# Supplementary material for: DDR2-regulated arginase activity in ovarian cancer-associated fibroblasts promotes collagen production and tumor progression
Source: Oncogene. Author manuscript; Available in PMC 2024 Feb 16. (PMC10786713; doi:10.1038/s41388-023-02884-3)
Supplement: Supplementary Table 1 [file NIHMS1947626-supplement-Supplementary_Table_1.xlsx]

## Sheet: Sheet1
Supplemental Table 1: Antibodies for Western Blot (WB), Flow Cytometry (FC) and Immunohistochemistry
Antibody	Source	Application	Concentration//Fluorophore
Arginase-1	CST 93668	IHC	1/400
Arginase-1	Genetex GTX109242	WB	1/1000
DDR2	CST 12133S	WB	1/1000
β-Actin	Sigma A1978	WB	1/1000
β-Tubulin	CST 2146	WB	1/1000
Pdgfra	CST 3174S	IHC, WB	1/200 IHC), 1/1000 (WB)
F4-80	CST 70076	IHC	1/200
Cytokeratin 8	Abcam ab9023	WB	1/1000
PDGFRa (CD140a)	Invitrogen 25-1401-80	FC	PE-Cy7
Podoplanin	Biolegend 127417	FC	APC Cy7
CD45	Biolegend 103125	FC	Pacific Blue
CD31	Biolegend 102427	FC	BV605
Fc Block	Biolegend 101319	FC	N/A
SNAIL	CST 3895	WB	1/1000
IgG control	Abcam ab171870	ChIP	2ug
SNAIL	R&D Systems AF3639	ChIP	2ug
