# Supplementary material for: DDR2-regulated arginase activity in ovarian cancer-associated fibroblasts promotes collagen production and tumor progression
Source: Oncogene. Author manuscript; Available in PMC 2024 Feb 16. (PMC10786713; doi:10.1038/s41388-023-02884-3)
Supplement: Supplementary Table 2 [file NIHMS1947626-supplement-Supplementary_Table_2.csv]

	baseMean	log2FoldChange	lfcSE	stat	pvalue	padj
Arg1	1146.929717	-3.253053728	0.871654823	3.732043514	0.000189933	0.004245554
Ccl12	174.2826192	-1.897356533	0.538538133	3.523160974	0.000426432	0.006895501
Krt17	24.81117184	-1.789960189	0.912415091	1.961782754	0.049787782	0.172779519
Foxa1	158.2128997	-1.663390267	0.803713668	2.069630432	0.038486966	0.145671224
Mlana	22.03072339	-1.638259781	0.981161259	1.669715112	0.094975742	0.255962994
Ifng	27.62384386	-1.549333827	0.840361746	1.843651065	0.065234009	0.202358558
Calml3	11.14742368	-1.530947221	0.867023831	1.765749874	0.077437821	0.228999005
Egln3	273.9801603	-1.501586068	0.356465062	4.212435462	2.53E-05	0.000960001
Ccl4	9.096720449	-1.465641676	0.503715369	2.909662415	0.003618193	0.032141357
C3ar1	280.0578077	-1.403140968	0.320394285	4.379419469	1.19E-05	0.000531982
Tns4	6.452826562	-1.276253356	0.953929495	1.337890654	0.180932084	0.392881097
Inhba	19.04827499	-1.264455261	0.455890138	2.773596436	0.005544041	0.04133708
Tcl1	10.04428877	-1.196515218	0.832113025	1.437923914	0.150455644	0.350202163
Sox2	11.29582421	-1.186580754	0.816415725	1.453402621	0.146111999	0.343487359
Tert	28.06343386	-1.15487288	0.606265084	1.90489756	0.056793389	0.188207961
Ccl2	285.6366213	-1.130340988	0.482633386	2.342028177	0.019179267	0.093437454
Cxcl10	133.3111096	-1.120612482	0.340964148	3.286599155	0.001014051	0.012844642
Ido2	11.12870971	-1.115568697	0.836889567	1.332993911	0.182533802	0.393437759
Ccr2	384.8502729	-1.115133387	0.270707375	4.119331391	3.80E-05	0.001203249
Gzmb	11.8481982	-1.10070424	0.646824427	1.701704813	0.088810718	0.248147594
Car9	57.05033465	-1.099264973	0.394120928	2.789156562	0.005284551	0.040568272
Cdkn2a	40.50918899	-1.090407633	0.77086913	1.414517186	0.157210105	0.3609658
Itgb6	21.22824458	-1.081514793	0.712313384	1.51831317	0.128935469	0.317122836
Fzd8	29.91888825	-1.072639481	0.768800446	1.395211835	0.162951969	0.370912849
Cxcl11	16.07292228	-1.065661807	0.588311643	1.811389965	0.070080508	0.211734985
Lcn2	230.9999998	-1.065090586	0.472109278	2.256025535	0.024069032	0.108239434
Col6a3	91.53379527	-1.056970241	0.398574631	2.651875356	0.008004609	0.051995748
Sdc1	123.4458541	-1.039621209	0.291691927	3.5641069	0.000365097	0.006306224
Itgam	227.1235891	-1.031051131	0.404532017	2.548750378	0.010810965	0.064511852
Oas3	45.13732283	-1.029526267	0.335383694	3.069696847	0.002142761	0.021515474
Thbs2	131.0933904	-1.022005119	0.524680195	1.947862961	0.051431363	0.17763135
Cyp4a10/31/32	11.13129444	-1.020996141	0.750693149	1.360071212	0.17380739	0.386238644
Ccr5	171.2085951	-1.005526783	0.362783364	2.771700369	0.005576434	0.04133708
Adora2b	17.16625541	-1.004297109	0.348352546	2.882990583	0.003939192	0.032898748
Ero1l	317.3553454	-0.999028305	0.3993778	2.501461786	0.012368179	0.069116294
Serpine1	83.37483155	-0.971770368	0.455464893	2.133579083	0.032877252	0.132204822
Ceacam3	11.85293654	-0.968978653	1.018156499	0.951699129	0.341249591	0.577616235
Rad54l	26.44115001	-0.952387137	0.421749576	2.258181613	0.023934339	0.108239434
Cd244a	72.06691489	-0.951847477	0.247442267	3.84674571	0.000119697	0.003032326
Ido1	13.81455984	-0.951082012	0.902435118	1.05390625	0.291925841	0.532047096
Rad54b	41.57178603	-0.938299786	0.353766233	2.652315848	0.007994172	0.051995748
Fcgr4	185.3982749	-0.936244903	0.323073105	2.897935135	0.003756283	0.032813504
Tgfb2	56.86578422	-0.933914939	0.33712959	2.770195694	0.005602262	0.04133708
Dll3	7.780360334	-0.93374687	0.774857961	1.205055529	0.228181866	0.450503843
Shh	12.8342753	-0.928612724	0.903794787	1.027459704	0.304204051	0.541440465
H2-Q1	10.28479985	-0.920919058	0.528986814	1.74091118	0.081699149	0.237897904
Pgk1	2820.314284	-0.913824668	0.471142884	1.939591362	0.052429371	0.17868306
Ccr1	108.1073378	-0.903621844	0.313319748	2.884024551	0.003926281	0.032898748
Col6a1	450.3519572	-0.897566023	0.380228828	2.360594352	0.018245676	0.090043597
Fzd7	106.2653773	-0.88818587	0.245299712	3.620819052	0.000293672	0.006010076
Csf3r	25.06899752	-0.876659044	0.369486078	2.372644317	0.017661262	0.088306311
Il11	13.29370376	-0.875886634	0.845514493	1.035921491	0.30023877	0.538273187
Cd276	80.83030888	-0.865396234	0.255446992	3.387772263	0.000704627	0.010500331
Fgfbp1	15.13981477	-0.863993111	0.74643591	1.157491353	0.24707167	0.476584948
Col6a2	488.0055844	-0.861149829	0.43232261	1.991914856	0.046380401	0.163190299
Trp73	16.54878393	-0.850318232	0.740813113	1.147817469	0.251043924	0.479380358
Fblim1	48.86516407	-0.846205403	0.236493965	3.578126832	0.000346066	0.006262138
Fgf7	19.60246131	-0.836239714	0.568108781	1.471971112	0.141028679	0.337049672
Cdk1	258.0270244	-0.835601534	0.272134575	3.070545275	0.002136683	0.021515474
Dtl	36.75005178	-0.834736435	0.251787027	3.31524799	0.000915619	0.011865208
Cd209e	14.16282012	-0.834110219	0.622693274	1.339520201	0.180401382	0.392881097
Klrg1	19.33235395	-0.833563524	0.716467013	1.163436012	0.244652646	0.474326558
Hdc	52.0922343	-0.829869089	0.250445259	3.313574755	0.000921115	0.011865208
Cdc20	51.82363629	-0.822456399	0.377330066	2.179673644	0.029281662	0.123633682
Fbln2	408.6529235	-0.818994334	0.327076979	2.50398037	0.012280485	0.069116294
Tpi1	27.99562799	-0.818961236	0.276397849	2.962979773	0.003046766	0.028466044
Il10	13.97230399	-0.797660524	0.375000818	2.12709009	0.033412598	0.132950654
Vegfa	465.1058553	-0.787788036	0.409946864	1.921683284	0.054645622	0.18394954
Lox	292.4832153	-0.785121544	0.521331297	1.505993499	0.132068843	0.32274058
Itgax	37.33933921	-0.782714073	0.225674554	3.468331088	0.000523702	0.008187593
Bub1	83.60587492	-0.776383174	0.271500933	2.859596708	0.004241801	0.034664177
Bhlhe40	414.6590879	-0.763092784	0.437564437	1.743955221	0.081166898	0.237257087
Tapbp	231.4757757	-0.762229242	0.229491975	3.321376449	0.000895746	0.011865208
Snai2	31.81385822	-0.758131046	0.261993093	2.893706236	0.003807242	0.032880724
Magea2	27.24413835	-0.755963829	0.751992627	1.005280906	0.314761607	0.549928324
Pdgfrb	37.59266478	-0.740959861	0.400016564	1.852322945	0.063979463	0.200100378
Mageb3	9.94208051	-0.738931116	0.772938955	0.956001909	0.33907127	0.575210191
Slc2a1	70.78925612	-0.738700504	0.318464128	2.31957209	0.020364037	0.097243797
Tpx2	335.2450401	-0.734806706	0.242495423	3.03018794	0.002444016	0.02381349
Cdc25c	48.93698617	-0.734617468	0.392593941	1.871189013	0.061318887	0.19498893
Pdgfb	109.3839512	-0.730454497	0.162136711	4.50517649	6.63E-06	0.000360011
Brca2	67.27234764	-0.728921246	0.317815363	2.293536847	0.021817117	0.102351905
Runx1	107.950861	-0.722740784	0.241967124	2.986937948	0.002817869	0.027108614
Socs3	42.86557293	-0.722357409	0.265174256	2.724085737	0.006447977	0.046230775
Gzmk	21.49964317	-0.706697245	0.753419482	0.937986423	0.348251388	0.58074005
Ly6g	13.9737112	-0.704068273	0.731766089	0.962149358	0.335974583	0.572512743
Ccnd1	257.9535944	-0.701729074	0.193673354	3.62326082	0.000290912	0.006010076
Cd68	314.3681907	-0.700177859	0.369729637	1.893756382	0.058257354	0.188207961
H2-Q2	87.57066453	-0.699811052	0.766280999	0.913256433	0.36110769	0.587669902
Thbs1	229.0388907	-0.699077717	0.282187729	2.477349811	0.01323621	0.072370646
Kif2c	39.0242438	-0.69812607	0.251418081	2.77675363	0.005490478	0.04133708
Neil3	20.21050341	-0.689504775	0.41916469	1.644949567	0.099980212	0.267467316
Pkm	849.8110343	-0.683432333	0.28579475	2.391339706	0.016787012	0.085837544
Pole	69.47424357	-0.683186054	0.217341859	3.143370808	0.001670141	0.018395758
Fam83a	30.82785517	-0.679803908	0.561757113	1.210138496	0.226225754	0.450082651
Skp2	46.88373857	-0.679040371	0.297466644	2.28274459	0.022445418	0.104314132
Crk	135.8744485	-0.678258872	0.402812162	1.683809318	0.092218526	0.252287585
Foxm1	125.2611403	-0.67752863	0.218067883	3.106962011	0.001890207	0.0202332
Ptgs2	67.42837464	-0.67507396	0.305763866	2.207827787	0.02725628	0.118238121
Fanci	26.764859	-0.669395007	0.266083251	2.515735223	0.011878438	0.067969593
Tox3	14.50529368	-0.668846083	0.727265755	0.919672181	0.357744094	0.586445633
Nbl1	82.2045479	-0.668648814	0.17969972	3.720922956	0.000198496	0.004310199
Fancd2	25.9180381	-0.663225826	0.252241597	2.629327733	0.008555387	0.054184115
Lamc2	16.53900337	-0.662428844	0.487953307	1.357566052	0.174601421	0.386871953
Snai1	15.33913257	-0.657737285	0.565164369	1.163798217	0.244505795	0.474326558
Ugdh	78.36016527	-0.656442645	0.168382549	3.898519462	9.68E-05	0.002626957
Hmox1	186.0567998	-0.647792299	0.429715691	1.507490445	0.131684991	0.32274058
Ccnf	44.49766087	-0.647752329	0.222745529	2.908037404	0.003637048	0.032141357
Fstl1	567.0454046	-0.64707879	0.220305511	2.937188397	0.003312028	0.02996597
Lig1	121.0502457	-0.646992795	0.230380236	2.808369353	0.004979308	0.038932751
Il6	10.96365895	-0.646493815	0.449848445	1.437136933	0.150679089	0.350202163
Cdk6	117.2900182	-0.645367835	0.169757282	3.801709293	0.000143701	0.003434806
Timeless	38.84485976	-0.642536064	0.266718682	2.409040336	0.01599453	0.083259198
Bysl	68.248283	-0.641299225	0.521087149	1.230694762	0.218437048	0.441521692
Oas1a	203.8417745	-0.637499826	0.268310841	2.375974906	0.017502653	0.088092823
Klk4	24.98598907	-0.636167896	0.742729054	0.856527548	0.391706042	0.616561871
Itgb5	363.0345381	-0.634689224	0.443033886	1.432597468	0.151972906	0.352132343
Osmr	210.9787777	-0.634565193	0.328327515	1.932720115	0.053270686	0.180739827
Angpt2	44.51012057	-0.629236053	0.432657291	1.454352131	0.145848704	0.343487359
Mcm2	112.8175598	-0.629176775	0.23650186	2.66034599	0.007806042	0.051995748
Pou5f1	8.576392733	-0.622756488	0.850375307	0.732331339	0.463966355	0.678988128
Cbx2	30.92893076	-0.62117952	0.369363569	1.681756329	0.0926161	0.252287585
Ret	15.90603759	-0.61814265	0.776414362	0.796150459	0.425944588	0.648976649
Birc5	65.44648448	-0.6168467	0.232926936	2.648241164	0.008091178	0.052112673
Cdca8	51.56865613	-0.616552103	0.242715118	2.540229499	0.011077975	0.065265589
Itgav	194.6953974	-0.614288377	0.374564917	1.640005109	0.101004105	0.267467316
Ifngr2	234.0669646	-0.614173821	0.320821888	1.914376309	0.05557209	0.186056338
Dusp6	110.7739511	-0.609925586	0.198433623	3.073700798	0.002114214	0.021515474
Grem1	100.0459781	-0.601698226	0.818230354	0.73536532	0.462117037	0.678009552
Cd44	506.0316975	-0.599232725	0.316254884	1.894777773	0.058121849	0.188207961
Il3ra	89.70573614	-0.59608762	0.349817478	1.703996104	0.088381815	0.248147594
Icam1	92.45801237	-0.595930079	0.200287133	2.975378743	0.00292627	0.027799566
Ackr2	14.54854677	-0.593541092	0.747980877	0.79352442	0.427472348	0.648976649
Kif20a	71.88268611	-0.589053921	0.261755849	2.250394494	0.024423914	0.109189264
Wwtr1	221.9387357	-0.584038143	0.244277497	2.390879839	0.016808053	0.085837544
Mcm4	162.8828615	-0.583686524	0.275502051	2.118628595	0.034121867	0.13481976
Kif23	43.73060999	-0.583044628	0.265049086	2.199760944	0.02782386	0.119189937
Ccne2	62.52397659	-0.582734667	0.261630821	2.227316584	0.025926123	0.113240537
Lair1	61.80851231	-0.572375566	0.27420554	2.087396073	0.036852347	0.141911121
Nek2	58.69269559	-0.569175776	0.245319247	2.320143176	0.020333133	0.097243797
Vegfc	62.99197007	-0.566322206	0.230224935	2.459864763	0.013898938	0.074388681
Smo	81.74351458	-0.563161325	0.199599266	2.821459903	0.004780561	0.038244491
Nuf2	77.22148115	-0.559347585	0.199359029	2.805729878	0.005020276	0.038932751
Rfc4	84.27406764	-0.555040637	0.248809893	2.230782025	0.025695571	0.112882278
Cdca5	55.43707584	-0.553975002	0.260196411	2.129064736	0.033248905	0.132950654
Msln	505.0395143	-0.548707221	0.3030571	1.810573718	0.070206864	0.211734985
Flt4	76.40582025	-0.547960184	0.299053903	1.832312432	0.066904886	0.206362968
Alk	10.87270959	-0.543836856	0.879282632	0.618500624	0.536245387	0.736973768
Ska1	23.104653	-0.540412636	0.261421176	2.067210637	0.03871431	0.145671224
Grb7	24.84070046	-0.540152859	0.793002665	0.681148857	0.495777305	0.705273059
Tubg1	219.4193833	-0.538900867	0.16686489	3.229564158	0.001239791	0.014496013
Fen1	68.66532045	-0.538330031	0.218669945	2.461838237	0.013822699	0.074388681
Cenpa	308.0937776	-0.536334429	0.271499689	1.975451358	0.048216949	0.168095787
Rad51	117.4860021	-0.536309894	0.33363908	1.607455259	0.107954537	0.277366289
Il15	36.85807228	-0.534292848	0.312510772	1.709678182	0.0873254	0.246718601
H2afx	139.9991734	-0.533538086	0.196123332	2.720421273	0.006519879	0.046309424
Esr2	7.753795477	-0.531764033	0.81996375	0.648521392	0.516647779	0.716677465
Irf7	207.5181877	-0.530057812	0.357075351	1.484442458	0.137691578	0.33115696
Nos2	21.70853916	-0.528642794	0.576454397	0.917059175	0.359111632	0.586445633
Axl	500.5017523	-0.527093971	0.157434449	3.348021819	0.000813906	0.011246702
Cxcl9	282.5463641	-0.524589291	0.302489528	1.734239509	0.082875596	0.23858126
Ccnb1	150.8672848	-0.521278702	0.32644079	1.596855288	0.110297968	0.281296832
Nfam1	58.21977739	-0.520084946	0.309152757	1.682291149	0.092512397	0.252287585
Osm	16.61542623	-0.517483535	0.510900108	1.012885939	0.311114645	0.54779307
Rac3	23.33046934	-0.506656889	0.609647902	0.831064762	0.405937045	0.628967092
Rad51ap1	57.50445951	-0.504652804	0.22248934	2.268211162	0.023316339	0.107396473
Pcna	1080.934623	-0.503007311	0.396140108	1.269771229	0.204166132	0.427455262
Sqle	103.4920665	-0.498536196	0.193262956	2.579574512	0.009892212	0.059667308
Bad	160.6098628	-0.496605162	0.183542243	2.705672288	0.006816628	0.047968863
Wrap53	45.50927044	-0.49647997	0.513617343	0.966633969	0.333727047	0.572512743
Ptch2	8.359731148	-0.493016784	0.638440219	0.77222075	0.439983694	0.660845074
H2-Pa	18.20487587	-0.484621573	0.73687484	0.657671488	0.510749247	0.713546742
Src	145.3049417	-0.482879518	0.182948776	2.639424704	0.008304687	0.053038337
Aurka	61.89092762	-0.479175367	0.23381323	2.049393722	0.040423631	0.15059784
Gtse1	51.5233024	-0.476695076	0.245767614	1.939617141	0.052426236	0.17868306
Ltbr	35.81741315	-0.475835441	0.222068339	2.142743277	0.032133718	0.13044198
Ccna2	234.5976655	-0.475079768	0.250512535	1.896431124	0.05790306	0.188207961
Ccnb2	119.0082013	-0.47419282	0.295056522	1.607125364	0.10802687	0.277366289
Top2a	372.3754919	-0.469139515	0.272786109	1.719807206	0.085467492	0.243278255
Eme1	21.5475151	-0.467348921	0.275648156	1.695454553	0.089989225	0.250519453
Ube2c	200.4135509	-0.465826738	0.263000508	1.771200904	0.076527299	0.227190419
Chek2	54.42651427	-0.464644593	0.224772986	2.067172761	0.038717878	0.145671224
Exo1	22.32308981	-0.464404413	0.283116504	1.640329708	0.100936632	0.267467316
Cgas	23.82298836	-0.462416188	0.377919355	1.223584295	0.221109087	0.444557953
Mst1r	38.10712254	-0.461786416	0.226989399	2.034396395	0.041911645	0.153138703
E2f1	44.68596377	-0.460409666	0.215035732	2.141084471	0.032267227	0.13044198
Prdx1	3327.360067	-0.458089575	0.412988955	1.109205389	0.267341588	0.496771656
Tnf	36.47143423	-0.453035887	0.44251047	1.023785691	0.30593651	0.543251748
Parp1	78.12293864	-0.450305016	0.194300004	2.317575952	0.020472378	0.097243797
Sphk2	123.5731835	-0.446584269	0.361505906	1.235344323	0.216702384	0.441321021
Ceacam2	8.406189754	-0.444007509	0.805507526	0.5512146	0.581486573	0.77395761
Itga5	114.1297738	-0.443383231	0.25557448	1.734849388	0.082767486	0.23858126
Xrcc2	15.32617106	-0.443223168	0.305199065	1.452242876	0.146434085	0.343487359
Tbx21	9.550089006	-0.44195609	0.820601423	0.538575826	0.590179571	0.778709156
Bub1b	107.1720353	-0.441151743	0.256126878	1.722395348	0.084997926	0.242943044
Ldha	1720.389614	-0.440006776	0.307813844	1.429457396	0.152872812	0.352974893
Fbn1	191.8100659	-0.439454868	0.260787091	1.685109743	0.0919674	0.252287585
Havcr2	36.28660822	-0.439246862	0.261541656	1.679452779	0.093063835	0.252384506
Hmga1	92.06241353	-0.438146185	0.257404585	1.702169311	0.088723634	0.248147594
Mafg	78.66966612	-0.436089636	0.349215386	1.248769825	0.211749274	0.436123165
Ptger1	20.463452	-0.436077916	0.67375991	0.64723043	0.51748282	0.716677465
Idh2	92.09607191	-0.434560257	0.266640848	1.629758758	0.103152493	0.271266073
Tnfsf13b	41.60225536	-0.432461197	0.355744249	1.215651969	0.224117528	0.447058586
Rbl1	100.8026322	-0.431782527	0.169525519	2.547006079	0.010865154	0.064511852
Mki67	313.8294232	-0.429073053	0.216412496	1.982663018	0.047405083	0.166027019
Pik3r2	111.4146609	-0.42758533	0.193825158	2.206036279	0.02738146	0.118238121
Csf2ra	118.1304754	-0.426272409	0.288841068	1.475802634	0.139996883	0.335639216
Bmpr1a	383.1887479	-0.425939417	0.174459785	2.44147623	0.014627351	0.076667496
Psmb10	193.4302515	-0.424846167	0.223812235	1.898225839	0.057666338	0.188207961
Rfc3	67.55382948	-0.4218963	0.289099729	1.459345192	0.144470123	0.343116542
Stk3	147.6260439	-0.41743895	0.208704542	2.000143102	0.045484814	0.162293232
Prdx2	1667.738795	-0.416855437	0.388181734	1.073866698	0.282882431	0.520921584
Pnoc	32.58659769	-0.416086837	0.593918339	0.700579204	0.48356566	0.694725712
Siglecf	36.22767381	-0.415232566	0.336844857	1.232711612	0.217683378	0.441321021
Plau	81.04388429	-0.411791823	0.229019177	1.798066992	0.072166392	0.21678442
Ube2t	85.13311889	-0.408043301	0.251832392	1.620297124	0.105168466	0.273726146
Ncf2	198.4005728	-0.404676001	0.219188296	1.846248213	0.064856173	0.202011032
Egfr	161.0736213	-0.403488614	0.178680782	2.258153395	0.023936098	0.108239434
Aurkb	88.75151438	-0.398529176	0.322908798	1.234184939	0.217133998	0.441321021
Flt1	47.74396446	-0.397488402	0.187736476	2.117267832	0.034237123	0.13481976
Cd33	56.36041573	-0.397362077	0.303289164	1.310175648	0.190136422	0.405909215
Ceacam1	72.87257525	-0.395078387	0.24300052	1.625833507	0.103985078	0.27157615
Chek1	35.56228083	-0.393711374	0.386803114	1.017859887	0.308744547	0.546960036
Ikbkg	93.77306275	-0.393689261	0.127875952	3.078680987	0.002079192	0.021515474
Cdk4	348.5926387	-0.383945104	0.19729845	1.946011762	0.051653327	0.17763135
Ms4a4a	234.7363993	-0.382089957	0.350208872	1.091034487	0.275257708	0.5102338
Ncapg	69.79120489	-0.381410828	0.242996173	1.569616603	0.116504334	0.294163766
Nudt2	98.54479824	-0.379935976	0.199852723	1.901079804	0.057291561	0.188207961
Fanca	21.93238465	-0.377341994	0.359100084	1.050798959	0.293350934	0.532092386
Mapk3	449.6047776	-0.376914788	0.200816969	1.876907066	0.060530832	0.193291733
Itgb8	51.97414345	-0.375528524	0.256494458	1.46408046	0.143171966	0.341099354
Gsr	276.5110869	-0.374390187	0.332417287	1.126265695	0.260053074	0.4923242
Erbb2	62.24146817	-0.373527389	0.184478671	2.024772764	0.042890703	0.155966193
Plk1	55.84496116	-0.368917198	0.372321161	0.990857455	0.32175519	0.56085767
Cd14	36.65503091	-0.367846849	0.305275272	1.204967723	0.228215763	0.450503843
Ptger2	18.93422252	-0.365679685	0.427787185	0.854816829	0.39265256	0.616561871
Fos	49.46697	-0.363032747	0.284111225	1.277783892	0.201325636	0.423242071
Tmprss2	23.67819152	-0.359287601	0.793802182	0.452616041	0.650825246	0.810864241
Msh2	137.8541515	-0.357421929	0.268579403	1.330786818	0.183259167	0.393437759
Sirpa	174.7425932	-0.35662481	0.261471542	1.363914432	0.172594498	0.385288624
Clspn	29.68336047	-0.349828973	0.218290577	1.602583939	0.109026542	0.278990478
Atf2	234.2437094	-0.349820926	0.118162525	2.960506511	0.003071336	0.028466044
Rrm2	95.09526775	-0.345501457	0.287422629	1.202067695	0.229337302	0.451544946
Cyfip1	334.4851741	-0.344329426	0.264949973	1.299601665	0.193737529	0.412438437
Abcc1	117.8054594	-0.3438072	0.229732047	1.496557421	0.134508456	0.32702146
Atp7a	108.761017	-0.343321494	0.180511241	1.901939687	0.05717904	0.188207961
Tgm2	657.1458801	-0.339362779	0.202223126	1.678160092	0.09331585	0.252384506
Brip1	28.52333885	-0.334872401	0.289145995	1.15814297	0.246805697	0.476584948
Lamtor4	264.1521754	-0.332136508	0.14780259	2.247162968	0.024629614	0.109464951
Krt16	8.797258915	-0.33199143	0.677180377	0.490255538	0.623953085	0.795644874
Rimklb	37.22130262	-0.331935352	0.659482162	0.503327264	0.614734201	0.79412117
Ms4a2	12.2369748	-0.33185217	0.59400888	0.558665335	0.576390141	0.771226245
Tyrobp	805.5360681	-0.331282383	0.261905238	1.264894072	0.205909303	0.429776782
Pla2g4a	79.1427855	-0.330962554	0.21753995	1.521387468	0.128162632	0.316245455
Sox7	31.01156494	-0.329389543	0.621073968	0.530354773	0.595865977	0.782055752
Nfe2l2	446.187503	-0.328015371	0.292490723	1.121455643	0.262093963	0.4923242
Nras	140.6721027	-0.326678119	0.238667794	1.368756605	0.17107537	0.384666512
Prim1	70.29084859	-0.325947726	0.210216704	1.550531998	0.12101388	0.302181562
Blm	26.38470932	-0.324259016	0.289693545	1.119317366	0.26300477	0.4923242
Siglece	25.26559064	-0.323789369	0.430139186	0.752754875	0.451597228	0.669572107
Abcc4	57.32659536	-0.318974343	0.239534631	1.331641869	0.1829779	0.393437759
P4ha2	27.06882562	-0.318499746	0.26010699	1.224495142	0.220765498	0.444557953
Lamc1	349.2053202	-0.315846729	0.300142077	1.052324058	0.292650898	0.532092386
Cd84	262.80618	-0.315671808	0.235850156	1.338442223	0.180752323	0.392881097
Ccne1	44.55711285	-0.315386479	0.34857202	0.904795741	0.365573608	0.59240073
Wwc1	83.70970772	-0.311195372	0.461880493	0.673757339	0.500465601	0.705273059
Plcb3	90.93686053	-0.310760912	0.14325051	2.169352916	0.030055901	0.125816637
Cpa3	64.6300667	-0.310023333	0.356867999	0.868733911	0.384992689	0.612122266
Lin9	44.347821	-0.308870779	0.223404415	1.382563454	0.166798762	0.37768059
Tpd52	680.5495862	-0.308353966	0.287886236	1.071096591	0.284126001	0.520921584
Nanog	5.994730936	-0.307505953	0.651560106	0.471953317	0.636960111	0.807933065
Mx1	22.23981067	-0.306541685	0.41162228	0.744715968	0.456443444	0.672281042
Ago4	13.03348813	-0.305955396	0.582697224	0.525067536	0.599536243	0.782903247
Il4ra	340.1075672	-0.3058003	0.400003583	0.764493901	0.44457297	0.665109167
Pdgfra	138.2718911	-0.303535325	0.177107488	1.713848056	0.086556635	0.245459114
Tpsb2	40.28443688	-0.302106812	0.291941287	1.034820442	0.300752774	0.538273187
Pdlim5	99.66582309	-0.300761836	0.150901553	1.993099666	0.046250535	0.163190299
Parva	226.7841045	-0.296497157	0.325769844	0.910143044	0.362747077	0.589076449
Pirb	72.66054846	-0.296106323	0.263576219	1.123418205	0.261259921	0.4923242
H2-DMb1	394.9915418	-0.29527877	0.319814099	0.923282529	0.35585999	0.586445633
Cacybp	578.8853379	-0.292648407	0.209779115	1.395031183	0.163006436	0.370912849
Jag1	80.29335537	-0.280496558	0.179522274	1.562461039	0.118179417	0.297405156
Aldoa	3955.277314	-0.280112432	0.305640733	0.916476116	0.359417229	0.586445633
Mapk8	160.4617101	-0.277350678	0.204544362	1.355943889	0.175117022	0.386886444
Cybb	241.3235963	-0.275954105	0.345346218	0.799065083	0.424252675	0.648976649
Fgfr1	141.135246	-0.275779808	0.257089857	1.072698126	0.283406581	0.520921584
Fcrlb	20.27534874	-0.275212996	0.446982775	0.615712757	0.538084117	0.73720415
Kpna2	398.6932083	-0.274184422	0.338500197	0.80999782	0.417941429	0.642986814
Itgb2	346.9585866	-0.273543624	0.271940065	1.005896738	0.314465246	0.549928324
Smc3	355.1447826	-0.271564254	0.294126111	0.923291895	0.35585511	0.586445633
Stip1	446.1211813	-0.267728546	0.378741919	0.706889129	0.47963538	0.690384259
Pfkp	158.3592448	-0.265613017	0.210218373	1.263510001	0.206405955	0.429776782
Tap2	154.6749019	-0.257814023	0.228454303	1.128514629	0.259102642	0.4923242
Map2k1	245.0383911	-0.253582893	0.325245752	0.779665504	0.435587788	0.656838729
Casp3	167.822288	-0.253578834	0.25940228	0.977550518	0.328296681	0.568349606
Rpa3	344.1503849	-0.248470316	0.26429549	0.940123178	0.347154381	0.58074005
Ctnnd1	481.7794113	-0.247211803	0.196334256	1.259137392	0.207980711	0.43061081
Hif1a	472.4605647	-0.246592133	0.257616622	0.95720583	0.338463375	0.575210191
Ttk	20.76293304	-0.244525337	0.286559606	0.853314047	0.393485172	0.616595321
Il12rb1	15.03868163	-0.242595675	0.361583852	0.670925081	0.502268258	0.70558942
Amotl2	86.7206413	-0.234188668	0.268278521	0.872931113	0.382700626	0.612122266
Gzma	53.60473657	-0.232926882	0.3746101	0.62178484	0.534083356	0.735332157
Jak2	290.0124074	-0.23271716	0.250782524	0.927964026	0.353426231	0.586445633
Cdh1	77.29051055	-0.230650127	0.624632771	0.369257166	0.71193605	0.847981153
Tbrg4	102.8294504	-0.230106128	0.1462387	1.573496811	0.115603826	0.292863026
Psmb9	455.1580046	-0.227634431	0.265150242	0.858511121	0.390610292	0.616561871
Vcp	699.5335891	-0.224431419	0.271316276	0.827194822	0.408126646	0.630439535
Wee1	57.30313242	-0.224235069	0.216804293	1.034274119	0.301008032	0.538273187
Itgb1	1331.751039	-0.223782038	0.332644511	0.672736302	0.501115068	0.705273059
Igf1r	295.4943655	-0.219947552	0.178428187	1.232695095	0.217689543	0.441321021
Prkca	115.3416669	-0.214444647	0.127511763	1.681763637	0.092614683	0.252287585
Hjurp	106.4628978	-0.213442962	0.169486326	1.259352109	0.207903179	0.43061081
Pdcd1	28.34070476	-0.213244992	0.415332343	0.513432185	0.607649037	0.78942439
Ifnar1	177.5412513	-0.212063371	0.172057554	1.232514154	0.217757083	0.441321021
Ackr3	59.44636367	-0.211931529	0.272767091	0.776968834	0.437177158	0.657929981
Ruvbl1	127.253636	-0.211499913	0.155168886	1.363030425	0.172872922	0.385288624
Itpr3	144.7290672	-0.209009742	0.19545148	1.069368936	0.284903459	0.520921584
Col4a2	177.9718646	-0.207144695	0.233854361	0.885785041	0.375733372	0.604994413
Kat2b	182.2586739	-0.206549592	0.160171584	1.289552032	0.19720624	0.417483961
Hck	96.06225684	-0.205792846	0.274132047	0.750706998	0.452829011	0.669572107
Trrap	130.6123465	-0.205207204	0.177888169	1.153574212	0.248674776	0.47725462
Gnai3	615.5986777	-0.204581229	0.211312154	0.968147003	0.332970959	0.572512743
Kdm1a	219.486048	-0.203369061	0.354767736	0.573245648	0.566478381	0.763339662
Tjp1	254.2565339	-0.201521495	0.165346242	1.218784855	0.222925861	0.447028112
Col4a1	334.9992656	-0.198690325	0.261642545	0.759396087	0.447615654	0.668345573
Tgfb3	199.2563965	-0.192824586	0.228467019	0.843993092	0.398673266	0.622913891
Tpsab1	8.641959697	-0.188076966	0.457552248	0.41105025	0.681035689	0.834817941
Atox1	741.5390515	-0.183086405	0.280107676	0.653628662	0.513351074	0.715865717
Cyp4a12a/b	3.661984892	-0.181699292	0.750372663	0.242145404	0.808667498	0.909914061
Bcap31	226.1396193	-0.174645139	0.207139445	0.843128351	0.399156664	0.622913891
Brms1	193.8945741	-0.169353236	0.233178573	0.726281296	0.467666343	0.680893527
Lamtor5	119.7539403	-0.168575851	0.18357333	0.918302512	0.358460512	0.586445633
Map2k2	391.0422381	-0.168001789	0.311183101	0.539880822	0.589279225	0.778709156
Cxxc5	114.1731731	-0.165116187	0.329683257	0.500832795	0.616488803	0.79412117
Rictor	143.0303231	-0.162165019	0.205160279	0.790430873	0.429276178	0.648976649
Pik3cb	140.0117211	-0.161326423	0.136780325	1.179456353	0.238216507	0.465410142
Hras	243.0210662	-0.160419044	0.214114068	0.749222344	0.453723204	0.669572107
Nfkb2	289.0963257	-0.160140393	0.212338332	0.75417562	0.450743775	0.669572107
Atf4	1182.685186	-0.159769996	0.267470181	0.597337599	0.550282006	0.747785661
Nkx3-1	7.834950155	-0.158841373	0.853193228	0.186172801	0.852309253	0.930682518
Yap1	179.1686194	-0.153251115	0.155490592	0.985597343	0.324330742	0.564053465
Bax	122.509892	-0.152593035	0.111650277	1.366705388	0.171717668	0.384971764
Pdk1	425.2880718	-0.151198224	0.367115872	0.411854227	0.680446272	0.834817941
Ppan	142.0588617	-0.150308943	0.209440925	0.717667489	0.472962334	0.685975904
Aimp2	182.8825984	-0.150299258	0.164053773	0.916158498	0.35958377	0.586445633
Lamtor1	295.4043841	-0.144800725	0.161084221	0.89891315	0.368698923	0.594928198
Ccs	237.663634	-0.143797426	0.173178699	0.830341297	0.406345845	0.628967092
Met	170.7617256	-0.143216024	0.285622585	0.501417013	0.616077669	0.79412117
Arid2	172.5450433	-0.140341442	0.167048876	0.840122038	0.400839965	0.624258961
Ifnar2	250.1554955	-0.137766476	0.346586359	0.397495379	0.691002193	0.835381617
Socs1	15.1772792	-0.136132794	0.566769848	0.240190607	0.810182495	0.909914061
Pard3	52.53592621	-0.135181742	0.227276441	0.594789946	0.551983889	0.747785661
Pclaf	78.15597483	-0.134948434	0.208612111	0.646886863	0.517705169	0.716677465
Cd40lg	34.13190316	-0.134845413	0.639038275	0.211013046	0.832877091	0.918854274
Jun	194.3062891	-0.133523375	0.138616901	0.963254655	0.335419743	0.572512743
Pik3r3	31.6625713	-0.133152091	0.409322409	0.325298807	0.744954934	0.869755736
Tlr4	120.5304871	-0.132933687	0.25585244	0.519571698	0.603362128	0.786544112
Plek2	23.33457473	-0.132921419	0.359665685	0.369569367	0.711703379	0.847981153
Tlr3	47.37402638	-0.132077618	0.315200523	0.41902728	0.675196195	0.83168413
Cdh11	240.9833019	-0.12761292	0.319884089	0.398934878	0.689941189	0.835381617
Parp2	116.6937557	-0.126338074	0.157724963	0.8010024	0.423130257	0.648976649
Gmps	201.7129283	-0.122338963	0.260760596	0.469162002	0.638953844	0.807933065
Txn1	2255.667498	-0.119944778	0.457522896	0.262161259	0.79319712	0.899745987
Esr1	39.87856956	-0.118306582	0.314720703	0.375909753	0.70698399	0.847488694
Ly96	101.8474712	-0.116445903	0.225948162	0.515365567	0.606297589	0.789017411
Edn1	32.06036372	-0.113994881	0.213706716	0.5334174	0.593744676	0.782055379
Brca1	38.83458239	-0.113738463	0.247467393	0.459609896	0.645796255	0.807933065
Tgfb1	341.6812634	-0.112360725	0.227208194	0.494527611	0.620933612	0.794780905
Mx2	26.09824791	-0.106509532	0.341978427	0.311451026	0.755457768	0.878990179
Akt1	286.0848855	-0.102462034	0.188388033	0.54388823	0.586518389	0.777930149
Irf1	346.3118134	-0.101859429	0.22886771	0.445058104	0.656277765	0.816319315
Nme1	485.5387673	-0.100583716	0.309278849	0.325220159	0.745014452	0.869755736
Stat1	376.203676	-0.100480916	0.333480764	0.301309482	0.763178511	0.884288713
Fasl	7.937683339	-0.100048031	0.518548571	0.192938592	0.847007061	0.927558164
Hdac1	148.6891571	-0.095552361	0.325771063	0.293311384	0.769284153	0.887965945
Txnrd2	34.5888338	-0.09548311	0.221506956	0.431061452	0.666423689	0.82312029
Atg2b	89.56732312	-0.094454928	0.325477281	0.290204367	0.771659896	0.887965945
Mtor	172.0300243	-0.094140051	0.139896205	0.672927841	0.500993199	0.705273059
Tnfrsf9	56.0557229	-0.093457307	0.34999372	0.267025669	0.789449397	0.897591193
Klf5	72.98047807	-0.093080396	0.225685021	0.412434972	0.680020634	0.834817941
Ifna1	5.039265847	-0.091384535	0.727569182	0.125602537	0.900046555	0.951370489
Hk2	227.2254595	-0.089226192	0.218182163	0.408952734	0.682574349	0.835356691
Epcam	107.9860551	-0.086400814	0.609981246	0.141645033	0.887360394	0.947182443
Relb	77.85409149	-0.085840937	0.198585611	0.432261613	0.665551283	0.82312029
Cd274	69.08708054	-0.085067236	0.319610126	0.26615939	0.790116458	0.897591193
Sms	220.0752502	-0.084255943	0.297008651	0.283681781	0.776654258	0.888843898
Adh1	42.9746342	-0.083898682	0.244660774	0.342918402	0.731659847	0.861468611
Rfc2	121.8922424	-0.083645743	0.169264097	0.494172976	0.621184023	0.794780905
Ndufa2	393.4143503	-0.082960823	0.208297389	0.398280665	0.690423311	0.835381617
Cdk2	164.6060829	-0.082806534	0.222350174	0.372414973	0.709583908	0.847981153
Gsk3b	229.2918959	-0.080020925	0.130050736	0.615305433	0.53835303	0.73720415
Wasf2	155.3375175	-0.079920182	0.161514281	0.494818052	0.620728561	0.794780905
Entpd1	136.4996702	-0.078582108	0.278395886	0.282267491	0.777738411	0.888843898
Cxcr2	17.17303605	-0.076975415	0.447584389	0.171979668	0.863453513	0.931558008
Grhl2	22.8407584	-0.076232947	0.823197814	0.092605867	0.926216683	0.957720651
Ezh2	112.9269407	-0.07581686	0.262004797	0.28937203	0.772296697	0.887965945
Rbx1	780.1516118	-0.073478566	0.308496201	0.23818305	0.811739123	0.909914061
Jup	267.9821364	-0.072167582	0.208869093	0.34551585	0.729706597	0.861468611
Abl1	112.7567869	-0.072124031	0.177325159	0.406733208	0.684203947	0.835381617
Kat6b	77.47850967	-0.069755536	0.253975371	0.274654725	0.783581518	0.892836512
Dock1	173.1225799	-0.069675192	0.231344269	0.301175352	0.763280784	0.884288713
B2m	18372.16079	-0.069062157	0.3998368	0.172725864	0.862866913	0.931558008
Lmnb1	131.1127354	-0.068515543	0.213451031	0.320989513	0.748218338	0.872156345
Kdm5a	112.53839	-0.068189371	0.172241621	0.395893693	0.692183454	0.835381617
Kras	209.0123038	-0.066787677	0.12626184	0.528961696	0.596832021	0.782055752
B4galt1	626.4501484	-0.065853843	0.359304219	0.183281575	0.854577091	0.931558008
Akt1s1	27.83769888	-0.065562334	0.351349012	0.186601731	0.851972909	0.930682518
Map3k14	65.60934993	-0.0651871	0.172014957	0.378961813	0.704716221	0.847443557
Ep300	292.4659473	-0.064462751	0.139684087	0.461489584	0.644447393	0.807933065
Fzd1	41.25176702	-0.063943799	0.296397702	0.215736487	0.829193158	0.917302475
Sh3pxd2a	109.5601348	-0.063870592	0.163317267	0.391082907	0.695735955	0.837970405
Ccr4	26.16819358	-0.063715131	0.575399728	0.110731945	0.911828913	0.95584824
Ern1	102.0183714	-0.063241372	0.244985493	0.258143336	0.796296288	0.901915318
Aldh1a3	22.02101791	-0.060410332	0.577131307	0.104673462	0.91663492	0.956200877
Fgfr3	16.56306349	-0.059202915	0.436577082	0.135607014	0.89213196	0.948280125
Sqstm1	639.6214875	-0.056330743	0.387930923	0.145208178	0.884546509	0.945506817
Mlst8	44.34487495	-0.053300645	0.18882959	0.282268501	0.777737637	0.888843898
Nf1	93.77826943	-0.052349471	0.146772853	0.356669982	0.72133888	0.855253587
Tspan1	26.57032469	-0.05132521	0.493682701	0.103963963	0.917197947	0.956200877
Xcl1	36.75382607	-0.050960461	0.316482467	0.161021435	0.872076518	0.936127336
Iqgap1	326.6096292	-0.05074408	0.294699605	0.172189168	0.863288813	0.931558008
Hgf	25.47414546	-0.049866597	0.30055857	0.165913077	0.868225356	0.933311557
Ltbp1	92.00614855	-0.049337902	0.290179824	0.170025268	0.864990265	0.931558008
Il2ra	40.2503605	-0.046512394	0.338513935	0.137401711	0.890713278	0.948098167
Pik3ca	202.2899024	-0.044888438	0.291666191	0.153903467	0.877685851	0.939709384
Psmb7	435.3552172	-0.041930683	0.437557277	0.095829014	0.923656373	0.957679187
Sos1	78.49122642	-0.041629857	0.189026767	0.220232604	0.825690005	0.914758606
Itgb3	78.41324874	-0.041180443	0.242888678	0.169544516	0.86536836	0.931558008
Vegfb	157.0774046	-0.04096762	0.238270963	0.171937106	0.863486975	0.931558008
Prkaca	216.5058919	-0.038788645	0.183973976	0.210837673	0.83301394	0.918854274
Keap1	178.1060263	-0.038702752	0.114125229	0.339125297	0.734515342	0.861468611
Myd88	112.2111886	-0.038539189	0.158075229	0.243802834	0.807383526	0.909914061
Lamb1	344.7293022	-0.035006949	0.156989956	0.222988464	0.823544485	0.914758606
H2-K1	4640.188856	-0.032158595	0.327258449	0.098266662	0.92172055	0.95723385
Tap1	267.1059384	-0.030452804	0.292873759	0.103979284	0.917185788	0.956200877
Il9r	35.07238003	-0.028484932	0.662791515	0.042977213	0.965719699	0.980744341
Huwe1	161.3450754	-0.028183009	0.217757738	0.129423685	0.897022407	0.95081873
Lamtor2	91.8159432	-0.019121531	0.204482142	0.093511987	0.925496828	0.957720651
Atg101	83.69009893	-0.018880628	0.145881282	0.129424607	0.897021678	0.95081873
Notch3	34.03382693	-0.014832946	0.526272643	0.028184907	0.977514675	0.983286573
Gpx1	2229.378574	-0.01464694	0.290778979	0.050371384	0.95982644	0.980744341
Ncr1	41.56020364	-0.013366559	0.503385847	0.026553306	0.978816016	0.983286573
Prf1	18.5992469	-0.013328899	0.611246481	0.021806095	0.982602632	0.985195251
Bmpr2	136.3356595	-0.01104495	0.194319871	0.056839016	0.954673434	0.980744341
Tet2	41.9261432	-0.010716591	0.23708981	0.045200556	0.963947451	0.980744341
H2-Eb1	1095.010996	-0.007257918	0.260671091	0.027843202	0.977787209	0.983286573
Mdm2	149.4812476	-0.006255004	0.155142722	0.04031774	0.967839811	0.980744341
Atg4b	151.398111	-0.001746852	0.153677106	0.011367031	0.990930617	0.992006632
Akt2	540.7862618	0.002468869	0.246434188	-0.010018369	0.992006632	0.992006632
Terf2ip	99.78407326	0.00709303	0.174351032	-0.040682468	0.967549039	0.980744341
Wnt5a	51.7485879	0.008478145	0.283877543	-0.029865502	0.976174319	0.983286573
Fpr1	20.61152164	0.010228281	0.396220058	-0.025814648	0.979405178	0.983286573
Ctnna1	246.3910258	0.010300758	0.389272815	-0.02646154	0.978889209	0.983286573
Mybl2	24.68395203	0.011779527	0.245944045	-0.047895151	0.961799804	0.980744341
Ccnt1	119.6311629	0.012465624	0.140407101	-0.088782007	0.929255158	0.959556956
Cox5b	1401.236774	0.012681426	0.283733241	-0.044694891	0.964350506	0.980744341
Adora2a	28.06466768	0.014798836	0.426526657	-0.034696158	0.972322024	0.983286573
Rragc	270.7779697	0.016205821	0.238457076	-0.067961166	0.945816548	0.974011621
Tfdp1	238.7733712	0.01795998	0.181859415	-0.098757495	0.921330818	0.95723385
P4hb	5730.964088	0.019497111	0.378615761	-0.051495773	0.95893047	0.980744341
Gstm4	34.57640499	0.022121182	0.417398036	-0.052997811	0.957733652	0.980744341
Srebf1	270.1478312	0.024991776	0.206154756	-0.12122823	0.903510264	0.953705279
Rnf111	133.3559605	0.028203778	0.137017774	-0.205840291	0.836915668	0.921820156
Tcof1	42.94947253	0.029295451	0.299067865	-0.097955865	0.92196734	0.95723385
Rbbp5	56.45359128	0.029643708	0.281503931	-0.105304776	0.916133974	0.956200877
Fzd4	118.1379202	0.031204337	0.280604083	-0.111204145	0.911454465	0.95584824
Myb	24.70804236	0.031243124	0.604108999	-0.051717694	0.958753638	0.980744341
Mmp9	44.14207757	0.033628479	0.291247638	-0.115463524	0.90807773	0.95584824
Galnt3	14.23473212	0.039104327	0.801859458	-0.048767058	0.961104934	0.980744341
Acsl3	102.4751345	0.041950321	0.189808448	-0.221013985	0.825081544	0.914758606
Gpnmb	67.40640805	0.046852593	0.416386164	-0.112521974	0.910409548	0.95584824
Ssrp1	337.3543688	0.05153873	0.128351838	-0.401542597	0.688020683	0.835381617
Chmp2a	328.6910916	0.051846969	0.235164118	-0.220471427	0.825504023	0.914758606
Sting1	161.2413696	0.052679046	0.258730552	-0.203605821	0.838661544	0.922406329
Lrrc32	30.77208793	0.053054157	0.46369904	-0.114415068	0.90890877	0.95584824
Atm	62.44356036	0.053572479	0.226551963	-0.236468838	0.813068885	0.910062375
Cd40	54.5024896	0.054511049	0.35477617	-0.153649128	0.877886398	0.939709384
Serpinb5	5.818339842	0.056607262	0.692021333	-0.08179988	0.934805851	0.963978897
Dna2	23.67981646	0.060715634	0.253442489	-0.239563753	0.810668467	0.909914061
Fgfr2	39.25738422	0.060856991	0.311408315	-0.195425068	0.845060193	0.92676154
Muc16	93.8476242	0.061864909	0.306876074	-0.20159574	0.840232776	0.922799003
Xbp1	954.6823368	0.062340711	0.446513873	-0.139616516	0.888962991	0.947562234
Sord	93.23435152	0.063804162	0.500398175	-0.127506783	0.898539305	0.9511001
Dnmt1	52.13336543	0.067735908	0.226963664	-0.298443845	0.765364429	0.885353069
Cmklr1	142.304378	0.070477188	0.191584192	-0.367865364	0.712973628	0.847981153
Chuk	290.0603135	0.070996838	0.253011401	-0.280607268	0.779011641	0.888962232
Pmaip1	38.06215323	0.073070372	0.316752924	-0.230685708	0.817558978	0.912400621
Txn2	368.0024158	0.073271805	0.251801382	-0.290990481	0.7710586	0.887965945
H2-D1	3756.663652	0.075660459	0.425825531	-0.177679481	0.858974701	0.931558008
Mall	18.18606364	0.078021299	0.352874506	-0.221102114	0.825012924	0.914758606
E2f2	60.45582955	0.080213592	0.314586024	-0.254981422	0.798737448	0.903334019
Map3k7	190.952999	0.085586667	0.184756925	-0.463239291	0.643192856	0.807933065
Rock2	167.8177497	0.088241827	0.123654686	-0.713614908	0.475465336	0.688292678
Cd47	547.5686487	0.08831359	0.381363605	-0.2315732	0.816869525	0.912400621
Cd300a	67.51315583	0.088764425	0.263958305	-0.336281994	0.736658227	0.86265062
Srm	245.4272784	0.089450113	0.226180133	-0.395481743	0.692487393	0.835381617
H2-M3	172.4644588	0.09542287	0.208636655	-0.45736388	0.647409522	0.807933065
Raf1	176.8010801	0.101007608	0.254864612	-0.396318685	0.691869945	0.835381617
Rasa1	100.5597732	0.104742102	0.141211874	-0.741737217	0.458246566	0.673631316
Myc	250.0722616	0.107215542	0.311987346	-0.343653495	0.731106889	0.861468611
Cop1	160.4297335	0.10803676	0.156918519	-0.688489544	0.491144553	0.701635075
Mlh1	33.88009728	0.109133891	0.221554403	-0.492582813	0.622307394	0.794880033
Phb	730.3293504	0.110711528	0.238254705	-0.464677193	0.642162643	0.807933065
Parp3	54.86804622	0.111161254	0.241425346	-0.460437381	0.645202309	0.807933065
Cd27	27.01044673	0.113386848	0.643985681	-0.17607045	0.860238596	0.931558008
Lag3	46.50278724	0.113846972	0.237249739	-0.479861314	0.631326011	0.802998726
Clock	121.9823882	0.11617071	0.31302872	-0.371118376	0.710549365	0.847981153
Asxl2	103.8968541	0.11665955	0.184256074	-0.633138152	0.52664343	0.727725467
Skil	218.7953255	0.117002208	0.113091978	-1.034575663	0.300867125	0.538273187
Idh1	387.9532388	0.117523913	0.345027232	-0.340622138	0.733388062	0.861468611
Bcl2a1a	398.3786828	0.117884358	0.26773476	-0.440302777	0.65971783	0.817920964
Elovl5	117.4006716	0.118939023	0.162631392	-0.731341113	0.464570824	0.678988128
Acot12	7.433040009	0.123171286	0.70801024	-0.173968227	0.861890432	0.931558008
Pik3r5	61.32633543	0.123308964	0.341173627	-0.361425838	0.717781135	0.852365098
Il12b	25.91070776	0.123773756	0.519346083	-0.238326156	0.811628136	0.909914061
Foxp1	128.3943082	0.124242902	0.161810135	-0.767831399	0.442587358	0.66344456
Prdx6	492.5812353	0.132616606	0.23704438	-0.559458977	0.575848521	0.771226245
Abcg2	130.6016734	0.133887635	0.31133177	-0.430048095	0.667160656	0.82312029
Supt16	163.1065948	0.134350611	0.267579121	-0.502096763	0.615599457	0.79412117
Adm	24.29374134	0.136328277	0.43945773	-0.310219318	0.756394181	0.878990179
Eif4g1	1273.69568	0.138432629	0.313697241	-0.441293743	0.659000356	0.817920964
Ctnnb1	701.4160714	0.138675696	0.343435284	-0.40378989	0.686367232	0.835381617
Sin3a	141.3843626	0.143416488	0.14879305	-0.963865506	0.33511336	0.572512743
Gabpa	154.2434104	0.147479377	0.179923231	-0.81967946	0.412398862	0.635746725
Abi1	511.5575445	0.148027741	0.24839766	-0.595930498	0.551221658	0.747785661
Oas2	95.32994695	0.1483739	0.220419601	-0.673142949	0.500856352	0.705273059
Rptor	122.667522	0.148448869	0.146564687	-1.012855635	0.311129122	0.54779307
Eif4ebp1	557.3931866	0.148890155	0.204296708	-0.728793709	0.466127861	0.679956188
Chd8	221.9883613	0.150920845	0.159665312	-0.945232518	0.344540181	0.579315349
H2-Aa	8659.046523	0.15423427	0.40978447	-0.376379001	0.706635155	0.847488694
Mga	123.1129226	0.154275926	0.227985761	-0.676691062	0.498601989	0.705273059
Traf6	72.88412306	0.154497735	0.177484432	-0.870486123	0.3840348	0.612122266
Tnfrsf18	48.64009538	0.157543688	0.343706507	-0.458366906	0.646688864	0.807933065
Nfkb1	265.971731	0.165696524	0.139557551	-1.187298874	0.235109752	0.460524257
Eomes	15.67631253	0.166692409	0.584560314	-0.285158614	0.775522626	0.888843898
Lama4	120.6209665	0.168348796	0.287730031	-0.585092892	0.558485258	0.755246968
Ncf1	152.9104602	0.168670805	0.21338179	-0.79046485	0.429256342	0.648976649
Tox4	104.0501426	0.169800255	0.167731015	-1.012336657	0.311377114	0.54779307
Ago2	128.6932203	0.170047489	0.152746871	-1.11326332	0.265595355	0.495952014
Stat3	636.4541172	0.17733632	0.295526313	-0.600069476	0.548459934	0.747785661
Lats1	242.6623219	0.180503757	0.266665474	-0.676892115	0.498474407	0.705273059
Pik3r4	88.27593991	0.182695603	0.142416133	-1.282829407	0.199551849	0.421276126
Rock1	298.7535818	0.183433971	0.369078794	-0.497004905	0.619185593	0.794780905
Arid1b	144.684958	0.186744755	0.174715137	-1.068852752	0.285136025	0.520921584
Kdm6a	132.7430065	0.187760792	0.218188095	-0.86054554	0.389488391	0.616561871
Mcl1	739.2457613	0.191006332	0.276675812	-0.690361512	0.489966874	0.701270855
Entpd2	35.24637145	0.191265623	0.337108376	-0.567371317	0.570461933	0.765991289
Creb1	189.9974658	0.1917565	0.22050374	-0.869629241	0.384503053	0.612122266
Taz	95.66263533	0.193227311	0.273191892	-0.707295192	0.479383053	0.690384259
Folh1	14.00426609	0.196574663	0.358035932	-0.54903613	0.582980655	0.774589681
Csf1r	529.0337774	0.19764527	0.275359427	-0.717771937	0.472897919	0.685975904
Atr	61.73528309	0.198506128	0.147021581	-1.350183607	0.176957095	0.388751168
Pbrm1	96.2591087	0.1995949	0.179846305	-1.109808181	0.267081693	0.496771656
Mapk14	143.5859079	0.199775274	0.144556171	-1.381990635	0.166974577	0.37768059
Dkc1	101.5585368	0.203799459	0.182030908	-1.119587118	0.262889748	0.4923242
Bcl2	109.5871223	0.205879279	0.380924983	-0.540471978	0.588871581	0.778709156
Ptger4	46.49129078	0.208381191	0.160792515	-1.295963257	0.194988144	0.413941311
Sfn	74.75490073	0.212759787	0.366972058	-0.579771081	0.562069002	0.758743235
Mapk1	301.8071395	0.217506393	0.19334706	-1.124953195	0.260608868	0.4923242
Gabarap	1680.376826	0.219639155	0.367864718	-0.597065018	0.550463972	0.747785661
H2-Ab1	5635.278542	0.224968611	0.405568059	-0.554700022	0.579099861	0.773490149
Maml2	32.84503327	0.22533037	0.229198209	-0.983124483	0.325546176	0.564874643
Cd86	75.51269056	0.225547553	0.3006113	-0.750296323	0.453076257	0.669572107
Tnfsf14	8.388517872	0.226363522	0.663745169	-0.341039804	0.733073617	0.861468611
Cxcr6	58.31496584	0.226712868	0.320496045	-0.70738117	0.479329635	0.690384259
Tead2	128.5543988	0.227250576	0.642423594	-0.353739462	0.723534146	0.856520173
H2-DMa	337.299331	0.231530374	0.367515173	-0.629988613	0.528702035	0.729244186
Dicer1	89.68958458	0.234595259	0.208183067	-1.12687003	0.259797436	0.4923242
Sf3b1	615.9314121	0.237233358	0.190351283	-1.246292402	0.212657066	0.436809109
Slc7a5	261.7705104	0.239816813	0.303560522	-0.790013179	0.429520072	0.648976649
Rb1	180.0423648	0.240948546	0.137988116	-1.746154327	0.080784139	0.237049983
H2-T23	857.6687202	0.241161039	0.288251874	-0.836633031	0.402798873	0.626026879
Pak2	358.9628395	0.242923453	0.138555514	-1.753257206	0.079557867	0.234356509
Itga11	13.26638608	0.243262316	0.463300778	-0.525063475	0.599539066	0.782903247
Tnfaip3	95.53080992	0.24396433	0.260197635	-0.937611635	0.34844403	0.58074005
Gpt	60.86960307	0.248185321	0.265883898	-0.93343494	0.350595447	0.583047133
Slit2	45.78134713	0.249676339	0.439020914	-0.56871172	0.569551793	0.765991289
Rb1cc1	115.8330723	0.254348803	0.221311947	-1.14927733	0.250441643	0.479380358
Csf2rb	107.9039189	0.259631137	0.274198035	-0.946874534	0.343702716	0.579315349
Nck1	245.003726	0.263209059	0.162921013	-1.615562376	0.106188964	0.274502084
Epas1	660.362777	0.264086394	0.169591499	-1.557191225	0.119425091	0.299548083
Spint2	316.3778992	0.265129752	0.570436112	-0.464784306	0.642085928	0.807933065
Glud1	832.72099	0.266210762	0.310899043	-0.856261118	0.391853363	0.616561871
Atxn7	46.56528575	0.269504403	0.309829383	-0.869847787	0.384383593	0.612122266
Kit	55.86418306	0.272906653	0.362181861	-0.753507235	0.451145165	0.669572107
Cd80	20.93380776	0.273957454	0.237399199	-1.153994855	0.248502278	0.47725462
Nfatc2	69.41987698	0.277103915	0.40015394	-0.692493283	0.488627603	0.700673544
Mapk13	32.9967176	0.281268154	0.587017042	-0.479148192	0.631833208	0.802998726
Smad7	91.9374937	0.286709568	0.156878447	-1.827590551	0.067611025	0.206362968
Eif2ak3	139.8934623	0.288340263	0.471442049	-0.611613376	0.540793586	0.739214255
Cpt2	205.0972262	0.288639491	0.217665424	-1.32606955	0.184816661	0.395663838
Atrx	197.9553194	0.289634008	0.239712167	-1.208257436	0.226948255	0.450341186
Ptch1	51.37304852	0.296086363	0.314079807	-0.942710601	0.345828949	0.580198679
Arid4a	95.84998972	0.298183471	0.205078623	-1.45399587	0.145947451	0.343487359
Traf1	76.18754087	0.301130277	0.239432502	-1.257683375	0.208506287	0.43061081
Klrk1	47.59422882	0.304240082	0.260891445	-1.166155837	0.243551445	0.474326558
Ncor1	236.8315297	0.305706226	0.141993952	-2.152952435	0.031322417	0.128675875
Sod1	1396.936762	0.310073512	0.350962497	-0.883494718	0.376969035	0.605700775
Il7	30.06801758	0.31906708	0.478904812	-0.666243213	0.505255656	0.707171821
Arid4b	107.9360835	0.324443197	0.130699688	-2.482356329	0.013051669	0.072062669
Irf3	165.0976869	0.32780471	0.151841066	-2.158867289	0.030860464	0.127467135
Il10ra	56.01834641	0.32808954	0.274079887	-1.197058066	0.231283923	0.454200986
Ccnd2	405.8500389	0.32931347	0.270618176	-1.21689339	0.223644781	0.447058586
Ptger3	73.50807054	0.338712168	0.506400222	-0.668862597	0.503583131	0.706131328
Zeb1	67.57901167	0.341073054	0.191815918	-1.77812695	0.075383007	0.225555454
Esrp1	53.86393555	0.343855499	0.740066261	-0.464627989	0.642197885	0.807933065
Tead1	130.1058466	0.345494673	0.188838401	-1.829578466	0.067312996	0.206362968
Slpi	684.7385867	0.351887761	0.336888862	-1.044521799	0.296244039	0.536060642
Esrp2	61.98953464	0.3526574	0.341969598	-1.031253661	0.302421883	0.539531997
Tnfrsf17	15.91985957	0.357535398	0.452142694	-0.790757881	0.429085292	0.648976649
Foxp3	12.04402992	0.358889869	0.397583035	-0.902679032	0.366696268	0.592955667
Spint1	62.55121497	0.359159613	0.419679868	-0.855794238	0.392111603	0.616561871
Cflar	305.1647734	0.362583211	0.154486455	-2.347022658	0.018924104	0.092789155
Muc1	463.9464991	0.371534988	0.739875385	-0.502158871	0.615555771	0.79412117
Zmym2	233.3024473	0.375280966	0.215818828	-1.738870369	0.082057567	0.238029585
Apc	173.0240723	0.376673457	0.230356112	-1.635178914	0.102011547	0.269197138
Ar	53.69976329	0.378313285	0.390534572	-0.968706262	0.332691767	0.572512743
Itpr1	94.93186238	0.379114889	0.166158065	-2.281652043	0.022509892	0.104314132
Kmt2a	123.3162201	0.388054928	0.259413337	-1.495894283	0.134681206	0.32702146
Arid1a	113.4651804	0.388084223	0.188521942	-2.058562622	0.039536156	0.148017138
Lta	23.49180352	0.389375901	0.598561985	-0.650518929	0.515357079	0.716677465
Vegfd	62.92352425	0.389612549	0.359078781	-1.08503362	0.277906765	0.513890855
Tgfbr2	341.9673869	0.395632633	0.209290673	-1.89035004	0.058711161	0.188272076
Cdcp1	19.25818479	0.396046887	0.717971054	-0.551619574	0.581209023	0.77395761
Braf	80.80680582	0.396715331	0.15772379	-2.515253607	0.011894679	0.067969593
Rel	76.35988221	0.398639919	0.194956553	-2.04476286	0.040878243	0.15129806
Setd2	191.026463	0.399888119	0.161151265	-2.481445727	0.013085064	0.072062669
Kir3dl1/2	6.648153213	0.400999963	0.75489972	-0.531196333	0.595282734	0.782055752
Kdm3b	149.0411709	0.402713617	0.124003489	-3.247599074	0.001163831	0.014122975
Tigit	12.31574361	0.405572721	0.304679346	-1.331146094	0.183140945	0.393437759
Lyn	189.9615208	0.410187098	0.18916752	-2.168380164	0.030129774	0.125816637
Pdpk1	96.96306044	0.41096469	0.163102483	-2.519671576	0.011746438	0.067969593
Cd28	57.66758029	0.41318934	0.603879537	-0.684224775	0.49383324	0.704152462
Pdcd1lg2	20.40635132	0.414153978	0.437846681	-0.94588813	0.344205648	0.579315349
Cdk12	90.14013708	0.415782149	0.154225008	-2.695945056	0.007018924	0.048494386
Crebbp	375.8368862	0.42002049	0.191257491	-2.196099548	0.028084819	0.119242807
Kmt2d	163.8846708	0.420617398	0.231269664	-1.818731396	0.068952419	0.209615355
Kat6a	109.7166393	0.435895813	0.153810907	-2.83397206	0.004597335	0.037169944
Il2rg	354.6931616	0.437897249	0.227923649	-1.921245341	0.054700784	0.18394954
Stag2	187.4105948	0.445793899	0.172243476	-2.588161304	0.009648978	0.058665789
Atf7ip	210.5007138	0.450143624	0.146699487	-3.068474434	0.002151547	0.021515474
Mndal	494.8589648	0.452410394	0.221615229	-2.041422864	0.041208814	0.15129806
Il6st	208.1825399	0.457897371	0.175720506	-2.605827756	0.009165254	0.057095024
Pa2g4	390.6057723	0.458250354	0.283227411	-1.617959053	0.105671422	0.274096522
Hsd11b1	141.0255828	0.461258475	0.247683224	-1.862291956	0.062561949	0.196475542
Pgf	50.40919108	0.464467667	0.48232852	-0.962969527	0.335562816	0.572512743
Igfbp3	144.7957013	0.471427987	0.218094273	-2.161578937	0.030650646	0.127292302
Cdh5	85.39082076	0.474410154	0.308136896	-1.539608403	0.123655836	0.30711907
Nt5e	65.40410796	0.47782401	0.354501731	-1.347874968	0.1776986	0.389195782
Hspb1	415.9786593	0.481263347	0.334137172	-1.440316697	0.14977782	0.350202163
Lamb3	22.17925917	0.492640057	0.621149703	-0.793110025	0.427713722	0.648976649
Fas	57.78158904	0.494451936	0.197442713	-2.504280505	0.012270071	0.069116294
Frmd6	98.97587772	0.494600693	0.156196765	-3.166523293	0.00154273	0.017242275
Tnfrsf4	29.35003963	0.498945027	0.390711894	-1.277015199	0.201596881	0.423242071
Ash1l	132.3653079	0.504206802	0.189830732	-2.656086268	0.007905339	0.051995748
Ccnk	101.7987232	0.516321791	0.299800513	-1.722217833	0.085030066	0.242943044
Trp53	252.8649803	0.518883788	0.143541665	-3.614865329	0.000300504	0.006010076
Epc1	92.12864728	0.524997961	0.168048489	-3.124086178	0.001783582	0.019364606
Pten	1013.590491	0.542291229	0.259948603	-2.086147887	0.036965229	0.141911121
Uchl5	210.5697661	0.548636459	0.293965808	-1.866327457	0.061995566	0.196319291
Cav1	729.8141684	0.554359217	0.340614759	-1.627525531	0.103625531	0.271570356
Bcl2l1	150.1475224	0.561088148	0.229654293	-2.443185981	0.014558233	0.076667496
Cdkn1a	57.26225757	0.562794005	0.41685374	-1.350099451	0.176984084	0.388751168
Jmjd1c	104.4735894	0.566024845	0.118051365	-4.794733605	1.63E-06	0.000123797
Akt3	72.68647713	0.57660789	0.151733947	-3.800124491	0.000144623	0.003434806
Cd34	444.1806388	0.586278047	0.392578456	-1.493403515	0.135331593	0.327554175
B4galnt1	280.9370462	0.5923798	0.388759967	-1.523767493	0.127566803	0.315800554
Vav1	105.5964286	0.608020418	0.248600274	-2.445775334	0.014454104	0.076667496
Itga1	133.1730583	0.608251614	0.360982806	-1.684987773	0.091990931	0.252287585
Jak3	80.9044375	0.613694953	0.256931238	-2.388557177	0.016914676	0.085837544
Ncoa2	112.7126164	0.615487771	0.147225656	-4.180574154	2.91E-05	0.001052325
Mthfd2	239.8157311	0.625480936	0.330530216	-1.892356297	0.058443525	0.188207961
Sav1	276.0769605	0.62579684	0.158481941	-3.94869495	7.86E-05	0.002296907
Ccl5	412.3199282	0.63741244	0.383224412	-1.663287672	0.096254865	0.258493631
Tek	47.84548312	0.63762536	0.404502053	-1.576321689	0.114951686	0.292184887
Tox	46.71416593	0.639549366	0.634720928	-1.007607182	0.31364308	0.549928324
Cdc25a	115.3309582	0.647287498	0.307370875	-2.105884294	0.035214404	0.137953336
Il15ra	34.73321455	0.649058541	0.395173799	-1.642463501	0.100493984	0.267467316
Dcn	969.94108	0.653648483	0.291364672	-2.243403354	0.024870816	0.109894302
Cd53	462.4270316	0.654427944	0.313712155	-2.086077742	0.036971582	0.141911121
Pik3cd	92.92861103	0.654702133	0.243469996	-2.68904647	0.007165644	0.049062069
Btk	51.94192005	0.658134721	0.229887165	-2.862859794	0.004198363	0.034664177
Cd38	228.1555358	0.674510445	0.334043447	-2.019229685	0.043463352	0.156550463
Il27ra	17.49955966	0.689306188	0.321656437	-2.142988942	0.032113986	0.13044198
Stk4	96.37669095	0.702067761	0.143792571	-4.882503715	1.05E-06	9.95E-05
Cd163	93.13998715	0.707077121	0.398373794	-1.774908719	0.07591296	0.226250392
Ctsw	49.54367074	0.717840776	0.318153272	-2.256273434	0.024053512	0.108239434
Trat1	26.87887728	0.722332828	0.696397345	-1.037242364	0.299622919	0.538273187
Pik3r1	433.7743928	0.727627079	0.307432781	-2.366784296	0.017943387	0.089130551
Slc1a5	336.7020222	0.730148955	0.247550731	-2.949492225	0.003182966	0.029145229
Jak1	261.7185658	0.751915798	0.372139063	-2.020523707	0.043329094	0.156550463
Ptpn6	186.0113886	0.761158391	0.226845222	-3.355408517	0.000792479	0.011153403
Nsd1	77.21765716	0.768536863	0.227220283	-3.382342694	0.000718704	0.010504139
Itgal	65.25086048	0.77910067	0.226146394	-3.445116491	0.000570813	0.008676363
Lat	49.30314181	0.783814143	0.570693288	-1.37344202	0.169614974	0.382514482
Ehhadh	81.39587577	0.792075484	0.41717634	-1.898658691	0.057609366	0.188207961
Tnfsf8	31.44008695	0.812559728	0.40710142	-1.995963875	0.045937855	0.163143784
Kdr	140.3137862	0.820784046	0.291946974	-2.81141481	0.004932415	0.038932751
Spib	86.0006935	0.824538643	0.403812002	-2.041887412	0.041162701	0.15129806
Klrb1	9.626500779	0.833296848	0.560299151	-1.487235607	0.136952595	0.330425308
Actg2	203.9772464	0.834775572	0.909127841	-0.918215826	0.358505885	0.586445633
Itga8	7.730969467	0.841596695	0.460050073	-1.829358898	0.067345861	0.206362968
Lama2	48.77151196	0.852113647	0.411872517	-2.068877169	0.038557615	0.145671224
Fmod	65.58813297	0.85420854	0.2565027	-3.33021266	0.000867797	0.011777242
Klrd1	58.57513613	0.856402387	0.310032477	-2.762298957	0.00573959	0.041943156
Birc3	97.19774416	0.856621715	0.142820386	-5.997895229	2.00E-09	7.60E-07
Myl9	496.3757398	0.875774082	0.613247714	-1.42809188	0.153265414	0.352974893
Flt3	27.72700311	0.891496236	0.631996072	-1.410604077	0.158361389	0.362514022
Prkcb	98.67345699	0.897849768	0.26661956	-3.367531502	0.000758444	0.010875795
Tnfsf11	15.14395457	0.911150911	0.348249164	-2.616376452	0.008886852	0.055818243
Nkg7	59.88735465	0.919442218	0.300068262	-3.064110191	0.002183185	0.021548318
Ptprc	400.9760618	0.927661782	0.290971393	-3.18815459	0.00143184	0.016241763
Stat4	39.98086788	0.928630218	0.444686506	-2.088280633	0.036772527	0.141911121
Plcg2	84.77996564	0.93562986	0.234119393	-3.996379142	6.43E-05	0.001955288
Tns1	312.4736353	1.008823665	0.369934186	-2.727035517	0.006390616	0.046230775
Dock2	191.8534618	1.00910811	0.226378233	-4.457619862	8.29E-06	0.000393655
Tcf7	198.9747945	1.011107698	0.236163542	-4.281387755	1.86E-05	0.000784199
Erbb3	55.25608645	1.045811946	0.422947136	-2.472677688	0.013410503	0.072799873
Tox2	36.89288101	1.052140008	0.679034843	-1.549463946	0.121270232	0.302181562
Syk	156.197875	1.071428808	0.226484525	-4.730693219	2.24E-06	0.000154594
Cd247	64.56309678	1.07426063	0.533394999	-2.014005817	0.044008923	0.157767836
Nos3	33.15685939	1.086373028	0.472913273	-2.297192933	0.021607766	0.101999393
Ctla4	22.21678963	1.103713126	0.425754939	-2.592367167	0.009531798	0.058420699
Irf4	109.5984943	1.113976075	0.441786644	-2.521525017	0.011684737	0.067969593
Card11	75.9976313	1.14463414	0.397026706	-2.883015484	0.003938881	0.032898748
Il2rb	63.24789284	1.174096983	0.241979172	-4.85205802	1.22E-06	0.00010318
Vwf	109.0348328	1.185147259	0.314650631	-3.766549768	0.000165519	0.003811955
Pfkfb3	123.4911866	1.221539453	0.221097783	-5.524883326	3.30E-08	5.01E-06
Il21r	54.75893862	1.279264571	0.357186929	-3.581498836	0.000341629	0.006262138
Icos	29.29917285	1.29413975	0.400635208	-3.230219718	0.001236951	0.014496013
Il7r	102.1672119	1.295620344	0.480549766	-2.696121061	0.007015217	0.048494386
Blk	40.34195723	1.299238291	0.556450798	-2.334866436	0.019550399	0.094638875
Zap70	17.36716626	1.342142246	0.516934491	-2.596348799	0.009422036	0.058217461
Spdef	27.46412938	1.384438906	0.629727988	-2.198471296	0.027915538	0.119189937
Cxcr4	180.3169603	1.410678357	0.239646131	-5.886505878	3.94E-09	9.99E-07
Sh2d1a	37.42510749	1.442526552	0.448967892	-3.212983771	0.001313637	0.01512673
Cd19	95.07058997	1.470875079	0.550748851	-2.670682067	0.007569731	0.050911463
Il22ra2	31.96199285	1.494018911	0.801678126	-1.863614414	0.062375872	0.196475542
Cd3g	95.86076022	1.534869916	0.331988414	-4.623263495	3.78E-06	0.000239241
Cd4	59.21216294	1.534979325	0.430661151	-3.564239125	0.000364913	0.006306224
Grap2	31.29293179	1.54793548	0.43075182	-3.593566893	0.000326182	0.006262138
Cd3e	62.5821445	1.587241949	0.324769403	-4.887289058	1.02E-06	9.95E-05
Cd6	29.37813417	1.60827015	0.455904984	-3.527643277	0.000419277	0.006895501
Cd3d	116.6492165	1.648254569	0.475523027	-3.466192959	0.000527884	0.008187593
Egf	53.95420281	1.671290401	0.622277124	-2.685765454	0.007236387	0.049104052
Itk	23.77037284	1.681880737	0.476709973	-3.528100587	0.000418553	0.006895501
Cd8a	19.08254465	1.689256202	0.432274863	-3.907828898	9.31E-05	0.002621415
Ccr7	142.5640825	1.714371602	0.323305859	-5.30263078	1.14E-07	1.45E-05
Cd22	52.5085071	1.760137477	0.491424283	-3.581706358	0.000341357	0.006262138
Ltb	215.6240008	1.761192345	0.426894922	-4.125587475	3.70E-05	0.001203249
H2-Q10	87.20913811	1.780961648	0.745804998	-2.387972261	0.01694162	0.085837544
Ccl19	60.60822842	1.840584956	0.56704582	-3.245919274	0.00117072	0.014122975
Lck	109.9671135	1.866645305	0.408876636	-4.565301956	4.99E-06	0.000291592
Sell	279.8230865	1.905385696	0.450511038	-4.229387377	2.34E-05	0.000937314
H2-Ob	146.1728248	2.002156873	0.518161533	-3.863962773	0.000111562	0.0029237
H2-DMb2	177.8681225	2.021198759	0.264155254	-7.651556155	1.99E-14	1.51E-11
Glul	1491.429368	2.149141263	0.481335725	-4.464952738	8.01E-06	0.000393655
Cd8b1	59.74125509	2.166777907	0.3908623	-5.543583783	2.96E-08	5.01E-06
Ms4a1	204.1796508	2.201606362	0.528055311	-4.16927226	3.06E-05	0.001055619
Ccl21a	1016.572067	2.450146943	0.749164855	-3.270504385	0.001073559	0.013375486
