# Supplementary material for: DDR2-regulated arginase activity in ovarian cancer-associated fibroblasts promotes collagen production and tumor progression
Source: Oncogene. Author manuscript; Available in PMC 2024 Feb 16. (PMC10786713; doi:10.1038/s41388-023-02884-3)
Supplement: Supplementary Table 5 [file NIHMS1947626-supplement-Supplementary_Table_5.csv]

	p_val	avg_log2FC	pct.1	pct.2	p_val_adj	cluster	gene
Rps29	7.97798312892625e-243	1.29170488975895	1	0.992	2.57569185317384e-238	0	Rps29
Cd74	3.60471936243997e-239	-3.18152660726286	0.423	0.937	1.16378364616374e-234	0	Cd74
Rplp1	8.72031931666439e-238	1.48966488420132	0.994	0.955	2.8153550913851e-233	0	Rplp1
Tpt1	2.86217881215604e-230	1.26113712766643	0.997	0.973	9.24054429504576e-226	0	Tpt1
Rps27	8.71234565757566e-223	1.54699430227951	1	0.968	2.8127807955483e-218	0	Rps27
Rps7	3.32226439103628e-213	1.24567813876243	0.997	0.946	1.07259305864606e-208	0	Rps7
Eef1a1	1.95843037452477e-194	1.05919084893223	1	0.966	6.32279246415323e-190	0	Eef1a1
Rps19	3.29920457267571e-188	1.13308187792297	0.994	0.957	1.06514819628835e-183	0	Rps19
Rpl12	5.1920740025899e-188	1.34524324746011	0.981	0.877	1.67626109173615e-183	0	Rpl12
Rps10	6.26333511620163e-188	0.977425780332385	0.998	0.971	2.0221177422657e-183	0	Rps10
Rps16	6.76259931480396e-187	0.900006027397452	0.997	0.987	2.18330518878446e-182	0	Rps16
H2-Aa	2.89182442863559e-186	-2.85689262343235	0.205	0.827	9.33625516784999e-182	0	H2-Aa
Clu	3.32131542713028e-183	-3.17624456545707	0.243	0.804	1.07228668564901e-178	0	Clu
Rpl13a	1.06296194507289e-179	1.36538591130252	0.983	0.852	3.43177263966782e-175	0	Rpl13a
Rps28	2.39322619146193e-179	0.847744394666883	1	0.994	7.72653075913483e-175	0	Rps28
Gapdh	4.95510642999486e-175	-1.67093520321484	0.864	0.973	1.59975611092384e-170	0	Gapdh
Hbb-bs	3.63185763977474e-167	-0.450763187649206	0.349	0.842	1.17254523900127e-162	0	Hbb-bs
Rps20	7.64783217818412e-167	0.930328866404229	0.998	0.987	2.46910261872674e-162	0	Rps20
Igkc	2.70148237477611e-165	-1.99708089469846	0.526	0.901	8.72173584696467e-161	0	Igkc
Rpl21	8.19815001185444e-161	1.06321118998657	0.992	0.923	2.64677273132721e-156	0	Rpl21
Neat1	4.03343787518971e-160	-2.60940644817897	0.231	0.785	1.302195418005e-155	0	Neat1
Jchain	2.47095454040136e-155	-2.69960882856605	0.338	0.797	7.9774767336858e-151	0	Jchain
Rps14	1.11020403193361e-150	0.964605031683737	0.994	0.936	3.58429371709766e-146	0	Rps14
Hbb-bt	2.08698117205009e-150	-1.22079428857097	0.167	0.747	6.73781871396372e-146	0	Hbb-bt
Lgals1	1.1634822534938e-149	-1.76016264878493	0.659	0.92	3.75630245540474e-145	0	Lgals1
H2-Eb1	9.87817048445579e-149	-2.61001800322396	0.107	0.726	3.18916734090655e-144	0	H2-Eb1
Rpl5	2.42093852451471e-148	1.25682628613718	0.953	0.785	7.81600002639573e-144	0	Rpl5
Rpl17	2.11923490762929e-147	1.10125965655208	0.979	0.855	6.84194989928115e-143	0	Rpl17
Rps21	4.30274939892684e-145	0.719108889211689	0.998	0.991	1.38914264344353e-140	0	Rps21
Anxa2	6.35412905503853e-144	-2.1843133564972	0.215	0.75	2.05143056541919e-139	0	Anxa2
Rps15a	5.68033463218591e-143	0.690927723560834	0.998	0.99	1.83389603600122e-138	0	Rps15a
Iglv1	4.9584329480824e-142	-3.34737198123069	0.051	0.644	1.6008300772884e-137	0	Iglv1
Rps23	1.71467174673921e-140	0.842196139569945	0.994	0.959	5.53581773434755e-136	0	Rps23
Tmsb4x	5.46438950865842e-133	0.807805546229596	1	0.977	1.76417815287037e-128	0	Tmsb4x
H2-Ab1	8.61317282922142e-131	-2.54019701263728	0.074	0.656	2.78076284791414e-126	0	H2-Ab1
Hba-a1	9.40403811110501e-130	-0.499592655634884	0.185	0.726	3.03609370417025e-125	0	Hba-a1
H2-K1	8.03192040925727e-127	1.00836137575712	0.978	0.834	2.59310550412871e-122	0	H2-K1
Igkv10-96	1.32314952242755e-126	-2.66680245626132	0.088	0.636	4.27178823315734e-122	0	Igkv10-96
Igkv1-135	1.61447029485546e-126	-2.70174137785807	0.115	0.658	5.21231734694085e-122	0	Igkv1-135
Rpl39	1.08032337852278e-124	0.616683416914253	0.998	0.991	3.4878240275608e-120	0	Rpl39
Atp5g3	2.29255393953003e-124	-1.42955306028992	0.61	0.88	7.40151039377269e-120	0	Atp5g3
Rps12	3.59656234004322e-124	1.05607735900268	0.984	0.864	1.16115015148295e-119	0	Rps12
Rpl27a	1.50184843428807e-123	0.745533009500515	0.994	0.97	4.84871767009904e-119	0	Rpl27a
Cd81	4.58962933107444e-123	-2.0275910026508	0.093	0.646	1.48176182953738e-118	0	Cd81
Cst3	7.59540285529495e-122	-1.66178015636193	0.264	0.747	2.45217581183197e-117	0	Cst3
Rpl32	1.13965272140734e-121	0.687942278416785	0.992	0.983	3.67936881106359e-117	0	Rpl32
Rpl35a	1.52878700469467e-121	0.78027576213602	0.981	0.949	4.93568884465676e-117	0	Rpl35a
Cox8a	1.4864586887455e-120	-1.22775070920929	0.711	0.919	4.79903187661485e-116	0	Cox8a
Rack1	3.82955810529259e-120	1.14343982665621	0.943	0.759	1.23637283429371e-115	0	Rack1
Igha	3.82150460911935e-117	-2.30313168512717	0.226	0.704	1.23377276305418e-112	0	Igha
Rpl23	1.48076366000475e-113	0.61712637991512	0.998	0.992	4.78064547632532e-109	0	Rpl23
Fth1	2.14858168946934e-113	-0.822540617692371	0.972	0.99	6.93669598445177e-109	0	Fth1
Rpl34	1.2633443142398e-112	0.665292557307962	0.994	0.975	4.0787071185232e-108	0	Rpl34
Vim	8.40213148535533e-110	-1.53592719769566	0.414	0.799	2.71262815004697e-105	0	Vim
Rplp2	1.00093077798664e-108	0.664064201265616	0.995	0.977	3.23150501672988e-104	0	Rplp2
Rpl36a	1.2356075822382e-104	0.863347551335028	0.962	0.896	3.98915907925604e-100	0	Rpl36a
Rps3a1	5.6932191378003e-104	0.531678387419409	0.994	0.992	1.83805579863883e-99	0	Rps3a1
Rps6	6.52872252897502e-103	0.93387405950912	0.94	0.837	2.10779806847958e-98	0	Rps6
Ms4a4b	8.81416522087768e-103	1.3981166552647	0.742	0.397	2.84565324156036e-98	0	Ms4a4b
Rpl28	2.01287356254728e-102	0.735912480160937	0.992	0.939	6.4985622966839e-98	0	Rpl28
Rpl36	1.00129570233084e-100	0.638566814691058	0.994	0.968	3.23268317497511e-96	0	Rpl36
Ifitm3	8.91579431333913e-99	-1.68530738237453	0.194	0.67	2.87846419406154e-94	0	Ifitm3
S100a6	9.31826691513075e-99	-1.35106740137593	0.66	0.89	3.00840247354996e-94	0	S100a6
Igkv1-110	3.3222417051221e-97	-2.46697749724103	0.024	0.5	1.07258573449867e-92	0	Igkv1-110
Rps13	3.6683036924416e-97	0.659263036502882	0.992	0.961	1.18431184710477e-92	0	Rps13
Rps3	8.52973179298256e-97	0.663036193672498	0.991	0.958	2.75382390936442e-92	0	Rps3
Igkv1-117	8.72481593095943e-92	-1.96379974323569	0.035	0.493	2.81680682331025e-87	0	Igkv1-117
Rpl15	1.19131964761977e-90	0.775752697419006	0.973	0.875	3.84617548234042e-86	0	Rpl15
mt-Nd4l	2.20000168654294e-89	-0.861491798854387	0.878	0.956	7.10270544500389e-85	0	mt-Nd4l
Rpl37	5.32363845335239e-89	-0.482266202128509	1	0.998	1.71873667466482e-84	0	Rpl37
Trf	8.52258839330279e-88	-1.64221041518346	0.106	0.57	2.75151766277781e-83	0	Trf
Ndufa4	9.54524288855724e-88	-1.18594578015617	0.532	0.824	3.08168166657071e-83	0	Ndufa4
Cd3d	1.2420899946535e-87	1.1664909780064	0.791	0.52	4.01008754773882e-83	0	Cd3d
Rpl13	5.25856662629346e-86	0.494587967564988	0.998	0.991	1.69772823529884e-81	0	Rpl13
Igkv3-2	1.27932882860278e-85	-1.78802332035369	0.063	0.511	4.13031312314407e-81	0	Igkv3-2
Cd79a	3.74989320054646e-85	-2.02726193323347	0.068	0.521	1.21065301979643e-80	0	Cd79a
Tcf7	1.05478927494346e-84	1.29209671886429	0.731	0.443	3.40538717415496e-80	0	Tcf7
Atpif1	1.58057895370892e-83	-1.30585507379863	0.355	0.743	5.10289915204924e-79	0	Atpif1
Rpl24	2.12605104887087e-83	-0.661287758835191	0.978	0.983	6.86395581127959e-79	0	Rpl24
Rpl4	7.53659436957773e-82	1.00449857613878	0.878	0.707	2.43318949221817e-77	0	Rpl4
Igkv6-23	3.05626820938249e-81	-1.66956440401733	0.044	0.472	9.86716191399138e-77	0	Igkv6-23
Rpl7	3.43807995830055e-81	0.745725117554602	0.954	0.872	1.10998411453733e-76	0	Rpl7
Mef2c	2.27392934074805e-79	-1.52297286073339	0.028	0.451	7.34138087660509e-75	0	Mef2c
Igkv12-46	5.44982915658478e-79	-1.97270520241364	0.046	0.468	1.7594773432034e-74	0	Igkv12-46
Uqcrb	1.24791007024045e-78	-1.33940143637633	0.31	0.695	4.02887766177128e-74	0	Uqcrb
Igkv19-93	6.35046812912335e-78	-1.72354825383101	0.025	0.437	2.05024863548747e-73	0	Igkv19-93
Ccl5	1.34012690094269e-77	-1.68874409756153	0.115	0.566	4.32659969969348e-73	0	Ccl5
Rps24	7.32473769324795e-76	0.39545130149621	0.998	0.998	2.3647915642651e-71	0	Rps24
Rpl3	1.27307196516804e-75	0.68086363192829	0.956	0.891	4.11011283954502e-71	0	Rpl3
Atp5g2	3.39344213729165e-75	-0.967970344078505	0.695	0.873	1.09557279402461e-70	0	Atp5g2
Ebf1	4.85272034468104e-75	-1.62211888821698	0.014	0.409	1.56670076328027e-70	0	Ebf1
Igkv12-44	2.28843913476847e-74	-1.54355310025748	0.03	0.429	7.38822574660002e-70	0	Igkv12-44
Ndufc2	2.80675083417889e-74	-1.21351043594001	0.325	0.707	9.06159506814653e-70	0	Ndufc2
Atp5e	4.29854846215355e-74	-0.844050840394839	0.814	0.92	1.38778637100627e-69	0	Atp5e
mt-Co3	6.21344948320043e-74	0.716953922588266	0.953	0.961	2.00601216565126e-69	0	mt-Co3
Rpl8	6.34267421569692e-74	0.564968697724729	0.989	0.957	2.04773237053775e-69	0	Rpl8
Lars2	1.27110749913645e-73	1.15246379048781	0.926	0.863	4.10377056096203e-69	0	Lars2
Atp5md	1.54607068525137e-73	-1.04507505987201	0.591	0.829	4.99148920733404e-69	0	Atp5md
Prdx1	9.44333869534815e-73	-1.02606442497328	0.607	0.834	3.04878189779315e-68	0	Prdx1
Ahnak	1.0234631334693e-72	-1.39826675438028	0.18	0.593	3.30425072640562e-68	0	Ahnak
Ndufa7	1.38532480902809e-72	-1.15857770661231	0.455	0.761	4.47252114594718e-68	0	Ndufa7
Sec61g	1.00626558704947e-71	-0.979585436203863	0.592	0.828	3.24872844778921e-67	0	Sec61g
Dstn	1.69490889281785e-71	-1.28522071597846	0.227	0.636	5.47201336046242e-67	0	Dstn
Cox6c	3.03405505962146e-71	-0.929325588676146	0.689	0.863	9.79544675998788e-67	0	Cox6c
Itgb1	7.38072436622045e-71	-1.25247224815407	0.106	0.529	2.38286686163427e-66	0	Itgb1
H3f3a	9.24939504950612e-71	-0.806535895279545	0.793	0.922	2.98616719173305e-66	0	H3f3a
Atp1b3	1.21012120176961e-70	1.20748067028186	0.712	0.484	3.90687629991319e-66	0	Atp1b3
Uba52	2.5174333044116e-70	-0.448021440474866	0.998	0.997	8.12753342329286e-66	0	Uba52
Slpi	2.70241211225933e-70	-1.58372535779901	0.082	0.494	8.72473750442925e-66	0	Slpi
Tpm1	3.90996586870898e-70	-1.29234964563011	0.242	0.634	1.2623324807127e-65	0	Tpm1
Ier3	7.36655796434254e-70	-1.39072732109369	0.148	0.56	2.37829323878799e-65	0	Ier3
Atf3	7.52747189228906e-70	-1.3184009307379	0.082	0.489	2.43024430042552e-65	0	Atf3
Pcolce	8.82156637521617e-70	-1.28579840314582	0.019	0.398	2.84804270423854e-65	0	Pcolce
Cd9	4.11070873889336e-69	-1.37199523435354	0.179	0.571	1.32714231635172e-64	0	Cd9
Igkv8-27	4.77321774261744e-69	-1.51788915018627	0.09	0.484	1.54103334820404e-64	0	Igkv8-27
Rpl14	5.46948510153282e-69	0.727596473761714	0.937	0.843	1.76582326502987e-64	0	Rpl14
Sem1	2.54494348763772e-68	-0.984095822446749	0.591	0.816	8.21635004983839e-64	0	Sem1
Actg1	3.6552487666251e-68	-0.65086727916653	0.948	0.969	1.18009706430491e-63	0	Actg1
Igkv3-4	9.80801971534706e-68	-1.73787938963565	0.024	0.398	3.1665191650998e-63	0	Igkv3-4
Tm4sf1	2.96750410867568e-67	-1.36866175975217	0.224	0.611	9.58058701485945e-63	0	Tm4sf1
Eef2	2.97746317057001e-67	0.880051753169794	0.878	0.722	9.61273984618528e-63	0	Eef2
H3f3b	3.15000575491104e-67	-0.558224767794804	0.975	0.984	1.01697935797303e-62	0	H3f3b
Prdx2	3.25670536224259e-67	-1.293998813183	0.27	0.652	1.05142732620002e-62	0	Prdx2
Cox7c	5.94854958062079e-67	-0.906235550303433	0.659	0.848	1.92048923210342e-62	0	Cox7c
H2-Q7	1.01325133660568e-66	1.18843375084968	0.654	0.383	3.27128194023144e-62	0	H2-Q7
Rps8	2.48632879642085e-66	0.39442789462807	1	0.996	8.02711251924472e-62	0	Rps8
Emb	3.00055589419979e-66	1.20607613804112	0.747	0.548	9.68729470442401e-62	0	Emb
Lef1	7.75906639224437e-66	1.20457217006964	0.711	0.489	2.5050145847361e-61	0	Lef1
Igkv6-15	9.03094745547114e-66	-1.45900008363556	0.022	0.385	2.91564138599886e-61	0	Igkv6-15
Rpl18	1.45064239712544e-65	0.474331410956037	0.998	0.978	4.68339897911947e-61	0	Rpl18
Rpl10-ps3	2.2300645478808e-65	0.73422071094928	0.938	0.848	7.19976339283315e-61	0	Rpl10-ps3
Malat1	2.28934600294652e-65	-0.648291968175402	0.994	0.996	7.39115357051283e-61	0	Malat1
Itm2b	1.21058044486951e-64	-0.891010841804118	0.656	0.847	3.90835896626121e-60	0	Itm2b
Anxa5	1.79808028411389e-64	-1.18238205986382	0.253	0.628	5.80510219726169e-60	0	Anxa5
Rps15	3.03216706412965e-63	0.852485526189253	0.88	0.745	9.78935136654257e-59	0	Rps15
Cst12	3.37362000489804e-63	-1.28933925039432	0.063	0.439	1.08917321858133e-58	0	Cst12
Igkv14-126	3.98302393414267e-63	-1.36121158548545	0.009	0.354	1.28591927713796e-58	0	Igkv14-126
Spcs1	4.02024325456494e-63	-1.18066822983875	0.278	0.647	1.29793553473629e-58	0	Spcs1
Bcl11b	5.54403724869589e-63	1.26540502790378	0.567	0.3	1.78989242574147e-58	0	Bcl11b
H2afz	8.28226595712949e-63	-0.846943197456647	0.735	0.884	2.67392956425925e-58	0	H2afz
Mzb1	8.95245730385857e-63	-1.25420717822832	0.025	0.379	2.89030084055074e-58	0	Mzb1
Ly6d	1.20639272861053e-62	-1.39584689503891	0.032	0.39	3.89483892431909e-58	0	Ly6d
Vps37b	1.89472316015253e-62	1.06476413274546	0.754	0.555	6.11711372255244e-58	0	Vps37b
Trac	3.19045860909393e-62	1.29528099241338	0.57	0.309	1.03003956194598e-57	0	Trac
Cebpd	3.48724592958077e-62	-1.22400097883281	0.077	0.454	1.12585734836515e-57	0	Cebpd
Lgals7	6.25801388482716e-62	-1.17268248231412	0.412	0.713	2.02039978271645e-57	0	Lgals7
Rpl9	1.35608947378412e-61	0.764498731615084	0.894	0.795	4.37813486611203e-57	0	Rpl9
Mgst1	2.45654025431662e-61	-1.14144707555968	0.057	0.429	7.9309402110612e-57	0	Mgst1
Coro1a	1.58033256239375e-60	0.841729482524864	0.828	0.626	5.10210367768823e-56	0	Coro1a
Tmem258	1.63716033714933e-60	-1.07277085451032	0.384	0.716	5.2855721484866e-56	0	Tmem258
Sdc4	2.50248328274461e-60	-1.14802770029507	0.084	0.461	8.07926727834097e-56	0	Sdc4
Nedd4	4.71904657409859e-60	-1.13761482700444	0.155	0.541	1.52354418644773e-55	0	Nedd4
Tmem176b	5.16449524241366e-60	-1.18429239980274	0.081	0.454	1.66735728901325e-55	0	Tmem176b
Atp6v0e	1.08465581853183e-59	-1.05537433358352	0.314	0.682	3.50181131013002e-55	0	Atp6v0e
Satb1	1.10323529173334e-59	1.07682571508308	0.765	0.597	3.56179513936108e-55	0	Satb1
Igkv6-13	1.35528228644934e-59	-1.25937302902139	0.028	0.37	4.37552886180171e-55	0	Igkv6-13
Trbc2	2.40898458231016e-59	1.1598848848546	0.717	0.513	7.77740672398836e-55	0	Trbc2
Shisa5	3.11358776260446e-59	0.930244922317502	0.779	0.597	1.00522180915685e-54	0	Shisa5
mt-Cytb	5.52293949296662e-59	-0.481381290841473	0.948	0.982	1.78308101530427e-54	0	mt-Cytb
Krt18	6.12769789862258e-59	-1.18597303034583	0.118	0.495	1.9783272665703e-54	0	Krt18
Rps18	8.07387039525742e-59	0.477266716169371	0.986	0.973	2.60664905710886e-54	0	Rps18
Rplp0	9.94388385179683e-59	0.472560311547722	0.997	0.973	3.21038290155261e-54	0	Rplp0
Isg15	1.07206829837787e-58	-1.15542675452311	0.235	0.614	3.46117250131296e-54	0	Isg15
Cald1	2.26811895974065e-58	-1.16203509180924	0.213	0.588	7.3226220615227e-54	0	Cald1
Igkv3-7	3.4068558875098e-58	-1.24431966303831	0.005	0.325	1.09990342328254e-53	0	Igkv3-7
Vdac1	5.58206992784113e-58	-1.13015973331656	0.209	0.583	1.80217127620351e-53	0	Vdac1
Tagln2	1.07512659694987e-57	-1.04051660855355	0.474	0.744	3.47104621825266e-53	0	Tagln2
C3	1.15146430400235e-57	-1.17345004884643	0.036	0.375	3.71750250547158e-53	0	C3
C1s1	2.15455408449874e-57	-1.0932765597211	0.032	0.371	6.95597786180418e-53	0	C1s1
Cpe	1.20119077657207e-56	-1.15421302579655	0.071	0.426	3.87804442216294e-52	0	Cpe
Cd3e	1.77563394890969e-56	0.926669355089172	0.754	0.543	5.73263420405495e-52	0	Cd3e
Ubc	2.66702070911084e-56	0.846104578962243	0.81	0.65	8.61047635936435e-52	0	Ubc
Fkbp1a	3.8806537515469e-56	-1.03319845394925	0.434	0.719	1.25286906368692e-51	0	Fkbp1a
Rpl26	1.53095967889178e-55	0.503123372404819	0.983	0.947	4.9427033233021e-51	0	Rpl26
Nme2	1.83432675586109e-55	-0.809495634182048	0.708	0.86	5.92212393129752e-51	0	Nme2
Ighv3-6	3.49876095519625e-55	-1.35402961417561	0.005	0.311	1.12957497438511e-50	0	Ighv3-6
Ctsb	1.45543511339239e-54	-1.08166586793503	0.16	0.529	4.69887226358734e-50	0	Ctsb
Arhgap45	3.12937806944184e-54	1.10533103579299	0.591	0.34	1.0103197097193e-49	0	Arhgap45
Taldo1	4.28023993759177e-54	-1.06233350993449	0.197	0.563	1.3818754638515e-49	0	Taldo1
S100a11	7.42895639249766e-54	-1.01473034626622	0.4	0.713	2.39843857131787e-49	0	S100a11
mt-Nd5	1.4460230772688e-53	-0.742046681518957	0.746	0.901	4.66848550496233e-49	0	mt-Nd5
Cox17	1.842026018579e-53	-0.999626231109516	0.325	0.671	5.94698100098229e-49	0	Cox17
Rpl30	1.9631879511413e-53	0.368885736404145	0.998	0.995	6.33815230025969e-49	0	Rpl30
Aldoa	3.11567066056146e-53	-0.931654288530546	0.491	0.755	1.00589427276227e-48	0	Aldoa
Igkv10-94	3.13160654430342e-53	-1.16309344233053	0.022	0.333	1.01103917282836e-48	0	Igkv10-94
Igfbp6	4.69816320259593e-53	-1.1204776169445	0.046	0.37	1.51680198995809e-48	0	Igfbp6
H2-D1	7.94087688982916e-53	0.669752718948955	0.91	0.78	2.56371210388134e-48	0	H2-D1
Gstp1	9.86625203866656e-53	-0.973582704860474	0.466	0.742	3.1853194706835e-48	0	Gstp1
Chchd2	1.11836603014371e-52	-0.681875118530082	0.761	0.89	3.61064472831895e-48	0	Chchd2
AY036118	1.16093574162434e-52	1.37090334978597	0.888	0.832	3.74808104183418e-48	0	AY036118
Iglc2	1.35601964381058e-52	-1.13628666399998	0.032	0.347	4.37790942004245e-48	0	Iglc2
Igkv9-120	1.49898692189961e-52	-1.17441292594992	0.011	0.311	4.8394792773529e-48	0	Igkv9-120
Nop10	3.54593523767118e-52	-0.956257440888772	0.444	0.726	1.14480519148214e-47	0	Nop10
Rps2	5.05870729615196e-52	-0.41227790090548	0.989	0.992	1.63320365056266e-47	0	Rps2
S100a8	6.0909746766317e-52	-2.76371737830407	0.06	0.39	1.96647117435054e-47	0	S100a8
Nupr1	7.63472012338112e-52	-1.04655869252406	0.076	0.414	2.4648693918336e-47	0	Nupr1
Ighv1-81	1.40773840300589e-51	-1.17276050495564	0.011	0.305	4.54488343410451e-47	0	Ighv1-81
Tspan8	1.89840117732772e-51	-0.955367687811314	0.044	0.367	6.12898820100255e-47	0	Tspan8
Serpinb6a	2.09768251609054e-51	-1.02350361959177	0.126	0.485	6.77236800319832e-47	0	Serpinb6a
Dmkn	2.47550550951543e-51	-1.07685723675474	0.111	0.457	7.99216953747058e-47	0	Dmkn
Ms4a1	5.37525277048454e-51	-1.07871237914484	0.022	0.325	1.73540035695093e-46	0	Ms4a1
Cox6b1	1.91828899025172e-50	-0.902445696755452	0.442	0.733	6.19319600502767e-46	0	Cox6b1
Bri3	1.97339120768684e-50	-1.00720412328199	0.216	0.573	6.37109351401695e-46	0	Bri3
Mt1	3.63052672606917e-50	-1.06325598574393	0.148	0.502	1.17211555351143e-45	0	Mt1
Igkv17-121	5.20804187216074e-50	-1.1357632116408	0.014	0.305	1.68141631842709e-45	0	Igkv17-121
Cox7a2	1.19942488008047e-49	-0.896101484366819	0.466	0.735	3.87234322533981e-45	0	Cox7a2
Emp2	1.33716390812539e-49	-0.949504953137454	0.028	0.33	4.31703367738282e-45	0	Emp2
Elob	1.36434776350651e-49	-0.836564346799487	0.572	0.789	4.40479675448077e-45	0	Elob
Iglv2	5.7552204929034e-49	-1.03642367172655	0.005	0.283	1.85807293613386e-44	0	Iglv2
Bhlhe40	6.17624647311012e-49	-0.930615489270433	0.07	0.398	1.9940011738436e-44	0	Bhlhe40
Lat	7.13961478445835e-49	1.01444671083416	0.588	0.368	2.30502463316238e-44	0	Lat
Plk2	7.28140341550427e-49	-0.984174922829763	0.1	0.432	2.35080109269555e-44	0	Plk2
Selenom	8.64302199071874e-49	-0.947933693016612	0.035	0.337	2.79039964970354e-44	0	Selenom
Cd79b	1.1008581661441e-48	-1.1164274357859	0.038	0.341	3.55412058939623e-44	0	Cd79b
Hint1	1.31342866013677e-48	-0.855696113746057	0.528	0.766	4.24040442925156e-44	0	Hint1
Egr1	1.45022561480406e-48	-0.885214736149799	0.425	0.712	4.68205339739491e-44	0	Egr1
Cd63	2.48650816053576e-48	-0.969640389142788	0.066	0.385	8.0276915962897e-44	0	Cd63
Soat1	4.41156174578059e-48	-0.955087986173432	0.076	0.397	1.42427270962526e-43	0	Soat1
Igkv3-5	5.78918783437848e-48	-1.07815817527165	0.052	0.362	1.86903929232909e-43	0	Igkv3-5
Uqcc2	9.25568731006751e-48	-0.977537399122775	0.232	0.583	2.9881986480553e-43	0	Uqcc2
Arhgef1	1.07096346158776e-47	1.04592331712113	0.611	0.408	3.45760553573609e-43	0	Arhgef1
App	1.20948501674875e-47	-1.0457384959233	0.092	0.417	3.90482237657334e-43	0	App
Rpl10a	1.38257383946476e-47	0.461636609248586	0.973	0.942	4.46363964071196e-43	0	Rpl10a
Cox5b	1.43019296563344e-47	-0.85433682526174	0.496	0.748	4.61737798954757e-43	0	Cox5b
Saraf	2.47472611039318e-47	1.0677389449638	0.621	0.419	7.98965324740438e-43	0	Saraf
Dcn	3.09457258572929e-47	-0.976612453258435	0.057	0.365	9.99082759302703e-43	0	Dcn
Sparc	6.0368428673644e-47	-1.06990773276338	0.076	0.386	1.9489947197286e-42	0	Sparc
Ptpn18	7.05081046196128e-47	0.853088354313681	0.738	0.575	2.2763541576442e-42	0	Ptpn18
Hist1h2ae	9.1592355442238e-47	-1.00249344276708	0.111	0.441	2.95705919545266e-42	0	Hist1h2ae
Nenf	1.37852810857172e-46	-0.915243941875816	0.065	0.373	4.45057799852381e-42	0	Nenf
Gstm2	2.00847616217331e-46	-0.972575453973286	0.06	0.366	6.48436528957653e-42	0	Gstm2
S100a9	2.0540233083841e-46	-2.70782828817272	0.062	0.367	6.63141425111808e-42	0	S100a9
Maf	5.41808810332703e-46	-0.879854481865008	0.096	0.422	1.74922974415913e-41	0	Maf
Pfn1	6.7083978971321e-46	0.57979755085438	0.923	0.836	2.1658062610891e-41	0	Pfn1
Eef1b2	9.92950002726497e-46	0.589749898898191	0.916	0.839	3.2057390838025e-41	0	Eef1b2
Atp1b1	1.33421465586881e-45	-1.00226751598167	0.218	0.544	4.30751201647244e-41	0	Atp1b1
Serf2	2.06801534429228e-45	-0.604897626719061	0.828	0.899	6.67658753904763e-41	0	Serf2
Nfib	2.9444060083708e-45	-0.938768239929493	0.046	0.338	9.50601479802513e-41	0	Nfib
Cd83	5.01644714285251e-45	-1.04513815783482	0.016	0.283	1.61955996006993e-40	0	Cd83
Ptprc	6.48512378092686e-45	0.737905276289039	0.798	0.669	2.09372221267224e-40	0	Ptprc
Hsp90b1	7.31428191892124e-45	-0.915866033549715	0.357	0.673	2.36141591752372e-40	0	Hsp90b1
Ddx5	7.37233383100415e-45	0.556203755818977	0.962	0.876	2.38015797733969e-40	0	Ddx5
Igkv12-98	8.49517629630496e-45	-0.914819397717516	0.009	0.272	2.74266766726206e-40	0	Igkv12-98
Cxadr	9.21707027575167e-45	-0.852548819643137	0.033	0.316	2.97573113852643e-40	0	Cxadr
Rrbp1	1.1928168178192e-44	-0.816516536467496	0.204	0.555	3.85100909632928e-40	0	Rrbp1
Igkv14-111	1.23038632543239e-44	-1.24974113442822	0.013	0.276	3.97230225165847e-40	0	Igkv14-111
Tmem256	1.33635385911592e-44	-0.897461116253523	0.114	0.441	4.31441843415574e-40	0	Tmem256
Bsg	1.64697233513917e-44	-0.924352565002087	0.22	0.564	5.3172501839968e-40	0	Bsg
Hist1h1b	1.95338305218765e-44	-0.946683448365035	0.071	0.372	6.30649718398781e-40	0	Hist1h1b
Lpl	2.25944428141279e-44	-0.898381542773274	0.033	0.313	7.29461586254119e-40	0	Lpl
Btg1	2.36345780529255e-44	0.641408670160089	0.929	0.837	7.630423524387e-40	0	Btg1
Ccdc34	3.01393867894845e-44	-0.796817804887958	0.065	0.369	9.73050102498506e-40	0	Ccdc34
Ighg2c	3.51145604912993e-44	-1.33727681122608	0.055	0.349	1.1336735854616e-39	0	Ighg2c
Mrpl21	4.33344119120629e-44	-0.859717540694121	0.076	0.38	1.39905148858095e-39	0	Mrpl21
Prnp	7.02308081783566e-44	-0.815111000725883	0.03	0.305	2.26740164203824e-39	0	Prnp
P4hb	7.08216102314355e-44	-0.916890073861091	0.246	0.581	2.2864756863219e-39	0	P4hb
Eif1	7.25199044868539e-44	-0.447022080224483	0.968	0.976	2.34130511635808e-39	0	Eif1
Chchd10	9.01426574810445e-44	-0.929734256634961	0.202	0.537	2.91025569677552e-39	0	Chchd10
Lck	1.05268399686519e-43	1.09174218497466	0.498	0.281	3.39859028387926e-39	0	Lck
Igkv6-17	1.27042067400266e-43	-0.96320306119563	0.016	0.278	4.10155314601758e-39	0	Igkv6-17
Atp6v0b	1.65327109828735e-43	-0.818831750261554	0.12	0.445	5.3375857408207e-39	0	Atp6v0b
Lamp2	2.09411685963711e-43	-0.883980033400683	0.114	0.434	6.76085628133842e-39	0	Lamp2
Tmem176a	2.46183398613065e-43	-0.814368642404904	0.016	0.277	7.9480310242228e-39	0	Tmem176a
Iglc3	2.49932829423733e-43	-0.948653267477859	0.03	0.302	8.06908139794523e-39	0	Iglc3
Ssr4	2.65262737961846e-43	-0.91691301670645	0.264	0.6	8.5640074950982e-39	0	Ssr4
Hmgb1	4.05465337009654e-43	-0.696450169874403	0.676	0.85	1.30904484053567e-38	0	Hmgb1
Serbp1	4.70211048956251e-43	-0.698666670307734	0.616	0.817	1.51807637155526e-38	0	Serbp1
Phlda1	8.67828508942794e-43	-0.851193117814756	0.098	0.402	2.80178434112181e-38	0	Phlda1
Clic1	2.10114002682902e-42	-0.851540454345495	0.338	0.652	6.7835305766175e-38	0	Clic1
Sh3bgrl	2.4201968652781e-42	-0.789859890425803	0.076	0.375	7.81360557955033e-38	0	Sh3bgrl
Ifitm2	3.3919685256377e-42	-0.824772685484565	0.07	0.364	1.09509703850213e-37	0	Ifitm2
Ighv8-12	4.11861510343442e-42	-1.30710735270314	0.009	0.259	1.3296948861438e-37	0	Ighv8-12
Hcst	1.18329570772501e-41	0.942541784496097	0.645	0.474	3.82027019239019e-37	0	Hcst
Wt1	1.36684945352737e-41	-0.876487084170604	0.088	0.388	4.41287346071311e-37	0	Wt1
Dgka	2.11190349397137e-41	1.07498623852484	0.51	0.308	6.81828043028657e-37	0	Dgka
Ngp	2.36953592677643e-41	-1.29241108944086	0.014	0.264	7.65004673959771e-37	0	Ngp
mt-Nd1	2.45225281872845e-41	-0.536367648785339	0.836	0.929	7.91709822526479e-37	0	mt-Nd1
Dusp10	2.76075219921149e-41	1.24613376681364	0.518	0.324	8.91308847515429e-37	0	Dusp10
Pclaf	2.85345366037775e-41	-0.807782364924028	0.039	0.31	9.21237514252955e-37	0	Pclaf
Zcrb1	3.15233742056655e-41	-0.894351745399337	0.221	0.538	1.01773213622991e-36	0	Zcrb1
Crip1	3.60245141384656e-41	-0.65080284766629	0.738	0.887	1.16305143896036e-36	0	Crip1
Igkv4-74	3.90357627322086e-41	-1.19984765647334	0.008	0.251	1.26026959980935e-36	0	Igkv4-74
Mpc1	5.55006350123501e-41	-0.860209788274617	0.174	0.495	1.79183800137372e-36	0	Mpc1
Bola3	7.01245835475045e-41	-0.882543523510147	0.15	0.462	2.26397217983118e-36	0	Bola3
Hsp90ab1	1.01351686357139e-40	-0.407014697973202	0.978	0.978	3.27213919404023e-36	0	Hsp90ab1
Blvrb	1.23056027227903e-40	-0.832172638873157	0.051	0.324	3.97286383905283e-36	0	Blvrb
Anxa3	1.75171108835792e-40	-0.79940445882704	0.088	0.386	5.65539924876355e-36	0	Anxa3
Enpp2	1.80488849337497e-40	-0.827946087959143	0.033	0.295	5.82708250086109e-36	0	Enpp2
Gzma	1.88897642276778e-40	-1.13985103318018	0.003	0.238	6.09856038090578e-36	0	Gzma
Cd53	2.05139139494794e-40	0.877073320689559	0.656	0.476	6.62291711858944e-36	0	Cd53
Acsl4	2.53989472816604e-40	-0.869860126122894	0.221	0.541	8.20005012988407e-36	0	Acsl4
Cd24a	3.09928590929444e-40	-0.992482436922384	0.066	0.348	1.00060445581571e-35	0	Cd24a
Rpl23a	3.17220956200478e-40	0.613066510463756	0.867	0.783	1.02414785709324e-35	0	Rpl23a
Clic4	3.23570030931546e-40	-0.796426254455638	0.142	0.458	1.04464584486249e-35	0	Clic4
Sypl	3.3342223831499e-40	-0.812866679602973	0.051	0.321	1.07645369639995e-35	0	Sypl
Vegfa	3.43934999293017e-40	-0.838335305730616	0.054	0.328	1.11039414521751e-35	0	Vegfa
Marcksl1	3.87183756525358e-40	-0.829300273320831	0.114	0.418	1.25002275794212e-35	0	Marcksl1
Sbsn	4.46442519572255e-40	-0.773261807812858	0.039	0.305	1.44133967443902e-35	0	Sbsn
Rdh10	4.9773617273135e-40	-0.825422642182726	0.039	0.303	1.60694123366316e-35	0	Rdh10
Slc25a39	8.49302712499681e-40	-0.794748742307838	0.111	0.409	2.74197380730522e-35	0	Slc25a39
Igkv4-80	8.6515374119815e-40	-0.854581426663431	0.011	0.251	2.79314885345823e-35	0	Igkv4-80
Mgst3	9.00661125473875e-40	-0.824495451089628	0.049	0.318	2.90778444359241e-35	0	Mgst3
Tmem98	1.27188933247654e-39	-0.778155103540289	0.03	0.285	4.10629470990049e-35	0	Tmem98
Mrpl14	1.47790372155213e-39	-0.793063802081747	0.12	0.427	4.77141216503105e-35	0	Mrpl14
Jak1	1.60626204683022e-39	0.799652238926132	0.716	0.567	5.18581701819138e-35	0	Jak1
Rps27l	1.64802328161389e-39	-0.740330212946123	0.182	0.502	5.32064316469046e-35	0	Rps27l
Ptms	2.29524948822752e-39	-0.814871878684282	0.224	0.553	7.41021297274254e-35	0	Ptms
Ildr2	2.54938972042554e-39	-0.718459021364006	0.028	0.283	8.23070471239385e-35	0	Ildr2
Map1b	2.61713230985365e-39	-0.795034809534315	0.046	0.31	8.44941166236252e-35	0	Map1b
Lyn	2.6771687310089e-39	-0.853770557442801	0.009	0.245	8.64323924806223e-35	0	Lyn
Fundc2	3.30832516250751e-39	-0.815905843459319	0.161	0.474	1.06809277871555e-34	0	Fundc2
Smim1	4.91231368004019e-39	-0.756832767407521	0.062	0.338	1.58594047160098e-34	0	Smim1
Ccnd1	4.94109009165729e-39	-0.769365303330941	0.054	0.324	1.59523093609156e-34	0	Ccnd1
Igkv3-10	4.96842174520383e-39	-1.26051442518227	0.013	0.25	1.60405496043906e-34	0	Igkv3-10
Ighg1	1.08699595847672e-38	-1.62359792524846	0.055	0.322	3.50936645194208e-34	0	Ighg1
Fn1	1.30332776579814e-38	-0.823056306969172	0.021	0.264	4.2077936918793e-34	0	Fn1
Krt8	1.4818342533269e-38	-0.860545294432558	0.13	0.432	4.7841018868659e-34	0	Krt8
Snx10	1.51515891837578e-38	-0.688871161556856	0.039	0.299	4.89169056797619e-34	0	Snx10
Rps27a	1.75794932797716e-38	0.32405737339949	1	0.992	5.67553940537427e-34	0	Rps27a
Timp2	3.7510068534439e-38	-0.895914536349926	0.177	0.48	1.21101256263436e-33	0	Timp2
Fxyd5	4.08823885001171e-38	0.844289081241061	0.667	0.508	1.31988791272628e-33	0	Fxyd5
Ost4	4.29404461427171e-38	-0.844262416936017	0.387	0.657	1.38633230371762e-33	0	Ost4
Vcl	5.03371942823846e-38	-0.724582174752037	0.035	0.285	1.62513631740679e-33	0	Vcl
Cystm1	7.03803586831775e-38	-0.773975214049546	0.076	0.356	2.27222988008639e-33	0	Cystm1
Pgk1	7.38842425671547e-38	-0.839625261783441	0.265	0.574	2.38535277128059e-33	0	Pgk1
Cd52	9.86468855458996e-38	0.632817115556019	0.864	0.77	3.18481469984937e-33	0	Cd52
Ndufa5	2.15217149540758e-37	-0.750891067239474	0.186	0.503	6.94828567292338e-33	0	Ndufa5
Baiap2l1	2.34435287347701e-37	-0.693797240523023	0.057	0.323	7.56874325202053e-33	0	Baiap2l1
Me1	2.46861085372989e-37	-0.676506492455291	0.062	0.333	7.96991014126694e-33	0	Me1
Ube2i	2.84739927634302e-37	-0.76445042977394	0.333	0.645	9.19282856367345e-33	0	Ube2i
Ndufa3	3.13586358622361e-37	-0.752989329395276	0.491	0.73	1.01241355881229e-32	0	Ndufa3
Bank1	5.23219016715964e-37	-0.933016392431264	0.021	0.253	1.68921259546749e-32	0	Bank1
Wls	6.85556316317276e-37	-0.735798287484659	0.041	0.291	2.21331856723032e-32	0	Wls
Ndufc1	7.43642776377663e-37	-0.783144099445371	0.258	0.563	2.40085070353529e-32	0	Ndufc1
Micos10	1.0476169384572e-36	-0.75564474825207	0.264	0.574	3.38223128580906e-32	0	Micos10
Ifi44	1.05750019809492e-36	-0.714598412819647	0.035	0.28	3.41413938954946e-32	0	Ifi44
Srp14	1.1607517530579e-36	-0.783567792186621	0.311	0.62	3.74748703474743e-32	0	Srp14
Sfr1	1.24607340294187e-36	-0.76852880908984	0.204	0.517	4.02294798139783e-32	0	Sfr1
Eif2s2	1.5346485496577e-36	-0.750475581882756	0.411	0.689	4.95461284256988e-32	0	Eif2s2
Ube2c	2.24180282885696e-36	-0.746311509039201	0.057	0.316	7.2376604329647e-32	0	Ube2c
Ugp2	2.36616985351404e-36	-0.736232087846903	0.087	0.362	7.63917937207008e-32	0	Ugp2
1810037I17Rik	4.39790794518628e-36	-0.808839896711335	0.341	0.639	1.41986458010339e-31	0	1810037I17Rik
Ighv4-1	7.51182277143139e-36	-0.694525791432316	0.002	0.212	2.42519198175663e-31	0	Ighv4-1
Iglc1	7.57982142430915e-36	-1.14639745726638	0.019	0.244	2.44714534683821e-31	0	Iglc1
Tcea1	1.10982068107227e-35	-0.777924911131073	0.327	0.628	3.58305606884183e-31	0	Tcea1
Prr13	1.20010632119297e-35	-0.755270257578173	0.175	0.479	3.8745432579715e-31	0	Prr13
Ighd	1.20950866369279e-35	-1.09345704470399	0.021	0.245	3.90489872073217e-31	0	Ighd
Atp6v0c	1.22454423262918e-35	-0.782169724867257	0.4	0.666	3.95344105504331e-31	0	Atp6v0c
Atox1	1.23309492687385e-35	-0.792051116829451	0.359	0.64	3.98104697141223e-31	0	Atox1
Cd55	1.36129363661971e-35	-0.822668454608866	0.163	0.457	4.39493650582673e-31	0	Cd55
Eif2s1	1.37044346757689e-35	-0.716474951400198	0.104	0.387	4.42447673507199e-31	0	Eif2s1
Plod2	1.43042413337813e-35	-0.675909415894427	0.006	0.22	4.61812431461128e-31	0	Plod2
Myof	1.4585377474973e-35	-0.712959771959965	0.035	0.273	4.70888911779502e-31	0	Myof
Cd2ap	1.47394328835019e-35	-0.783599485921832	0.269	0.573	4.75862590643858e-31	0	Cd2ap
Fam162a	1.7391232928154e-35	-0.698121311363562	0.141	0.441	5.61475955085451e-31	0	Fam162a
Ccdc50	2.68480749032346e-35	-0.683077379985646	0.066	0.326	8.6679009825093e-31	0	Ccdc50
Ighm	2.94797871794959e-35	-1.37915988955691	0.299	0.594	9.51754929090024e-31	0	Ighm
Npdc1	2.97626369547599e-35	-0.651971957042842	0.006	0.219	9.60886734084424e-31	0	Npdc1
Nsg2	4.11691458512855e-35	0.976990467961594	0.341	0.154	1.32914587380875e-30	0	Nsg2
Cd151	4.51302361422983e-35	-0.675335888395267	0.035	0.272	1.4570296738541e-30	0	Cd151
Igkv8-30	6.31616889678884e-35	-0.728103524132648	0.016	0.235	2.03917512832828e-30	0	Igkv8-30
Sh3glb1	6.34567354250375e-35	-0.740145640429678	0.292	0.602	2.04870070319733e-30	0	Sh3glb1
Gng5	6.66264907003433e-35	-0.664771950873373	0.581	0.78	2.15103625226058e-30	0	Gng5
Myh9	7.52521042287301e-35	0.724742385963932	0.757	0.644	2.42951418502455e-30	0	Myh9
Igkv4-91	9.50352964781094e-35	-0.743962742644217	0.008	0.219	3.06821454679576e-30	0	Igkv4-91
Fyb	1.04493987739694e-34	0.936748212114032	0.531	0.36	3.37358839417603e-30	0	Fyb
Hist1h1e	1.11479115720545e-34	-0.749624363955237	0.085	0.348	3.5991032510378e-30	0	Hist1h1e
Vamp8	1.1374086942957e-34	-0.752947004341689	0.243	0.548	3.67212396953367e-30	0	Vamp8
Igkv13-84	1.32426600406956e-34	-0.690406464180211	0.008	0.219	4.27539279413856e-30	0	Igkv13-84
Rps5	1.40653358394557e-34	0.352603504698382	0.991	0.986	4.54099367576827e-30	0	Rps5
Dbi	1.65237135813975e-34	-0.760712770539838	0.207	0.511	5.33468092975419e-30	0	Dbi
F11r	1.66431430309313e-34	-0.657640744876351	0.035	0.268	5.37323872753617e-30	0	F11r
Klf4	1.74326082254905e-34	-0.730455022069795	0.175	0.473	5.62811756559959e-30	0	Klf4
Eid1	1.76561817534665e-34	-0.636314462763354	0.106	0.383	5.70029827910665e-30	0	Eid1
Rpl35	1.9855918086105e-34	0.299281788406609	0.991	0.992	6.41048315409901e-30	0	Rpl35
Afdn	2.12045540125587e-34	-0.630364411963586	0.03	0.259	6.84589026295457e-30	0	Afdn
Kmt5a	2.40154977647747e-34	-0.688799004996725	0.101	0.374	7.75340345335751e-30	0	Kmt5a
Stk17b	2.44040441237223e-34	0.63469802381337	0.796	0.695	7.87884564534374e-30	0	Stk17b
Gsta4	3.13766216036259e-34	-0.753327065201941	0.131	0.418	1.01299422847306e-29	0	Gsta4
Gimap6	3.26753548609069e-34	0.887742607598088	0.654	0.517	1.05492383168438e-29	0	Gimap6
Gabarap	4.54888471593962e-34	-0.756740327599109	0.343	0.64	1.46860743054111e-29	0	Gabarap
Pkig	4.58037808876912e-34	-0.695325343149066	0.052	0.294	1.47877506595911e-29	0	Pkig
Ighv1-62-2	5.30335567073335e-34	-0.700391990125084	0.003	0.206	1.71218837829626e-29	0	Ighv1-62-2
Siva1	5.99778516709794e-34	-0.681128727258829	0.06	0.306	1.93638494119757e-29	0	Siva1
Prdx4	6.49167650163874e-34	-0.585936640842137	0.025	0.248	2.09583775855407e-29	0	Prdx4
Txnl1	7.27214755252143e-34	-0.676017222224052	0.109	0.382	2.34781283733154e-29	0	Txnl1
Loxl2	8.36860266121821e-34	-0.643029433647172	0.019	0.236	2.7018033691743e-29	0	Loxl2
Igkv15-103	9.12236310665743e-34	-0.908310854700508	0.009	0.217	2.94515492898435e-29	0	Igkv15-103
Tbca	1.00880899737163e-33	-0.725201430262292	0.368	0.651	3.2569398480143e-29	0	Tbca
Isyna1	1.16566254974886e-33	-0.723880799203051	0.07	0.322	3.76334154186418e-29	0	Isyna1
Hist1h2bc	1.32186947815945e-33	-0.691572320758718	0.076	0.332	4.26765561023778e-29	0	Hist1h2bc
Kitl	1.49384481121294e-33	-0.652873458800875	0.024	0.244	4.82287797300099e-29	0	Kitl
Igkv4-59	1.56198830734402e-33	-0.733456227199965	0.008	0.212	5.04287925026017e-29	0	Igkv4-59
Ptma	2.3805871940067e-33	-0.348959935804893	0.981	0.979	7.68572575585062e-29	0	Ptma
Psma7	2.46207257806798e-33	-0.689604941602305	0.393	0.673	7.94880131829249e-29	0	Psma7
Lsr	2.47557391731211e-33	-0.627408996733605	0.035	0.263	7.99239039204215e-29	0	Lsr
Scd1	2.78079368664745e-33	-0.755432927930205	0.024	0.241	8.97779241734129e-29	0	Scd1
Ctsz	2.93756563138931e-33	-0.659192304944229	0.062	0.306	9.4839306409404e-29	0	Ctsz
Marcks	3.22937882523399e-33	-0.608694960554423	0.066	0.317	1.04260495372679e-28	0	Marcks
Birc5	3.25048615270218e-33	-0.69696459736242	0.035	0.261	1.0494194543999e-28	0	Birc5
Top2a	3.52479101152539e-33	-0.673179778810509	0.076	0.329	1.13797877807097e-28	0	Top2a
Naa38	3.98908043039992e-33	-0.6534388646327	0.134	0.42	1.28787461695461e-28	0	Naa38
Capg	5.67938863050756e-33	-0.651845750982706	0.055	0.295	1.83359061935937e-28	0	Capg
Rpl29	5.70416687061903e-33	0.439728375772186	0.942	0.89	1.84159027417935e-28	0	Rpl29
Wnt4	6.28302941363651e-33	-0.680214121392685	0.024	0.239	2.02847604619255e-28	0	Wnt4
Zfp706	8.28612180090725e-33	-0.717710169271201	0.348	0.626	2.6751744234229e-28	0	Zfp706
Fkbp2	1.1495029022172e-32	-0.67806812721676	0.085	0.342	3.71117011980824e-28	0	Fkbp2
Arl3	1.18449250455534e-32	-0.568048872549294	0.057	0.298	3.82413405095692e-28	0	Arl3
Als2cl	1.36022203855091e-32	0.753408486286221	0.204	0.06	4.3914768514616e-28	0	Als2cl
Ech1	1.47104043692359e-32	-0.64064474741763	0.068	0.316	4.74925405060781e-28	0	Ech1
Kctd14	1.51862908605822e-32	-0.690946414311376	0.068	0.313	4.90289400433896e-28	0	Kctd14
Mki67	1.79145926390971e-32	-0.772302203634727	0.068	0.313	5.7837262335325e-28	0	Mki67
Tyrobp	1.80445285748816e-32	-1.00028210016154	0.008	0.207	5.82567605040052e-28	0	Tyrobp
Lamp1	1.87368530754952e-32	-0.692859130853239	0.18	0.468	6.04919301542362e-28	0	Lamp1
Hmgn1	2.03958888492373e-32	-0.751013040176032	0.333	0.615	6.58481271497625e-28	0	Hmgn1
Krt19	2.09780931391339e-32	-0.667932185901746	0.139	0.421	6.77277736996939e-28	0	Krt19
Ighv2-5	2.24620537386341e-32	-1.00056490657455	0.003	0.197	7.25187404951802e-28	0	Ighv2-5
Klf2	3.40666088077185e-32	0.777510435912478	0.731	0.626	1.09984046535719e-27	0	Klf2
Rel	3.66019472084612e-32	-0.832169996955985	0.161	0.441	1.18169386562517e-27	0	Rel
Ndufab1	4.73890291707898e-32	-0.709466057446966	0.204	0.493	1.52995480677895e-27	0	Ndufab1
Frmd4b	6.86097071914014e-32	-0.633055154061503	0.025	0.238	2.21506439667439e-27	0	Frmd4b
Pdap1	6.97135514902278e-32	-0.645241158783676	0.169	0.461	2.250702009862e-27	0	Pdap1
Sorbs2	7.78036949392342e-32	-0.627008978581196	0.022	0.231	2.51189229111318e-27	0	Sorbs2
Ly6e	8.69372951504659e-32	-0.556349023107719	0.736	0.873	2.80677057393279e-27	0	Ly6e
Vdac2	9.91897215833654e-32	-0.666794094499344	0.213	0.511	3.20234016131895e-27	0	Vdac2
Igkv9-124	1.36085670265946e-31	-0.70979611158034	0.006	0.199	4.39352586453606e-27	0	Igkv9-124
Hist1h2an	1.45929265564818e-31	-0.659684238849877	0.028	0.241	4.71132633876016e-27	0	Hist1h2an
Ktn1	1.7389378422837e-31	-0.64257924807804	0.109	0.371	5.61416082381292e-27	0	Ktn1
Ywhae	1.95701645079385e-31	-0.708480583987496	0.327	0.61	6.31822761138794e-27	0	Ywhae
Dapl1	2.6130176754048e-31	0.835513981233162	0.239	0.083	8.43612756504438e-27	0	Dapl1
Rpn1	3.08427160147186e-31	-0.60519359582204	0.087	0.338	9.95757086535189e-27	0	Rpn1
Cops2	3.23840588718746e-31	-0.63428648748897	0.1	0.356	1.04551934067847e-26	0	Cops2
Lmna	3.47471950024854e-31	-0.688249616584374	0.076	0.319	1.12181319065524e-26	0	Lmna
Hspb1	3.75314586471197e-31	-0.669272422684755	0.044	0.267	1.21170314242226e-26	0	Hspb1
Ppp3ca	4.77925561259037e-31	-0.634727016806474	0.142	0.416	1.5429826745248e-26	0	Ppp3ca
Vamp5	4.83167583448864e-31	-0.640958576505913	0.077	0.323	1.55990654316466e-26	0	Vamp5
Igkv6-25	5.19209667535585e-31	-0.696125993618992	0.011	0.205	1.67626841163864e-26	0	Igkv6-25
Tceal9	7.59970340323672e-31	-0.664938496871347	0.186	0.479	2.45356424373498e-26	0	Tceal9
Sema3c	8.09211107445266e-31	-0.609764302757414	0.027	0.234	2.61253806038704e-26	0	Sema3c
Ighg2b	1.18171296513703e-30	-0.814802234484294	0.087	0.334	3.81516030794492e-26	0	Ighg2b
Eloc	1.34739966394862e-30	-0.692295752202722	0.24	0.532	4.35007981505811e-26	0	Eloc
Eif1ax	1.3584124573018e-30	-0.653410540004361	0.145	0.416	4.38563461839887e-26	0	Eif1ax
Fbln2	1.48685669946074e-30	-0.576267953714229	0.009	0.2	4.800316854209e-26	0	Fbln2
Lgals3	1.53225444687617e-30	-0.652272084438884	0.051	0.275	4.94688348173971e-26	0	Lgals3
Amhr2	1.57627265422001e-30	-0.647828202277825	0.005	0.19	5.08899626414932e-26	0	Amhr2
Serpinb1a	1.68435143819331e-30	-0.643736035563653	0.009	0.2	5.43792861820711e-26	0	Serpinb1a
Mtx2	1.9553350633897e-30	-0.619532757746982	0.071	0.306	6.31279925215363e-26	0	Mtx2
Ighv1-19	2.05344738102092e-30	-0.688260038187488	0.008	0.195	6.62955486962604e-26	0	Ighv1-19
Cnih4	2.25476026318306e-30	-0.563811429788396	0.073	0.313	7.2794935096865e-26	0	Cnih4
Lsm12	2.92881802656603e-30	-0.694155963968481	0.161	0.431	9.45568899876844e-26	0	Lsm12
Ptgs2	3.41386296584639e-30	-0.631708627217791	0.011	0.201	1.10216565852351e-25	0	Ptgs2
Pafah1b3	3.43552108584706e-30	-0.622156174126246	0.021	0.219	1.10915798256572e-25	0	Pafah1b3
Mrpl17	3.82747862764842e-30	-0.565285706646574	0.074	0.312	1.23570147493629e-25	0	Mrpl17
Sumo2	4.87278221279781e-30	-0.665620035217181	0.517	0.734	1.57317773740177e-25	0	Sumo2
Sgk1	4.95381098483713e-30	-0.679807919509386	0.142	0.408	1.59933787645467e-25	0	Sgk1
Car1	4.98793366906976e-30	-0.647665457675915	0.021	0.219	1.61035438505917e-25	0	Car1
Ndufb9	5.31026471598603e-30	-0.680562288737035	0.311	0.586	1.71441896355609e-25	0	Ndufb9
Dut	6.03409886444432e-30	-0.655505431410401	0.164	0.437	1.94810881838585e-25	0	Dut
Scpep1	6.51578463465504e-30	-0.509036287002149	0.03	0.236	2.10362106929838e-25	0	Scpep1
Fcer1g	6.51681176980724e-30	-0.854325266566219	0.008	0.193	2.10395267988227e-25	0	Fcer1g
Tcf4	8.31574499332401e-30	-0.605659490882796	0.016	0.208	2.68473827109466e-25	0	Tcf4
Ighv5-6	9.65281708278323e-30	-0.61454489846444	0.003	0.182	3.11641199517657e-25	0	Ighv5-6
St13	9.96624345204458e-30	-0.635996605423299	0.21	0.5	3.21760169849259e-25	0	St13
Kcnq1ot1	1.02778789350248e-29	-0.678202003545018	0.122	0.377	3.31821321417277e-25	0	Kcnq1ot1
Prdx3	1.04362021486781e-29	-0.61852260459733	0.126	0.386	3.36932786370071e-25	0	Prdx3
Psme1	1.05452592106915e-29	-0.630416687020873	0.558	0.747	3.40453693617176e-25	0	Psme1
Grap2	1.09855723040544e-29	0.960156880781005	0.434	0.267	3.54669201836396e-25	0	Grap2
Anxa1	1.18659472311951e-29	-0.672917928171612	0.182	0.463	3.83092106359133e-25	0	Anxa1
Stmn1	1.47832293873903e-29	-0.644174316459117	0.15	0.417	4.77276560771897e-25	0	Stmn1
C1qtnf12	1.49680383288875e-29	-0.573780872401671	0.024	0.222	4.83243117448132e-25	0	C1qtnf12
Hspb8	1.53661207454362e-29	-0.627528170024349	0.088	0.334	4.96095208266409e-25	0	Hspb8
Bgn	1.53840493646899e-29	-0.592845464959185	0.028	0.23	4.96674033739013e-25	0	Bgn
Timp3	1.62279054213447e-29	-0.642175037449941	0.011	0.196	5.23917926528115e-25	0	Timp3
Ybx3	1.65400646355866e-29	-0.65006773798125	0.175	0.452	5.33995986759915e-25	0	Ybx3
Ndufa13	1.69208208965022e-29	-0.712429716417221	0.42	0.663	5.46288702643575e-25	0	Ndufa13
Fcmr	1.83414478419258e-29	-0.807803259697535	0.006	0.187	5.92153643576575e-25	0	Fcmr
Pdpn	1.88158044111155e-29	-0.57535244729952	0.014	0.203	6.07468245412863e-25	0	Pdpn
Cops6	1.8904775911095e-29	-0.623409853202892	0.096	0.342	6.10340690289704e-25	0	Cops6
Ets1	2.22525699434692e-29	0.621162987464673	0.785	0.698	7.18424220624903e-25	0	Ets1
Crtap	2.37573964108709e-29	-0.585598734019328	0.022	0.218	7.67007543124968e-25	0	Crtap
Emp1	3.48482148311392e-29	-0.540747274415488	0.047	0.264	1.12507461582333e-24	0	Emp1
Igkv4-57-1	3.54483558849911e-29	-0.593894120145351	0.009	0.193	1.14445016974694e-24	0	Igkv4-57-1
Cd3g	3.71127624161365e-29	0.778459654769707	0.575	0.428	1.19818553460497e-24	0	Cd3g
Ndufb4	4.62753947727818e-29	-0.683319194840638	0.243	0.523	1.49400112023926e-24	0	Ndufb4
Ctnnd1	4.76330167647933e-29	-0.484693013386766	0.039	0.249	1.53783194625135e-24	0	Ctnnd1
Prkcq	5.21143953604399e-29	0.924856618027217	0.359	0.19	1.6825132542118e-24	0	Prkcq
Rnh1	6.394015784985e-29	-0.54245526824313	0.065	0.289	2.06430799618241e-24	0	Rnh1
Hist1h3e	8.71318429651245e-29	-0.610097560142444	0.058	0.279	2.81305155012905e-24	0	Hist1h3e
Psmb5	9.40787497682221e-29	-0.608516914056153	0.175	0.447	3.03733243626705e-24	0	Psmb5
Igkv1-99	1.16358690298247e-28	-0.627337342531646	0.006	0.183	3.75664031627889e-24	0	Igkv1-99
Heg1	1.19715668243418e-28	-0.606157104954264	0.057	0.274	3.86502034923873e-24	0	Heg1
Cdv3	1.2289576832543e-28	-0.58735950197482	0.171	0.444	3.96768988038651e-24	0	Cdv3
Rbpms	1.53615217496936e-28	-0.561668072697905	0.063	0.286	4.95946729688858e-24	0	Rbpms
Gnb2	1.59358694706672e-28	-0.640486725199129	0.242	0.527	5.1448954586049e-24	0	Gnb2
Pgrmc1	1.65305170118466e-28	-0.607398543214939	0.137	0.397	5.33687741727466e-24	0	Pgrmc1
Rrm1	1.91501674770761e-28	-0.611419315928982	0.074	0.301	6.18263156997403e-24	0	Rrm1
Gata6	1.93930399173603e-28	-0.593338681505057	0.016	0.2	6.26104293731978e-24	0	Gata6
Zranb2	2.13274656820281e-28	-0.57690029126289	0.122	0.375	6.88557229544278e-24	0	Zranb2
Ctsh	2.14041842044716e-28	-0.571182276387547	0.011	0.192	6.91034087041365e-24	0	Ctsh
Rapgef6	2.1888273399233e-28	0.801119157055457	0.622	0.513	7.06662906694236e-24	0	Rapgef6
Swi5	2.31997134300247e-28	-0.691291616644266	0.275	0.549	7.49002748088348e-24	0	Swi5
Apoe	2.6680291365605e-28	-0.761197230795211	0.006	0.181	8.61373206738556e-24	0	Apoe
Litaf	3.21939129072599e-28	-0.572881953610314	0.041	0.246	1.03938047821088e-23	0	Litaf
Cnn3	4.15526694244695e-28	-0.598002357188769	0.133	0.388	1.341527932369e-23	0	Cnn3
Igkv4-55	5.930883065163e-28	-0.62310786135158	0.009	0.185	1.91478559758787e-23	0	Igkv4-55
Pdcd5	8.22264373263066e-28	-0.597176906062062	0.216	0.497	2.65468052907981e-23	0	Pdcd5
Igkv12-38	9.75723704740546e-28	-0.587613373567237	0.003	0.171	3.15012398075485e-23	0	Igkv12-38
Retnlg	9.83686155819225e-28	-0.990360382313959	0.017	0.201	3.17583075406237e-23	0	Retnlg
Mrps36	1.08587735936572e-27	-0.550303539902415	0.096	0.332	3.50575505471223e-23	0	Mrps36
Klf3	1.14392928758987e-27	0.961189381277765	0.55	0.425	3.69317570498389e-23	0	Klf3
Aig1	1.20592256445276e-27	-0.584814804534174	0.079	0.305	3.89332099933575e-23	0	Aig1
Sbds	1.20865658780195e-27	-0.590264049043411	0.112	0.352	3.90214779371858e-23	0	Sbds
Cd320	1.32306655352649e-27	-0.521309574222854	0.035	0.232	4.27152036806026e-23	0	Cd320
Cenpw	1.38559629375978e-27	-0.482333228724835	0.027	0.217	4.47339763440345e-23	0	Cenpw
Hist1h4n	1.38663218524699e-27	-0.59778693651427	0.024	0.21	4.4767420100699e-23	0	Hist1h4n
Alad	1.39940014101527e-27	-0.525397066671434	0.058	0.273	4.51796335526779e-23	0	Alad
Slc25a4	1.66524166389532e-27	-0.658843519358192	0.164	0.423	5.37623271188604e-23	0	Slc25a4
Igkv5-48	1.754655797976e-27	-1.38779685829263	0.047	0.253	5.66490624376553e-23	0	Igkv5-48
Myadm	2.01988108989884e-27	-0.526056245089167	0.024	0.21	6.52118609873839e-23	0	Myadm
Mbnl2	2.12584466643826e-27	-0.564678846512723	0.186	0.456	6.86328950559591e-23	0	Mbnl2
H1f0	2.28808158026374e-27	-0.571207122320164	0.09	0.322	7.3870713818815e-23	0	H1f0
Sh2d4a	2.41363690463266e-27	-0.535967948965395	0.021	0.203	7.79242674660655e-23	0	Sh2d4a
Txn1	2.4552258733394e-27	-0.653142168350704	0.359	0.615	7.92669673207626e-23	0	Txn1
Ms4a6b	2.45743713687472e-27	0.892359956093697	0.509	0.361	7.93383579640003e-23	0	Ms4a6b
Tpx2	2.47196238101195e-27	-0.579088846501854	0.044	0.244	7.98073054709709e-23	0	Tpx2
Syk	2.5098142114685e-27	-0.811024394054366	0.005	0.172	8.10293518172604e-23	0	Syk
Rpl10	2.54135822174422e-27	0.517690974762766	0.848	0.772	8.20477501890122e-23	0	Rpl10
Ly86	2.67233592987263e-27	-0.632845350147484	0.013	0.188	8.62763654959377e-23	0	Ly86
Rpl41	2.85675769212647e-27	-0.327518641447649	0.97	0.972	9.22304220903031e-23	0	Rpl41
Emp3	2.86874383938617e-27	-0.640876438798795	0.408	0.65	9.26173948545825e-23	0	Emp3
Ssr3	2.89400665123748e-27	-0.58957513861703	0.185	0.455	9.34330047352021e-23	0	Ssr3
Rnd3	3.08265010291371e-27	-0.546298262585188	0.021	0.203	9.95233585725691e-23	0	Rnd3
Serpinh1	3.40231453934221e-27	-0.534743476992974	0.036	0.232	1.09843724902663e-22	0	Serpinh1
Pam	3.41827356986201e-27	-0.476286183501175	0.024	0.21	1.10358962202995e-22	0	Pam
Psma4	3.42541973142071e-27	-0.599123166096987	0.144	0.397	1.10589676028918e-22	0	Psma4
Ran	3.48060165087715e-27	-0.646897592920942	0.46	0.676	1.12371224298569e-22	0	Ran
H2-DMb2	3.72978126757962e-27	-0.71995251851693	0.016	0.192	1.20415988223808e-22	0	H2-DMb2
Phf11d	3.77481088945492e-27	-0.516903762397931	0.035	0.23	1.21869769566052e-22	0	Phf11d
Cd247	4.00869369047218e-27	0.925956115737786	0.381	0.218	1.29420675796894e-22	0	Cd247
Igkv1-122	4.34592618417129e-27	-0.632662838695668	0.003	0.168	1.4030822685597e-22	0	Igkv1-122
Psma2	4.71972500624572e-27	-0.648101498008513	0.269	0.541	1.52376321826643e-22	0	Psma2
Canx	5.00107234518757e-27	-0.658100646024301	0.3	0.572	1.61459620664381e-22	0	Canx
Atp5g1	5.60905009885474e-27	-0.705802972558996	0.367	0.615	1.81088182441525e-22	0	Atp5g1
Gtf2h5	5.63879467368176e-27	-0.58561308342598	0.158	0.416	1.82048486039816e-22	0	Gtf2h5
Polr2k	5.68670371652411e-27	-0.554975278887136	0.163	0.431	1.83595229487981e-22	0	Polr2k
Azin1	5.91283399160088e-27	-0.612064271197592	0.197	0.468	1.90895845418834e-22	0	Azin1
Tmem147	6.79288119789765e-27	-0.496210438207382	0.092	0.325	2.19308169474125e-22	0	Tmem147
Atf6	7.26509269343209e-27	-0.514022150367046	0.024	0.206	2.34553517607455e-22	0	Atf6
Hspd1	7.50981332645767e-27	-0.57368597104785	0.343	0.607	2.42454323244686e-22	0	Hspd1
Dynlt1b	7.80651369302351e-27	-0.502814617216828	0.041	0.239	2.52033294579264e-22	0	Dynlt1b
S100a1	7.82087593770671e-27	-0.499287460040567	0.03	0.219	2.52496979648861e-22	0	S100a1
Ptges3	7.85728379561932e-27	-0.63575188176476	0.299	0.57	2.5367240734157e-22	0	Ptges3
Aebp1	8.01510749068045e-27	-0.495981580769132	0.013	0.186	2.58767745336618e-22	0	Aebp1
Timm8b	8.08252874859117e-27	-0.474311030308546	0.063	0.278	2.60944440648266e-22	0	Timm8b
Ighv5-9-1	8.23116003915965e-27	-1.30053873206278	0.008	0.176	2.65743001864269e-22	0	Ighv5-9-1
Esd	8.82774329718926e-27	-0.626366036330598	0.186	0.452	2.85003692349755e-22	0	Esd
Gkap1	8.95303151971841e-27	-0.494801530950351	0.022	0.204	2.89048622614109e-22	0	Gkap1
Cebpb	9.12233281628032e-27	-0.628644564909881	0.291	0.578	2.9451451497361e-22	0	Cebpb
Nckap1	1.00272445324455e-26	-0.515777285121038	0.057	0.264	3.23729589730004e-22	0	Nckap1
Acadl	1.10027796211743e-26	-0.551655038540022	0.103	0.335	3.55224740069612e-22	0	Acadl
Limd2	1.19116204574948e-26	0.750267349383051	0.588	0.464	3.8456666647022e-22	0	Limd2
Gnas	1.20195100526078e-26	-0.564546338286426	0.553	0.757	3.88049882048443e-22	0	Gnas
Upk3b	1.24052362032362e-26	-0.609320058868328	0.021	0.199	4.00503050821482e-22	0	Upk3b
Cxcl17	1.28805808589662e-26	-0.483150483566467	0.025	0.209	4.15849553031724e-22	0	Cxcl17
Rpl22l1	1.2984457388712e-26	0.563550745873103	0.814	0.746	4.19203206794568e-22	0	Rpl22l1
Cox7a2l	1.30102709881572e-26	0.861372704962729	0.537	0.411	4.20036598852656e-22	0	Cox7a2l
Crip2	1.52356845470666e-26	-0.535213578254326	0.063	0.274	4.91884075602046e-22	0	Crip2
Snrpd1	1.65438654707789e-26	-0.564993391619296	0.166	0.425	5.34118696724096e-22	0	Snrpd1
Serpinb6b	1.71893113178633e-26	-0.499315677194578	0.06	0.271	5.54956915897216e-22	0	Serpinb6b
Erp29	1.83913447278878e-26	-0.47209442238993	0.112	0.353	5.93764564539858e-22	0	Erp29
S100a10	1.90979405005263e-26	-0.646123139052323	0.493	0.696	6.16577009059493e-22	0	S100a10
Zeb2	2.07530991016643e-26	-0.510357833541712	0.016	0.19	6.70013804497232e-22	0	Zeb2
Trib1	2.13284619915919e-26	-0.481650554251037	0.028	0.214	6.88589395398545e-22	0	Trib1
Abhd2	2.19147969669021e-26	-0.602267083797384	0.101	0.33	7.07519220076435e-22	0	Abhd2
Pbx1	2.47729889774047e-26	-0.433468329975915	0.008	0.174	7.9979594913551e-22	0	Pbx1
Sox4	2.5653168301389e-26	-0.56497941430825	0.125	0.366	8.28212538610345e-22	0	Sox4
Cbx3	3.84490441675171e-26	-0.610950724198335	0.311	0.58	1.24132739094829e-21	0	Cbx3
Rcan1	3.94002855349033e-26	-0.539745011808623	0.044	0.238	1.27203821849435e-21	0	Rcan1
Emc7	4.05373151159305e-26	-0.531368541750406	0.134	0.383	1.30874721851782e-21	0	Emc7
Eif3c	4.74432148794243e-26	-0.578772848200102	0.344	0.613	1.53170419238221e-21	0	Eif3c
Foxa2	4.87005665552649e-26	-0.532006831095079	0.016	0.187	1.57229779123673e-21	0	Foxa2
Plac8	5.72780184658866e-26	-0.604397225500531	0.155	0.407	1.84922082617115e-21	0	Plac8
Thy1	5.92629845019126e-26	0.909671752964101	0.423	0.265	1.91330545464425e-21	0	Thy1
Gsn	6.13359698526267e-26	-0.532590512827673	0.057	0.259	1.98023178669205e-21	0	Gsn
Cyp2s1	6.15339632009293e-26	-0.522029319809491	0.028	0.21	1.986624001942e-21	0	Cyp2s1
Ssbp1	6.18141071039284e-26	-0.535345304284582	0.118	0.358	1.99566844785033e-21	0	Ssbp1
Gimap3	6.50144707608672e-26	0.813216090572046	0.555	0.417	2.0989921885146e-21	0	Gimap3
Ehd4	6.51264323969616e-26	-0.488724719301805	0.025	0.204	2.10260686993591e-21	0	Ehd4
Tns3	6.60147974023087e-26	-0.475994677344986	0.019	0.193	2.13128773413354e-21	0	Tns3
Gamt	6.69202989288257e-26	-0.501892215457566	0.025	0.205	2.16052185091714e-21	0	Gamt
Fosb	6.82197460788132e-26	-0.622245871695813	0.305	0.582	2.20247450215449e-21	0	Fosb
Rbbp7	7.14670434951541e-26	-0.636443309820504	0.267	0.535	2.30731349924105e-21	0	Rbbp7
Gipc2	7.17068413835863e-26	-0.515020038827205	0.036	0.225	2.31505537406908e-21	0	Gipc2
Edf1	7.30346995350428e-26	-0.65035132486025	0.313	0.575	2.35792527448886e-21	0	Edf1
Rasgef1b	8.37576898035448e-26	-0.561714131207892	0.025	0.203	2.70411701530744e-21	0	Rasgef1b
Slirp	9.14507068206808e-26	-0.47459726292535	0.071	0.282	2.95248606970568e-21	0	Slirp
Gramd1a	9.29940722882177e-26	0.852233288199102	0.299	0.144	3.00231362382511e-21	0	Gramd1a
Plp2	9.84906831911892e-26	-0.425953382113199	0.073	0.29	3.17977170682754e-21	0	Plp2
Ighv6-3	9.88384903423979e-26	-0.851170440621975	0.003	0.16	3.19100066070432e-21	0	Ighv6-3
Fxyd3	1.0533314558987e-25	-0.550086292073607	0.054	0.254	3.40068060536895e-21	0	Fxyd3
Vpreb3	1.30900851410736e-25	-0.613613626582918	0.006	0.166	4.22613398779561e-21	0	Vpreb3
Ralgps2	1.48802266477621e-25	-0.586419131091398	0.139	0.383	4.80408117322999e-21	0	Ralgps2
Cybb	1.52942333650484e-25	-0.665812359227699	0.002	0.156	4.93774324190586e-21	0	Cybb
Rtn4	1.73053293611074e-25	-0.578931436360802	0.147	0.389	5.58702558423351e-21	0	Rtn4
Chpt1	2.1753034038127e-25	-0.46701236047484	0.024	0.199	7.0229670392093e-21	0	Chpt1
Oasl2	2.19029187730245e-25	-0.56209560571328	0.085	0.301	7.07135732587095e-21	0	Oasl2
Tm9sf3	2.23789369513892e-25	-0.595739423840436	0.239	0.504	7.22503979475599e-21	0	Tm9sf3
Igfbp7	2.4235326622857e-25	-0.525385541740419	0.016	0.184	7.82437520018937e-21	0	Igfbp7
Nfe2l2	2.46488716637808e-25	-0.526601697824885	0.182	0.441	7.95788821665163e-21	0	Nfe2l2
Rpl22	2.63686988589015e-25	0.324455148125375	0.973	0.949	8.51313442659634e-21	0	Rpl22
Usp14	2.75019562092063e-25	-0.506097357693145	0.073	0.282	8.87900656214224e-21	0	Usp14
mt-Co1	3.19578259061559e-25	-0.252517913356954	0.972	0.991	1.03175840938024e-20	0	mt-Co1
Cbx5	3.58519055861641e-25	-0.533788790207038	0.111	0.341	1.15747877184931e-20	0	Cbx5
Ctnna1	3.91040012126248e-25	-0.487750109526477	0.058	0.259	1.26247267914959e-20	0	Ctnna1
Pkhd1l1	4.18287735717912e-25	-0.525768768090034	0.009	0.169	1.35044195476528e-20	0	Pkhd1l1
Gas5	4.64453392074701e-25	0.574915014875145	0.799	0.732	1.49948777631317e-20	0	Gas5
Ighv1-72	4.83685583592256e-25	-0.913570851788435	0.006	0.163	1.5615789066276e-20	0	Ighv1-72
Vmp1	5.11703473494178e-25	-0.514607462536346	0.073	0.281	1.65203466417595e-20	0	Vmp1
Actn1	5.16073990220137e-25	0.8773760315832	0.509	0.381	1.66614487742571e-20	0	Actn1
Nme1	5.4038559334016e-25	-0.582126511058334	0.272	0.543	1.74463488809871e-20	0	Nme1
Spp1	5.97245337466674e-25	-0.481160554003826	0.019	0.187	1.92820657201116e-20	0	Spp1
Gdi2	6.28087285085223e-25	-0.594890745502467	0.305	0.578	2.02777979989764e-20	0	Gdi2
Kif21b	6.37412849324269e-25	0.826102633069338	0.357	0.198	2.0578873840434e-20	0	Kif21b
Dnajc19	6.48664339967257e-25	-0.567686830384462	0.175	0.425	2.09421282158429e-20	0	Dnajc19
Camk1	6.68894130767285e-25	-0.496943754656048	0.027	0.202	2.15952470118218e-20	0	Camk1
Dynlrb1	6.9779015535299e-25	-0.593648117081974	0.232	0.491	2.25281551655713e-20	0	Dynlrb1
Spag9	7.95956568303485e-25	-0.485565434009536	0.117	0.349	2.5697457807678e-20	0	Spag9
Ndufb6	8.4615669901185e-25	-0.538852938368697	0.155	0.401	2.73181690275976e-20	0	Ndufb6
Prc1	8.49984545189626e-25	-0.451201609022158	0.047	0.239	2.74417510414471e-20	0	Prc1
Tcea3	8.71244155286426e-25	-0.507815410618167	0.028	0.203	2.81281175534223e-20	0	Tcea3
Hist1h1a	9.07959290235263e-25	-0.5337547814701	0.021	0.189	2.93134656852455e-20	0	Hist1h1a
St3gal5	9.65240378372566e-25	-0.465417552951728	0.027	0.201	3.11627856157583e-20	0	St3gal5
Metap2	9.861813294549e-25	-0.614840885704153	0.27	0.539	3.18388642214514e-20	0	Metap2
Igkv8-21	1.02139101477307e-24	-0.674342835853555	0.011	0.17	3.29756089119487e-20	0	Igkv8-21
Igkv17-127	1.02895228262456e-24	-0.643514189004883	0.014	0.176	3.32197244445338e-20	0	Igkv17-127
Cfl1	1.08238569346363e-24	0.51585668256434	0.842	0.75	3.49448221134732e-20	0	Cfl1
Swap70	1.1452476163747e-24	-0.579165728320222	0.019	0.186	3.69743192946571e-20	0	Swap70
Snrnp27	1.23188098631766e-24	-0.512206189121495	0.096	0.313	3.97712776432657e-20	0	Snrnp27
Car2	1.24535240009324e-24	-0.72324929038003	0.049	0.238	4.02062022370103e-20	0	Car2
Cenpf	1.35846997125451e-24	-0.513096239440828	0.024	0.195	4.38582030219519e-20	0	Cenpf
Sinhcaf	1.41154799676248e-24	-0.508655309959336	0.065	0.264	4.55718270754768e-20	0	Sinhcaf
Ldhb	1.46874958369136e-24	-0.510974009014131	0.074	0.281	4.74185803094757e-20	0	Ldhb
Cd47	1.55768192890265e-24	-0.564341713762755	0.51	0.729	5.0289761074622e-20	0	Cd47
Cbx4	1.62775694822235e-24	0.84108991252723	0.415	0.265	5.25521330733586e-20	0	Cbx4
Ighv2-2	1.67728046566851e-24	-0.54568052816949	0	0.147	5.41509998341078e-20	0	Ighv2-2
Mrps33	1.69314114264972e-24	-0.543277957422718	0.166	0.409	5.46630617904463e-20	0	Mrps33
Reep5	1.78301388675168e-24	-0.565149707230673	0.231	0.494	5.7564603333778e-20	0	Reep5
Mrpl18	1.82975218078736e-24	-0.524124446312272	0.145	0.387	5.90735491567198e-20	0	Mrpl18
1110038B12Rik	1.98845069105222e-24	-0.567854111746871	0.174	0.422	6.41971305606211e-20	0	1110038B12Rik
Sec11c	2.03083091808594e-24	-0.635741195564715	0.199	0.446	6.55653761904047e-20	0	Sec11c
Peli1	2.07839317268569e-24	0.771579343085748	0.551	0.43	6.71009235801575e-20	0	Peli1
Mrpl20	2.08768417609084e-24	-0.43275933113187	0.131	0.372	6.74008836250928e-20	0	Mrpl20
Cotl1	2.45595758587159e-24	0.911949493923488	0.476	0.33	7.92905906598643e-20	0	Cotl1
Cox4i1	2.75882179793833e-24	-0.426329553933668	0.758	0.853	8.90685617464391e-20	0	Cox4i1
Ywhaq	2.76525923714333e-24	-0.585077948999166	0.305	0.565	8.92763944711724e-20	0	Ywhaq
Ighv1-58	3.31079813358247e-24	-0.501162357163512	0.002	0.148	1.0688911774271e-19	0	Ighv1-58
Unc93b1	3.53942216745601e-24	-0.589845628208029	0.011	0.167	1.14270244676317e-19	0	Unc93b1
Aplp2	3.85691345070723e-24	-0.56234346695025	0.177	0.422	1.24520450756083e-19	0	Aplp2
Strbp	4.08871945174387e-24	-0.472230144013708	0.063	0.261	1.32004307499551e-19	0	Strbp
Mrps6	4.23393374618545e-24	-0.635214478337051	0.273	0.527	1.36692550995597e-19	0	Mrps6
Ighv7-3	4.71734674409238e-24	-0.526394306243564	0.002	0.147	1.52299539633022e-19	0	Ighv7-3
Ghitm	5.97751344806016e-24	-0.538838277490566	0.22	0.486	1.92984021670622e-19	0	Ghitm
Cp	6.11971407209053e-24	-0.466267205528371	0.006	0.157	1.97574968817443e-19	0	Cp
Timp1	6.52074039207527e-24	-0.523388716219518	0.021	0.184	2.1052210355815e-19	0	Timp1
Arl6ip1	6.67869313138658e-24	-0.57172761445436	0.427	0.676	2.15621607746816e-19	0	Arl6ip1
Glrx3	7.1047477627416e-24	-0.530883229354911	0.112	0.332	2.29376781520113e-19	0	Glrx3
Tpi1	7.28025904420272e-24	-0.592610941347542	0.223	0.48	2.35043163242085e-19	0	Tpi1
Cyb5r3	7.33784766400948e-24	-0.478864479260962	0.095	0.311	2.36902411832546e-19	0	Cyb5r3
Tjp1	7.58187609233524e-24	-0.426293664912621	0.022	0.187	2.44780869641043e-19	0	Tjp1
Cox14	8.23646185660855e-24	-0.544898876717693	0.21	0.465	2.65914171040607e-19	0	Cox14
Rbx1	8.31828946594705e-24	-0.586327934101213	0.335	0.595	2.68555975408101e-19	0	Rbx1
Creld2	9.0630134141914e-24	-0.406738424624635	0.038	0.216	2.92599388077169e-19	0	Creld2
Selenos	9.32653704867964e-24	-0.538346997952759	0.152	0.391	3.01107248616622e-19	0	Selenos
Naa20	9.66472440247042e-24	-0.524020349145203	0.09	0.299	3.12025627333757e-19	0	Naa20
Igkv12-41	1.04254991699848e-23	-0.507197725903829	0.398	0.647	3.36587240702958e-19	0	Igkv12-41
Nusap1	1.0587837864958e-23	-0.480831928315203	0.035	0.21	3.41828345470169e-19	0	Nusap1
Rnf7	1.14218125668599e-23	-0.471269631192131	0.139	0.373	3.6875321872107e-19	0	Rnf7
Tsc22d1	1.1866148661391e-23	-0.58250332057782	0.213	0.473	3.83098609533009e-19	0	Tsc22d1
Igkv2-137	1.22524631008105e-23	-0.570935899364545	0.003	0.148	3.95570771209666e-19	0	Igkv2-137
Cyp1b1	1.27330976092476e-23	-0.424004927249637	0.027	0.195	4.11088056314558e-19	0	Cyp1b1
Laptm4b	1.50290164011364e-23	-0.471386188870692	0.011	0.164	4.85211794510688e-19	0	Laptm4b
Maged2	1.58959045546893e-23	-0.41639835524432	0.017	0.176	5.13199278548143e-19	0	Maged2
Cavin3	1.59833275858149e-23	-0.43681943710453	0.043	0.222	5.16021731108035e-19	0	Cavin3
Cd44	1.68150741756627e-23	-0.432372770268398	0.087	0.297	5.4287466976127e-19	0	Cd44
Klf9	1.70269088536589e-23	-0.493034514486208	0.058	0.248	5.49713752340379e-19	0	Klf9
Nectin2	1.77018609179853e-23	-0.409286125757804	0.011	0.164	5.71504579737156e-19	0	Nectin2
Ranbp1	2.16981112940394e-23	-0.565468943029578	0.281	0.543	7.00523523128061e-19	0	Ranbp1
Atp6v1e1	2.58285639528817e-23	-0.466131916272114	0.131	0.362	8.33875187218786e-19	0	Atp6v1e1
Psmd12	2.70668214531006e-23	-0.512319233212408	0.101	0.315	8.73852330613351e-19	0	Psmd12
Ero1l	2.8218932088784e-23	-0.513680600541588	0.088	0.294	9.11048222486392e-19	0	Ero1l
Hist1h4i	2.93093829069573e-23	-0.430599745829037	0.025	0.19	9.46253427151115e-19	0	Hist1h4i
Ppp1r15a	3.0600712688832e-23	0.746613893778024	0.599	0.496	9.87944009158941e-19	0	Ppp1r15a
Adamts1	3.31441688332202e-23	-0.477178381207478	0.006	0.152	1.07005949078051e-18	0	Adamts1
Ighv1-9	4.06256306009878e-23	-0.980129077822056	0.005	0.148	1.31159848395289e-18	0	Ighv1-9
Mfge8	4.53027366595643e-23	-0.446857113129475	0.032	0.201	1.46259885305403e-18	0	Mfge8
Caprin1	4.95453567498283e-23	-0.523089959876096	0.205	0.459	1.59957184266821e-18	0	Caprin1
Akap13	5.00525371598262e-23	0.641752829565396	0.643	0.551	1.61594616220499e-18	0	Akap13
Btf3l4	5.63876018638475e-23	-0.441612243963089	0.098	0.312	1.82047372617432e-18	0	Btf3l4
Tcf7l2	5.64867964251903e-23	-0.400625157529638	0.021	0.179	1.82367622258727e-18	0	Tcf7l2
Ceacam1	5.6990669237729e-23	-0.469098237774106	0.014	0.167	1.83994375634008e-18	0	Ceacam1
Atxn10	5.75027648804642e-23	-0.472819804484061	0.12	0.342	1.85647676416579e-18	0	Atxn10
Gmps	5.90055586408104e-23	-0.471531246860982	0.128	0.357	1.90499446071856e-18	0	Gmps
Star	6.06719910577726e-23	-0.40931430770752	0.027	0.19	1.95879523130019e-18	0	Star
Hat1	6.11036262678627e-23	-0.445482547988	0.06	0.247	1.97273057405795e-18	0	Hat1
Hadh	6.29947869548052e-23	-0.469665350318262	0.082	0.284	2.03378669683589e-18	0	Hadh
Igkv3-1	6.41611445670987e-23	-0.45090871910076	0.014	0.167	2.07144255234878e-18	0	Igkv3-1
Bmp2k	6.86216637389717e-23	-0.491046890243305	0.074	0.27	2.2154504138127e-18	0	Bmp2k
1110008P14Rik	6.89648642947108e-23	-0.449995177135681	0.079	0.279	2.22653064375474e-18	0	1110008P14Rik
Rai14	7.10238753961338e-23	-0.413047083183894	0.027	0.191	2.29300581716418e-18	0	Rai14
1700037H04Rik	7.22543895092412e-23	-0.380375082917341	0.06	0.25	2.33273296530585e-18	0	1700037H04Rik
Igkv5-43	9.17229740806099e-23	-0.674196952983456	0.032	0.198	2.96127621819249e-18	0	Igkv5-43
Dynll2	9.38202943853343e-23	-0.469365277062722	0.13	0.355	3.02898820423052e-18	0	Dynll2
Clta	1.0073382042842e-22	-0.572913253701186	0.385	0.633	3.25219139253155e-18	0	Clta
Myh10	1.02301824821326e-22	-0.468507276372531	0.033	0.201	3.30281441435651e-18	0	Myh10
Mrps17	1.02772161431187e-22	-0.414596940966961	0.082	0.284	3.31799923180586e-18	0	Mrps17
Nfia	1.04365902363928e-22	-0.426506385723834	0.038	0.209	3.3694531578194e-18	0	Nfia
Igkv3-12	1.10656496325512e-22	-0.531609370664206	0.005	0.146	3.57254498386916e-18	0	Igkv3-12
Dst	1.14200527893215e-22	-0.400963364376128	0.016	0.168	3.68696404303245e-18	0	Dst
Igkv6-20	1.14312587887706e-22	-0.559450739794859	0.013	0.162	3.69058189995459e-18	0	Igkv6-20
Ssr2	1.35318068985504e-22	-0.4722608618071	0.085	0.285	4.36874385719701e-18	0	Ssr2
Bcl11a	1.38925381645427e-22	-0.548153374468246	0.008	0.151	4.4852059464226e-18	0	Bcl11a
Cpq	1.39386543403489e-22	-0.404368843621682	0.008	0.152	4.50009455378165e-18	0	Cpq
Cks1b	1.47335916462317e-22	-0.387725641163078	0.049	0.229	4.7567400629859e-18	0	Cks1b
Pax5	1.52989211427437e-22	-0.62056361460718	0.016	0.166	4.93925669093481e-18	0	Pax5
Ptgis	1.56382114945469e-22	-0.415898484092276	0.014	0.165	5.04879658101446e-18	0	Ptgis
Gsto1	1.61037770870405e-22	-0.456000419250217	0.054	0.235	5.19910443255104e-18	0	Gsto1
Sept1	1.62270565388878e-22	0.809487282218954	0.479	0.346	5.23890520357992e-18	0	Sept1
Pigyl	1.70103651963764e-22	-0.475519480249244	0.046	0.22	5.49179640365011e-18	0	Pigyl
Hsbp1	1.75132682086043e-22	-0.51778603859751	0.155	0.386	5.6541586411479e-18	0	Hsbp1
Bcl2a1b	1.81521256345711e-22	-0.501132995212847	0.057	0.238	5.86041376112129e-18	0	Bcl2a1b
Cerk	1.84490597260727e-22	-0.49559650481311	0.054	0.233	5.95627893256257e-18	0	Cerk
Syngr1	1.87006489717315e-22	-0.44875144437733	0.022	0.179	6.03750452052351e-18	0	Syngr1
Mast4	1.9215418685649e-22	-0.422237463417436	0.039	0.211	6.20369792266177e-18	0	Mast4
Nnmt	1.98381179039243e-22	-0.368111723670513	0.016	0.167	6.40473636528195e-18	0	Nnmt
Plek	2.05309780877118e-22	-0.569199878097138	0.021	0.174	6.62842627561776e-18	0	Plek
Coa3	2.31749091856309e-22	-0.452943828518357	0.1	0.308	7.48201943058093e-18	0	Coa3
Dync1i2	2.5043270661007e-22	-0.460338476944732	0.155	0.392	8.0852199329061e-18	0	Dync1i2
Vdac3	2.54659698407371e-22	-0.471076310305288	0.106	0.316	8.22168836308197e-18	0	Vdac3
Rtn3	2.58198158542744e-22	-0.467152074228171	0.141	0.369	8.3359275485525e-18	0	Rtn3
Rgcc	2.60683285902174e-22	1.04416757746266	0.531	0.445	8.4161598853517e-18	0	Rgcc
Naxe	2.62170076218444e-22	-0.402845064988355	0.049	0.226	8.46416091071245e-18	0	Naxe
Palld	2.64595863251485e-22	-0.427916841524654	0.03	0.193	8.5424774450742e-18	0	Palld
Sf3b5	2.6529751623772e-22	-0.507772258220899	0.179	0.417	8.56513031173481e-18	0	Sf3b5
Srsf9	2.76508407518848e-22	-0.493757695476867	0.106	0.315	8.927073936746e-18	0	Srsf9
Nop58	2.88106128416076e-22	-0.487211347661642	0.167	0.404	9.301506355913e-18	0	Nop58
Laptm4a	2.9179946504924e-22	-0.494972485902147	0.199	0.447	9.42074572911473e-18	0	Laptm4a
Ppfibp1	3.27991684102394e-22	-0.372078379816509	0.038	0.206	1.05892115212458e-17	0	Ppfibp1
Ndufb8	3.30176761264852e-22	-0.507967226750021	0.199	0.446	1.06597567374358e-17	0	Ndufb8
Skap1	3.33281549129219e-22	0.805423161279513	0.468	0.342	1.07599948136368e-17	0	Skap1
Nudt4	3.5896001462705e-22	-0.424372044366649	0.051	0.227	1.15890240722343e-17	0	Nudt4
1810058I24Rik	3.59426724764182e-22	-0.510570194191394	0.209	0.455	1.16040918090116e-17	0	1810058I24Rik
Mrpl38	3.72405891784187e-22	-0.433104093747077	0.093	0.297	1.20231242162525e-17	0	Mrpl38
Aldh2	4.50078635255484e-22	-0.373256313890864	0.038	0.206	1.45307887392233e-17	0	Aldh2
Hspg2	4.60704038336779e-22	-0.453032380038545	0.008	0.149	1.48738298777029e-17	0	Hspg2
Ergic1	4.69339950002254e-22	-0.404250392401821	0.027	0.185	1.51526402858228e-17	0	Ergic1
Clk1	4.78162052018961e-22	0.643673472496705	0.607	0.509	1.54374618494322e-17	0	Clk1
Arhgap29	4.81261305719385e-22	-0.39332164108139	0.044	0.217	1.55375212551504e-17	0	Arhgap29
H2-DMb1	4.83362088920247e-22	-0.490947529099073	0.009	0.152	1.56053450407902e-17	0	H2-DMb1
Vapa	4.93360932389407e-22	-0.550142434622005	0.286	0.538	1.5928157702192e-17	0	Vapa
Ighv1-85	5.19544829747817e-22	-0.454334591570696	0.003	0.139	1.67735048284083e-17	0	Ighv1-85
Tuba4a	5.27443824414961e-22	0.764522199339714	0.316	0.168	1.7028523871237e-17	0	Tuba4a
Bcam	5.31190996693121e-22	-0.362631611345572	0.017	0.168	1.71495013282374e-17	0	Bcam
Hist1h4h	5.45278124335564e-22	-0.471835651848015	0.041	0.209	1.76043042441737e-17	0	Hist1h4h
C1qbp	5.56300473021345e-22	-0.508573807779578	0.155	0.383	1.79601607714941e-17	0	C1qbp
Csnk2b	6.15328531021734e-22	-0.538614469989979	0.235	0.488	1.98658816240367e-17	0	Csnk2b
H2-Q6	6.54233723161725e-22	0.750640031070442	0.487	0.337	2.11219357522763e-17	0	H2-Q6
Creb5	6.70806220693743e-22	-0.414326507311428	0.013	0.158	2.16569788350975e-17	0	Creb5
Nptn	6.71681634318727e-22	-0.517284700689425	0.161	0.392	2.16852415639801e-17	0	Nptn
Dph3	6.88845622044727e-22	-0.450948461350626	0.096	0.299	2.2239380907714e-17	0	Dph3
Chchd1	7.03122490537785e-22	-0.440820616176994	0.142	0.367	2.27003096070124e-17	0	Chchd1
Mrps35	7.1847400831867e-22	-0.457965462053038	0.076	0.269	2.31959333585683e-17	0	Mrps35
Hmgn3	7.42161226650666e-22	-0.384161655781189	0.011	0.155	2.39606752024167e-17	0	Hmgn3
Uqcrq	7.95045878259869e-22	-0.556609515136719	0.371	0.606	2.56680561796199e-17	0	Uqcrq
Orc6	8.19982641550894e-22	-0.463396323653843	0.063	0.246	2.64731395824706e-17	0	Orc6
Tmem151a	8.66450713558307e-22	-0.413573989027084	0.016	0.163	2.79733612872299e-17	0	Tmem151a
Pik3cd	8.93076663556267e-22	0.849025367469918	0.363	0.219	2.88329800829141e-17	0	Pik3cd
Fyttd1	9.53002678144707e-22	-0.433045566350096	0.092	0.293	3.07676914639019e-17	0	Fyttd1
Edn2	9.92876312454631e-22	-0.458164652769242	0.011	0.153	3.20550117475978e-17	0	Edn2
Twsg1	1.03720396626935e-21	-0.4330977769709	0.06	0.241	3.3486130051006e-17	0	Twsg1
Igkv4-68	1.07437932859218e-21	-0.40811375987663	0.003	0.137	3.46863366235985e-17	0	Igkv4-68
Podxl	1.09208686667955e-21	-0.426279284228762	0.021	0.172	3.52580244907493e-17	0	Podxl
Mrps18a	1.171062412984e-21	-0.428101719846769	0.082	0.276	3.78077500031885e-17	0	Mrps18a
Anxa4	1.19044387384994e-21	-0.435582600762999	0.058	0.238	3.84334804672453e-17	0	Anxa4
Adam10	1.23725652131944e-21	-0.46394724945863	0.12	0.334	3.9944826790798e-17	0	Adam10
Wasl	1.26900134086606e-21	-0.418945963109533	0.122	0.338	4.09697082898608e-17	0	Wasl
Gpm6a	1.29903835942011e-21	-0.385632881356258	0.008	0.147	4.19394534338782e-17	0	Gpm6a
Avpi1	1.44801765077566e-21	-0.4459776390125	0.087	0.283	4.67492498552923e-17	0	Avpi1
Cd4	1.45625444105794e-21	0.931454213029724	0.232	0.104	4.70151746295556e-17	0	Cd4
Ifi204	1.49112072387029e-21	-0.381303597703835	0.021	0.171	4.81408325701523e-17	0	Ifi204
Rbp2	1.53685879664669e-21	-0.445604056970228	0.024	0.177	4.96174862497383e-17	0	Rbp2
Ano6	1.55330379864685e-21	-0.442250769411054	0.101	0.304	5.01484131393136e-17	0	Ano6
Myc	1.56714323241299e-21	-0.517284876464707	0.082	0.273	5.05952192584533e-17	0	Myc
Pacsin2	1.61270243414504e-21	-0.357497581262392	0.039	0.206	5.20660980863726e-17	0	Pacsin2
Igkv8-28	1.62135390216744e-21	-0.487029232219548	0.008	0.146	5.23454107314757e-17	0	Igkv8-28
U2surp	1.65540785463782e-21	-0.447829642214013	0.171	0.406	5.34448425869821e-17	0	U2surp
Scoc	1.66762369988505e-21	-0.40771350208106	0.044	0.214	5.38392311507888e-17	0	Scoc
Serinc3	1.67647272857621e-21	-0.597382227038555	0.34	0.597	5.41249220420829e-17	0	Serinc3
Parp1	1.7937054853932e-21	-0.464692736277106	0.111	0.318	5.79097815959195e-17	0	Parp1
Ptprs	1.82676333070046e-21	-0.369313635520805	0.022	0.174	5.89770541316642e-17	0	Ptprs
Arhgdig	1.95034824577715e-21	-0.401473418249254	0.019	0.168	6.29669931149153e-17	0	Arhgdig
Evi5	2.01422946605667e-21	-0.414167535267959	0.008	0.145	6.50293983116395e-17	0	Evi5
Ndufv2	2.18496301231327e-21	-0.455641734389733	0.153	0.382	7.05415308525338e-17	0	Ndufv2
Manf	2.21715264732698e-21	-0.517174009571541	0.19	0.423	7.15807732189515e-17	0	Manf
Tomm6	2.23146958348714e-21	-0.538857043937097	0.483	0.691	7.20429955028822e-17	0	Tomm6
Cstb	2.34310535434529e-21	-0.540611170262593	0.234	0.475	7.56471563650378e-17	0	Cstb
Fermt2	2.3485793611954e-21	-0.415765557410148	0.022	0.173	7.58238846761935e-17	0	Fermt2
Mif	2.40777768191704e-21	-0.53451588626576	0.592	0.755	7.77351024606916e-17	0	Mif
Pls3	2.54873742326676e-21	-0.396917172958876	0.017	0.163	8.22859877101673e-17	0	Pls3
Psmd11	2.72475763669708e-21	-0.497326160718969	0.126	0.336	8.79688003007651e-17	0	Psmd11
Rps11	2.79322562179873e-21	0.270777545818433	0.994	0.987	9.01792891997721e-17	0	Rps11
Snu13	2.81533968776385e-21	-0.5398401912583	0.374	0.607	9.08932418194558e-17	0	Snu13
Hist1h4c	2.83322141507521e-21	-0.433761088687501	0.024	0.174	9.1470553385703e-17	0	Hist1h4c
Meis2	2.85601348157324e-21	-0.384541718665436	0.017	0.163	9.22063952525919e-17	0	Meis2
Pgam1	2.94608283299996e-21	-0.537034416294597	0.185	0.417	9.51142842634038e-17	0	Pgam1
Lima1	3.12944800007465e-21	-0.432534005224591	0.027	0.18	1.0103422868241e-16	0	Lima1
Ifrd1	3.16563523806431e-21	-0.558909468549881	0.289	0.535	1.02202533660906e-16	0	Ifrd1
Filip1l	3.52419662769534e-21	-0.357858738092779	0.07	0.255	1.13778688125144e-16	0	Filip1l
Syne2	3.63201473617838e-21	-0.403566938424019	0.055	0.23	1.17259595757519e-16	0	Syne2
Xbp1	3.66686407316645e-21	-0.429173390748606	0.098	0.298	1.18384706602179e-16	0	Xbp1
Tinagl1	3.88184593447562e-21	-0.38734632484535	0.009	0.147	1.25325395994545e-16	0	Tinagl1
Rhoc	3.92518057921508e-21	-0.448628592781777	0.049	0.218	1.26724454999959e-16	0	Rhoc
Tmem14c	4.84007610349877e-21	-0.495076790606356	0.171	0.4	1.56261857001458e-16	0	Tmem14c
Gpr132	4.937786991128e-21	0.893356685379096	0.36	0.221	1.59416453008568e-16	0	Gpr132
Txndc5	5.01251666723429e-21	-0.44003683617949	0.043	0.206	1.61829100601659e-16	0	Txndc5
Adgrl2	5.55308376192898e-21	-0.377788027545448	0.011	0.15	1.79281309253877e-16	0	Adgrl2
Plce1	6.49105068875901e-21	-0.40288833504098	0.011	0.149	2.09563571486585e-16	0	Plce1
Acp1	6.66936977449446e-21	-0.429491028928612	0.1	0.297	2.15320603169554e-16	0	Acp1
Kdelr2	6.99080475312968e-21	-0.393567030187914	0.081	0.27	2.25698131454792e-16	0	Kdelr2
Lsm6	7.38229228535781e-21	-0.476926238128115	0.185	0.416	2.38337306432777e-16	0	Lsm6
Hk2	7.83341986644015e-21	-0.398395087989266	0.016	0.158	2.5290196038802e-16	0	Hk2
Itk	8.04950525795038e-21	0.824362360691693	0.504	0.393	2.59878277252928e-16	0	Itk
Tfdp2	8.52964473839966e-21	-0.438087512941839	0.081	0.269	2.75379580379233e-16	0	Tfdp2
Tmem167	8.5573814967861e-21	-0.426248303027626	0.185	0.422	2.76275061623739e-16	0	Tmem167
Laptm5	9.06300949390395e-21	0.564648844876183	0.63	0.519	2.92599261510689e-16	0	Laptm5
Mrps21	9.18947376959333e-21	-0.499509811623798	0.223	0.462	2.96682160651321e-16	0	Mrps21
Pdia4	9.8211280412234e-21	-0.481575872877072	0.107	0.309	3.17075118810897e-16	0	Pdia4
1110004F10Rik	1.03342509158417e-20	-0.483070474848268	0.156	0.38	3.33641290817948e-16	0	1110004F10Rik
Shtn1	1.04007895915432e-20	-0.403729072896445	0.025	0.175	3.35789491962972e-16	0	Shtn1
Trbc1	1.08717067586826e-20	0.990840445961079	0.37	0.231	3.50993052704068e-16	0	Trbc1
Nbl1	1.10093731205208e-20	-0.37693544365151	0.033	0.189	3.55437611196015e-16	0	Nbl1
Clic5	1.16661538433252e-20	-0.382654823663778	0.036	0.195	3.76641776831755e-16	0	Clic5
Grpel1	1.20955841167082e-20	-0.401534009702498	0.093	0.288	3.90505933207923e-16	0	Grpel1
Cd28	1.32243153281508e-20	0.874086886578993	0.376	0.241	4.26947020369348e-16	0	Cd28
Cyc1	1.37268196884674e-20	-0.434628220607141	0.166	0.398	4.4317037364217e-16	0	Cyc1
Ly6a	1.39434684829376e-20	-0.524313652499794	0.283	0.538	4.5016487997164e-16	0	Ly6a
Ak6	1.40756048169666e-20	-0.412940168221872	0.063	0.24	4.54430901515768e-16	0	Ak6
Itgav	1.51363717538365e-20	-0.416340681025452	0.035	0.19	4.88677762072611e-16	0	Itgav
Crim1	1.6244268529673e-20	-0.442679086749938	0.107	0.306	5.24446209480492e-16	0	Crim1
Atp6v0a1	1.65933178345585e-20	-0.403920815513718	0.008	0.139	5.3571526628872e-16	0	Atp6v0a1
Baiap2	1.68548018974696e-20	-0.397792838141207	0.051	0.218	5.44157279259805e-16	0	Baiap2
Cited2	1.7020962668113e-20	0.903048555138791	0.499	0.398	5.49521779740027e-16	0	Cited2
Smarcad1	1.74335988005516e-20	-0.391314131810474	0.046	0.21	5.62843737275809e-16	0	Smarcad1
Nutf2	1.84622113665544e-20	-0.38203886678624	0.101	0.301	5.96052493969208e-16	0	Nutf2
Comt	1.99885430178833e-20	-0.412157591982876	0.046	0.209	6.45330111332364e-16	0	Comt
Fnbp1l	2.07482997612649e-20	-0.389387006887364	0.022	0.168	6.69858857792439e-16	0	Fnbp1l
Ighv9-3	2.08594820693534e-20	-0.43222907612008	0.008	0.139	6.73448378609073e-16	0	Ighv9-3
Nsmce2	2.32187361038311e-20	-0.378206232643786	0.071	0.251	7.49616895112188e-16	0	Nsmce2
Galnt6	2.33649546047915e-20	0.720441200400783	0.248	0.119	7.54337559415694e-16	0	Galnt6
2310009B15Rik	2.39694432487712e-20	-0.39853993683216	0.062	0.236	7.73853475286578e-16	0	2310009B15Rik
Il1rn	2.45371340645321e-20	-0.396538449611794	0.033	0.187	7.9218137327342e-16	0	Il1rn
Eif3j1	2.48147152814573e-20	-0.508619781536891	0.288	0.532	8.01143082861847e-16	0	Eif3j1
Dennd5b	2.54651781523063e-20	-0.420420311332675	0.006	0.136	8.22143276647209e-16	0	Dennd5b
Map1lc3a	2.71107235127608e-20	-0.355393426842533	0.084	0.271	8.75269708609481e-16	0	Map1lc3a
Hsd17b10	2.71748074528504e-20	-0.411975989978778	0.126	0.336	8.77338658615276e-16	0	Hsd17b10
Col3a1	2.80256666877745e-20	-0.447006855901747	0.005	0.132	9.048086490148e-16	0	Col3a1
Cks2	2.95764262961938e-20	-0.448566099256283	0.163	0.383	9.54874922972615e-16	0	Cks2
Rtraf	3.00801355511986e-20	-0.538508552692152	0.275	0.509	9.71137176270447e-16	0	Rtraf
Dab2	3.08395055574863e-20	-0.431476058228009	0.022	0.166	9.95653436923446e-16	0	Dab2
Cox7b	3.37270983181611e-20	-0.542901468174372	0.376	0.614	1.08887936920183e-15	0	Cox7b
Fam234a	3.38699000431199e-20	-0.420762146506062	0.049	0.213	1.09348972289213e-15	0	Fam234a
Hdlbp	3.5072008090955e-20	-0.493505857167098	0.171	0.393	1.13229978121648e-15	0	Hdlbp
Hs3st1	3.53001402156373e-20	-0.411325080091786	0.008	0.138	1.13966502686185e-15	0	Hs3st1
Ifi211	3.6422690594488e-20	-0.322344551481554	0.021	0.163	1.17590656584304e-15	0	Ifi211
Hbegf	3.71536731716868e-20	-0.356206740771235	0.019	0.16	1.19950633834791e-15	0	Hbegf
Napsa	3.95958357406794e-20	-0.496679397613512	0.009	0.14	1.27835155688783e-15	0	Napsa
Tmbim4	4.12578284567458e-20	-0.345843169853906	0.088	0.28	1.33200899172604e-15	0	Tmbim4
Rin2	4.23377341797341e-20	-0.414918911761408	0.036	0.191	1.36687374799272e-15	0	Rin2
mt-Nd4	4.43604868781316e-20	-0.390977329946754	0.784	0.879	1.43217831886048e-15	0	mt-Nd4
Ppib	4.45315407411498e-20	-0.508883137327962	0.379	0.619	1.43770079282802e-15	0	Ppib
Myl6	4.48460639917282e-20	-0.397351269272286	0.763	0.849	1.44785517597294e-15	0	Myl6
Lamtor4	4.54831576479293e-20	-0.388837822109855	0.093	0.284	1.4684237446634e-15	0	Lamtor4
Nap1l1	4.89139630559646e-20	-0.539538895382086	0.311	0.553	1.57918729726182e-15	0	Nap1l1
Rab2a	5.46935794667835e-20	-0.534776579365703	0.338	0.576	1.76578221308511e-15	0	Rab2a
Alcam	5.81778875442611e-20	-0.388928389360773	0.014	0.149	1.87827309936647e-15	0	Alcam
Rbis	5.86238731466362e-20	-0.436450636376771	0.141	0.355	1.89267174453915e-15	0	Rbis
Nsd2	6.34453745682381e-20	-0.390779328394352	0.039	0.195	2.04833391793557e-15	0	Nsd2
Grina	6.47499125499265e-20	-0.467316046572847	0.087	0.272	2.09045092667438e-15	0	Grina
Dcun1d5	6.84806281733742e-20	-0.463795489560349	0.167	0.388	2.21089708057739e-15	0	Dcun1d5
Tnfrsf12a	7.26361708296122e-20	-0.4170970036446	0.062	0.232	2.34505877523403e-15	0	Tnfrsf12a
Mgarp	7.33255342777382e-20	-0.358697846422074	0.016	0.152	2.36731487415678e-15	0	Mgarp
Atp5o	7.35043345413003e-20	-0.512204953817607	0.294	0.544	2.37308744066588e-15	0	Atp5o
Scd2	7.36394105235332e-20	-0.384684328902097	0.084	0.27	2.37744836875227e-15	0	Scd2
Fis1	7.49840728929724e-20	-0.540403986095229	0.316	0.553	2.42086079334961e-15	0	Fis1
Cwc15	7.68511235199992e-20	-0.416986920666848	0.191	0.428	2.48113852284317e-15	0	Cwc15
Psmb6	7.98373570911787e-20	-0.443363247900957	0.177	0.401	2.5775490736887e-15	0	Psmb6
Tmed5	8.65749774758883e-20	-0.363191619891527	0.15	0.365	2.79507314780905e-15	0	Tmed5
Srpr	9.22778117826706e-20	-0.471221123831924	0.122	0.319	2.97918915340352e-15	0	Srpr
Bicc1	9.29133793620131e-20	-0.385829960344527	0.035	0.187	2.99970845270259e-15	0	Bicc1
Chd3	9.5518811119108e-20	0.815329747328309	0.428	0.309	3.0838248169804e-15	0	Chd3
Mdh2	9.5714394499547e-20	-0.508911077848293	0.254	0.494	3.09013922641788e-15	0	Mdh2
Aifm1	9.83872319059854e-20	-0.347749859772085	0.052	0.217	3.17643178208474e-15	0	Aifm1
Brix1	1.00771488176542e-19	-0.421829087851619	0.104	0.297	3.25340749577965e-15	0	Brix1
Glud1	1.02525750276167e-19	-0.473703239211899	0.191	0.419	3.31004384766605e-15	0	Glud1
Nop14	1.03912576903959e-19	-0.36778990136647	0.082	0.265	3.35481754534433e-15	0	Nop14
Cd19	1.05117228826046e-19	-0.619789173466444	0.003	0.125	3.39370973264891e-15	0	Cd19
Creg1	1.0638849674316e-19	-0.423918509338892	0.095	0.283	3.43475261735291e-15	0	Creg1
Mtch1	1.07247056570539e-19	-0.383196931979864	0.117	0.318	3.46247122137987e-15	0	Mtch1
Pank2	1.09695787706722e-19	-0.437087619653725	0.104	0.297	3.54152850611153e-15	0	Pank2
Nhp2	1.17184843675305e-19	-0.460291211043234	0.153	0.366	3.78331267805723e-15	0	Nhp2
Gas1	1.18428381476905e-19	-0.377999036675865	0.011	0.142	3.82346029598188e-15	0	Gas1
Sarnp	1.19807751832516e-19	-0.430890691181161	0.204	0.439	3.86799326791278e-15	0	Sarnp
Far1	1.21018688371228e-19	-0.438819731074599	0.1	0.289	3.90708835406508e-15	0	Far1
Ighv1-63	1.27506031783265e-19	-0.735907723867829	0.006	0.131	4.11653223612271e-15	0	Ighv1-63
Diaph2	1.32492150380018e-19	-0.378004363784236	0.038	0.19	4.27750907501887e-15	0	Diaph2
Ptgds	1.33725978463503e-19	-0.443281166410849	0.002	0.121	4.3173432146942e-15	0	Ptgds
Hprt	1.36845771466372e-19	-0.461828818787561	0.18	0.402	4.41806573179182e-15	0	Hprt
Kif11	1.43674969856952e-19	-0.388909928761128	0.014	0.147	4.63854640183171e-15	0	Kif11
Igkv16-104	1.48363500995667e-19	-0.466881440921749	0.005	0.128	4.78991562964509e-15	0	Igkv16-104
Slc44a1	1.57231753593985e-19	-0.389996564193035	0.047	0.206	5.07622716478181e-15	0	Slc44a1
Myo1c	1.5771837560889e-19	-0.385197665950393	0.024	0.164	5.09193775653303e-15	0	Myo1c
Cdk4	1.6302771378412e-19	-0.421279991676174	0.141	0.347	5.2633497395203e-15	0	Cdk4
Romo1	1.65281343504347e-19	-0.516881803276743	0.322	0.567	5.33610817503786e-15	0	Romo1
Mrps14	1.75713222300168e-19	-0.432973379223366	0.167	0.388	5.67290138196093e-15	0	Mrps14
Ifit1	1.78921560509717e-19	-0.379935428626694	0.087	0.273	5.77648258105622e-15	0	Ifit1
Arhgdib	1.85101159198239e-19	0.4907474391104	0.735	0.637	5.97599092471516e-15	0	Arhgdib
Pitpnc1	1.87302731977604e-19	0.776093159010491	0.318	0.185	6.04706870189695e-15	0	Pitpnc1
4930402H24Rik	1.96769309242799e-19	-0.345265902925696	0.022	0.161	6.35269714890377e-15	0	4930402H24Rik
Gabarapl1	2.09644556907391e-19	-0.328584709640033	0.036	0.187	6.76837451975513e-15	0	Gabarapl1
Tpd52	2.10349506781234e-19	-0.304855885469322	0.079	0.259	6.79113382643215e-15	0	Tpd52
Sf3b6	2.106214638718e-19	-0.441615506900687	0.234	0.471	6.79991396110106e-15	0	Sf3b6
Xaf1	2.12396459896386e-19	-0.388407194145823	0.148	0.363	6.85721970775481e-15	0	Xaf1
Gprc5a	2.30789724075075e-19	-0.349049987383816	0.003	0.123	7.45104624176379e-15	0	Gprc5a
Eif4a1	2.42114293851917e-19	0.61939696650122	0.592	0.499	7.81665997700913e-15	0	Eif4a1
Ndrg1	2.44188554253365e-19	-0.345884622945041	0.084	0.268	7.88362747406987e-15	0	Ndrg1
M6pr	2.51267226546484e-19	-0.406348921568633	0.158	0.373	8.11216240905324e-15	0	M6pr
Lrp1	2.58729646966052e-19	-0.368101109175241	0.002	0.12	8.353086652299e-15	0	Lrp1
Anln	2.68287594603902e-19	-0.36480882368475	0.014	0.145	8.66166499178698e-15	0	Anln
Col4a1	2.70625057052259e-19	-0.362655601045991	0.003	0.123	8.73712996693217e-15	0	Col4a1
Hmgb3	2.70920155277702e-19	-0.344755519296718	0.033	0.181	8.74665721314061e-15	0	Hmgb3
Chrac1	2.91495507605221e-19	-0.410430346198059	0.13	0.331	9.41093246303456e-15	0	Chrac1
Tmco1	3.01066424124022e-19	-0.334751984207524	0.112	0.31	9.71992950284407e-15	0	Tmco1
Rheb	3.03465475239489e-19	-0.44216940419002	0.144	0.352	9.79738286810691e-15	0	Rheb
Sra1	3.25327498254096e-19	-0.40424698128357	0.092	0.275	1.05031982811335e-14	0	Sra1
Tspo	3.32185115796603e-19	-0.503093769528308	0.415	0.638	1.07245964634933e-14	0	Tspo
Txndc17	3.3363779448175e-19	-0.410970614137588	0.183	0.412	1.07714961948433e-14	0	Txndc17
Lgals2	3.49286125532348e-19	-0.409466348616747	0.013	0.141	1.12767025628119e-14	0	Lgals2
Aopep	3.55106062532596e-19	-0.383934357830866	0.084	0.262	1.14645992288649e-14	0	Aopep
Otub1	3.55611710163236e-19	-0.438441144587264	0.104	0.291	1.14809240626201e-14	0	Otub1
Hist1h2ap	3.61707223029038e-19	-0.621925032728362	0.115	0.31	1.16777176954925e-14	0	Hist1h2ap
Cyfip1	3.65073260609674e-19	-0.401730499311799	0.035	0.183	1.17863902187833e-14	0	Cyfip1
Hp	3.7076796900994e-19	-0.410268015319754	0.008	0.132	1.19702438794859e-14	0	Hp
Rpl7a	4.08421836552128e-19	0.343783869822595	0.919	0.858	1.31858989930855e-14	0	Rpl7a
Ptov1	4.28910204877399e-19	-0.394097897852685	0.047	0.203	1.38473659644668e-14	0	Ptov1
Fam92a	4.37457307319643e-19	-0.373931753715642	0.044	0.198	1.41233091668147e-14	0	Fam92a
Sec13	4.48709618635546e-19	-0.365351168671944	0.093	0.278	1.44865900376486e-14	0	Sec13
Smim26	4.49247970063282e-19	-0.362107367029707	0.065	0.233	1.4503970713493e-14	0	Smim26
Chmp5	4.5722779991202e-19	-0.352978260563336	0.087	0.268	1.47615995201596e-14	0	Chmp5
Lmo4	4.57562586118728e-19	-0.456179371456835	0.161	0.374	1.47724080928431e-14	0	Lmo4
Ubl5	4.5852680781352e-19	-0.514378281427841	0.46	0.668	1.48035379902595e-14	0	Ubl5
Lmbrd1	4.6854926549751e-19	-0.417691594865853	0.07	0.238	1.51271130365871e-14	0	Lmbrd1
Camp	4.71342096976545e-19	-1.09118036305012	0.008	0.131	1.52172796008877e-14	0	Camp
Maoa	4.75956931314462e-19	-0.32406096465872	0.016	0.147	1.53662695274874e-14	0	Maoa
Lmo7	4.80078004214531e-19	-0.36725955993394	0.014	0.144	1.54993183660661e-14	0	Lmo7
Dnajb11	4.86252843900481e-19	-0.38968378804556	0.079	0.254	1.5698673065327e-14	0	Dnajb11
Flt1	5.05313141404474e-19	-0.349468557376032	0.002	0.118	1.63140347702434e-14	0	Flt1
Atp2a2	5.08641334491642e-19	-0.394533607484375	0.126	0.329	1.64214854840627e-14	0	Atp2a2
Myl7	5.14366495879758e-19	-0.345306358406064	0.032	0.176	1.6606322319478e-14	0	Myl7
Txndc9	5.14943754255774e-19	-0.322005519482453	0.085	0.269	1.66249591061477e-14	0	Txndc9
Tm9sf4	5.26260078816007e-19	-0.342420572417977	0.038	0.187	1.69903066445748e-14	0	Tm9sf4
Alyref	5.72274061620444e-19	-0.42384581296384	0.232	0.466	1.8475868079416e-14	0	Alyref
Plaur	5.72614791430406e-19	-0.54036179421303	0.058	0.219	1.84868685413307e-14	0	Plaur
Rab5if	6.00845253899792e-19	-0.444643284960365	0.199	0.425	1.93982890221548e-14	0	Rab5if
Col4a5	6.75424244402445e-19	-0.353692040324913	0	0.114	2.18060717305329e-14	0	Col4a5
Hras	7.24561587254785e-19	-0.297088606836083	0.049	0.206	2.33924708445207e-14	0	Hras
Tead1	7.53523508832364e-19	-0.362903873316998	0.025	0.164	2.43275064826529e-14	0	Tead1
Plxnb2	7.59022597635326e-19	-0.373391491571923	0.028	0.169	2.45050445646565e-14	0	Plxnb2
Atp5f1	7.66954971913256e-19	-0.510739176403447	0.344	0.581	2.47611412682195e-14	0	Atp5f1
Ighv1-12	7.8675975078839e-19	-0.382678830846286	0.006	0.127	2.54005385542032e-14	0	Ighv1-12
Ikbke	7.88690623139687e-19	0.644464084181686	0.164	0.061	2.54628767680648e-14	0	Ikbke
Agpat4	8.29340120493595e-19	-0.344867801944813	0.027	0.166	2.67752457901357e-14	0	Agpat4
Phldb2	8.34881164552689e-19	-0.375961529303289	0.024	0.16	2.69541383975836e-14	0	Phldb2
Snx5	8.82676667831446e-19	-0.388979566208167	0.164	0.38	2.84972162209382e-14	0	Snx5
Lgr4	9.07480202047918e-19	-0.313576783037577	0.013	0.139	2.9297998323117e-14	0	Lgr4
Tars	9.70659484029496e-19	-0.407199566563545	0.068	0.235	3.13377414418923e-14	0	Tars
Cfl2	1.00121282559594e-18	-0.359429522055955	0.047	0.201	3.23241560743649e-14	0	Cfl2
Hes1	1.00466132593109e-18	-0.318982264394002	0.028	0.169	3.24354909076852e-14	0	Hes1
Igkv5-39	1.02847913006796e-18	-0.435398209933776	0.039	0.187	3.3204448714244e-14	0	Igkv5-39
1810009A15Rik	1.03388322053589e-18	-0.362053657982699	0.066	0.233	3.33789197750011e-14	0	1810009A15Rik
Ncbp2	1.15814304332208e-18	-0.273602833641378	0.047	0.203	3.73906481536533e-14	0	Ncbp2
Ube2m	1.20462657975637e-18	-0.372470665283265	0.134	0.339	3.88913691274345e-14	0	Ube2m
Sertad1	1.22593759144431e-18	0.816220147106831	0.409	0.286	3.95793951397796e-14	0	Sertad1
Ss18l2	1.26875931715615e-18	-0.326721538362081	0.016	0.144	4.09618945543861e-14	0	Ss18l2
Capns1	1.30461456303061e-18	-0.355347799767193	0.183	0.404	4.21194811674432e-14	0	Capns1
Ppp6c	1.30575186742525e-18	-0.374698299522351	0.092	0.271	4.21561990398241e-14	0	Ppp6c
Vps28	1.37782532617262e-18	-0.461356455285962	0.218	0.445	4.44830906554832e-14	0	Vps28
Ublcp1	1.41663755493303e-18	-0.385787153989841	0.051	0.205	4.5736143461013e-14	0	Ublcp1
Arhgap28	1.49146363455745e-18	-0.33825496824423	0.008	0.128	4.81519034416871e-14	0	Arhgap28
Milr1	1.53975987461131e-18	-0.443640574856357	0.013	0.137	4.97111475518262e-14	0	Milr1
Rab6a	1.57239383773698e-18	-0.391575294946641	0.098	0.281	5.07647350513385e-14	0	Rab6a
Ezh2	1.63136374811982e-18	-0.363443408641588	0.074	0.243	5.26685786080485e-14	0	Ezh2
Dtymk	1.68568703321356e-18	-0.411182760973145	0.117	0.309	5.44224058672997e-14	0	Dtymk
Rhou	1.70474306287226e-18	-0.302506057770389	0.022	0.156	5.50376297848309e-14	0	Rhou
Dctn3	1.82139366326764e-18	-0.389834810112159	0.152	0.362	5.88036944185957e-14	0	Dctn3
Adgrd1	1.86197805032099e-18	-0.331154352367293	0.005	0.121	6.01139613546131e-14	0	Adgrd1
Pold4	1.94491003069212e-18	-0.365439335472114	0.1	0.282	6.27914203408952e-14	0	Pold4
Myef2	1.97085875150753e-18	-0.313222916419356	0.058	0.219	6.36291747924208e-14	0	Myef2
Dennd4a	2.00879152253379e-18	-0.387992986079323	0.131	0.327	6.48538343050033e-14	0	Dennd4a
Hist1h2bj	2.23044548578195e-18	-0.376263020226423	0.024	0.158	7.20099325084703e-14	0	Hist1h2bj
Ttyh2	2.27548472326274e-18	-0.366823168739275	0.011	0.134	7.34640242905375e-14	0	Ttyh2
Fndc3a	2.33315067981844e-18	-0.361811139884352	0.087	0.264	7.53257696979383e-14	0	Fndc3a
Uqcr10	2.41564707536189e-18	-0.503956697507394	0.382	0.605	7.79891658280585e-14	0	Uqcr10
Smad7	2.48244795458724e-18	0.733901193180107	0.547	0.463	8.01458322138491e-14	0	Smad7
Prune2	2.49378273716915e-18	-0.35323392768569	0.009	0.13	8.05117756695059e-14	0	Prune2
Cdon	2.54161221732505e-18	-0.402534682375607	0.022	0.153	8.20559504363393e-14	0	Cdon
H2-Oa	2.61015529492585e-18	-0.44130698983001	0.036	0.179	8.42688636966811e-14	0	H2-Oa
Ano1	2.63676713718825e-18	-0.334336497968004	0.025	0.161	8.51280270241228e-14	0	Ano1
Itga6	2.68075839284216e-18	-0.480621973964611	0.261	0.488	8.65482847129091e-14	0	Itga6
Tmem238	2.68119947466146e-18	-0.357314581226361	0.038	0.182	8.65625250394451e-14	0	Tmem238
Pdgfa	2.71602293644661e-18	-0.348356470839304	0.008	0.127	8.76868005031787e-14	0	Pdgfa
H2-Ob	2.78624564343924e-18	-0.68031805120597	0.093	0.262	8.99539405984359e-14	0	H2-Ob
Flnb	2.85992093683946e-18	-0.384748116325314	0.074	0.241	9.23325474458618e-14	0	Flnb
Eea1	2.87845192533625e-18	-0.381879851793999	0.032	0.171	9.2930820409481e-14	0	Eea1
March5	2.91185076950997e-18	-0.41462097632453	0.088	0.263	9.40091020936293e-14	0	March5
Grn	2.93461195834156e-18	-0.336949992396542	0.024	0.157	9.47439470750574e-14	0	Grn
Nfu1	2.96106368638376e-18	-0.351390065217978	0.073	0.24	9.55979411148997e-14	0	Nfu1
Myo10	3.2462067009244e-18	-0.367307281412595	0.058	0.217	1.04803783339344e-13	0	Myo10
Lockd	3.28336597140469e-18	-0.385145878924321	0.033	0.174	1.06003470386801e-13	0	Lockd
Med29	3.47317346311008e-18	-0.388300618899653	0.033	0.173	1.12131405256509e-13	0	Med29
Gm35533	3.63423000791696e-18	-0.327066591661716	0.003	0.116	1.17331115805599e-13	0	Gm35533
Alox5ap	3.71023138052644e-18	-0.410349801961694	0.008	0.126	1.19784820120296e-13	0	Alox5ap
Rbfox2	3.99412554421305e-18	-0.294155676289822	0.009	0.129	1.28950343194918e-13	0	Rbfox2
Folr1	4.20460739813941e-18	-0.362654556194119	0.009	0.128	1.35745749848931e-13	0	Folr1
Mxra7	4.46050336895456e-18	-0.318104768692687	0.011	0.132	1.44007351266698e-13	0	Mxra7
Evl	4.46293160767433e-18	0.721876337174502	0.398	0.275	1.44085746953766e-13	0	Evl
Cldnd1	4.46332706707289e-18	-0.345280828452099	0.052	0.205	1.44098514360448e-13	0	Cldnd1
Dennd5a	4.49843161491863e-18	-0.369644012442338	0.038	0.18	1.45231864687648e-13	0	Dennd5a
Ifit3	4.50147350578353e-18	-0.379172662333237	0.071	0.235	1.45330072134221e-13	0	Ifit3
Arpc5l	4.56719007375583e-18	-0.40927166114016	0.169	0.378	1.47451731531207e-13	0	Arpc5l
Ighv5-4	4.59278696136164e-18	-0.384844717353857	0.002	0.112	1.48278127047561e-13	0	Ighv5-4
Dnajc21	4.67986143671103e-18	-0.384443534710224	0.134	0.33	1.51089326484216e-13	0	Dnajc21
Icam1	4.76793350357949e-18	-0.417573191257367	0.136	0.329	1.53932733163064e-13	0	Icam1
Isg20	4.84427281549368e-18	-0.350270357991955	0.101	0.284	1.56397347848213e-13	0	Isg20
Cox20	4.8700214032421e-18	-0.383968872946092	0.144	0.345	1.57228641003671e-13	0	Cox20
Ubb	5.3302262260741e-18	0.345342291420283	0.957	0.917	1.72086353708802e-13	0	Ubb
Stk4	5.41103606018118e-18	0.655931047192118	0.51	0.406	1.74695299202949e-13	0	Stk4
Ikzf1	5.70294119585073e-18	0.741820067612832	0.455	0.349	1.84119456508041e-13	0	Ikzf1
Hacd2	5.86339627132281e-18	-0.361082768004522	0.062	0.22	1.89299748619657e-13	0	Hacd2
Syngr2	5.8652072330384e-18	-0.360060322287175	0.058	0.215	1.89358215518645e-13	0	Syngr2
Gxylt2	5.96757161963403e-18	-0.344693847009155	0.011	0.131	1.92663049739885e-13	0	Gxylt2
Vma21	6.03080377678026e-18	-0.320011655147641	0.065	0.227	1.94704499933351e-13	0	Vma21
Cxcl10	6.05082772612798e-18	-0.371270822679717	0.006	0.121	1.95350973138042e-13	0	Cxcl10
Timm17a	6.10080117778597e-18	-0.361572417734765	0.09	0.266	1.9696436602482e-13	0	Timm17a
Rps25	6.19487408610655e-18	0.359048821345116	0.88	0.844	2.0000150986995e-13	0	Rps25
Alg5	6.21265880431215e-18	-0.396114652916238	0.066	0.226	2.00575689497218e-13	0	Alg5
Etl4	6.26000608740898e-18	-0.330750089848043	0.013	0.134	2.02104296531999e-13	0	Etl4
Dek	6.33525773677699e-18	-0.487537553349963	0.305	0.537	2.04533796031845e-13	0	Dek
Ier2	6.36440507502538e-18	-0.45329960224018	0.682	0.796	2.05474817847195e-13	0	Ier2
Mocs2	6.365053940127e-18	-0.327843040599457	0.052	0.206	2.05495766457e-13	0	Mocs2
Gars	6.65822592773747e-18	-0.346259541226179	0.092	0.269	2.14960824077004e-13	0	Gars
Trappc4	6.69825553972109e-18	-0.335330762730913	0.071	0.235	2.16253180099896e-13	0	Trappc4
Smim10l1	6.73128193339345e-18	-0.364324533344671	0.081	0.249	2.17319437219607e-13	0	Smim10l1
Emd	6.75480724454257e-18	-0.378740528574659	0.13	0.324	2.18078951890057e-13	0	Emd
Carhsp1	6.9550102806587e-18	-0.327198242437098	0.03	0.166	2.24542506911066e-13	0	Carhsp1
Egr3	7.18032084814113e-18	-0.48462677668361	0.021	0.147	2.31816658582236e-13	0	Egr3
Cope	7.19894458171818e-18	-0.373985158821403	0.12	0.31	2.32417925820771e-13	0	Cope
U2af1	7.39782293352444e-18	-0.417639998138594	0.209	0.431	2.38838713408837e-13	0	U2af1
Efemp2	7.45516928848851e-18	-0.34613728824449	0.013	0.134	2.40690140478852e-13	0	Efemp2
Mrps24	7.46238622259405e-18	-0.424495146755056	0.224	0.449	2.40923139196449e-13	0	Mrps24
Psma5	7.59661328485794e-18	-0.414223507625697	0.174	0.382	2.45256659901639e-13	0	Psma5
Ahsg	7.9194152483025e-18	-0.396571211695574	0.008	0.123	2.55678321291446e-13	0	Ahsg
Gm30211	8.02934106297612e-18	-0.405984139988526	0.006	0.12	2.59227276218184e-13	0	Gm30211
Gsr	8.65958145269497e-18	-0.4523546467601	0.055	0.207	2.79574587200257e-13	0	Gsr
Mapre1	8.73100378947622e-18	-0.432765131637576	0.262	0.495	2.8188045734324e-13	0	Mapre1
Ngdn	9.01032551638033e-18	-0.364266635966832	0.098	0.275	2.90898359296339e-13	0	Ngdn
Pole3	9.38039732764968e-18	-0.324784798289055	0.038	0.178	3.0284612772317e-13	0	Pole3
Ndufb11	9.40745183338106e-18	-0.427988227227862	0.349	0.58	3.03719582440708e-13	0	Ndufb11
Gcnt2	9.90203131848299e-18	-0.323154844562561	0.006	0.12	3.19687081117223e-13	0	Gcnt2
Hcfc1r1	9.97581516426577e-18	-0.354443968365247	0.087	0.258	3.2206919257832e-13	0	Hcfc1r1
Rab12	1.05657552431398e-17	-0.354963616443908	0.058	0.213	3.41115408024768e-13	0	Rab12
B4galnt1	1.11684887595215e-17	0.746944090267712	0.379	0.255	3.60574659601152e-13	0	B4galnt1
Asnsd1	1.1242666372319e-17	-0.368441746273785	0.073	0.235	3.6296948383032e-13	0	Asnsd1
Hnrnph1	1.15561959386587e-17	0.577718187542917	0.638	0.571	3.73091785879597e-13	0	Hnrnph1
Tomm22	1.16067003283473e-17	-0.449525233793629	0.232	0.455	3.74722320100693e-13	0	Tomm22
Ighv1-55	1.16459416731232e-17	-0.400023154198972	0.006	0.12	3.75989226916781e-13	0	Ighv1-55
Smc2	1.21167723495207e-17	-0.347330295138464	0.063	0.221	3.91189995304276e-13	0	Smc2
Lap3	1.25287963466071e-17	-0.292827322843608	0.032	0.168	4.04492190050211e-13	0	Lap3
Dhx9	1.25296845130297e-17	-0.400586960999639	0.254	0.481	4.04520864503165e-13	0	Dhx9
Ndufa1	1.26953768182646e-17	-0.466713754115121	0.322	0.552	4.09870240577672e-13	0	Ndufa1
Eif4a2	1.30166200079833e-17	0.613085407269051	0.54	0.447	4.2024157695774e-13	0	Eif4a2
Igf1r	1.32759759578768e-17	-0.375640700222026	0.077	0.243	4.28614883800052e-13	0	Igf1r
Lpp	1.34088533769395e-17	-0.309144316176164	0.103	0.283	4.32904831274491e-13	0	Lpp
Foxq1	1.35769155690767e-17	-0.314796921649663	0.013	0.132	4.3833071914764e-13	0	Foxq1
Ascc3	1.35851991526183e-17	-0.388952028208569	0.144	0.341	4.38598154642283e-13	0	Ascc3
Psmd7	1.3749624105021e-17	-0.396278314729295	0.126	0.316	4.43906614230604e-13	0	Psmd7
Ighv1-82	1.4195388708783e-17	-0.781438581465806	0.002	0.109	4.58298124463058e-13	0	Ighv1-82
Pgp	1.46262274738206e-17	-0.324582064459674	0.049	0.197	4.72207753992298e-13	0	Pgp
Arpc1a	1.47509383605143e-17	-0.317452709582062	0.096	0.274	4.76234044969205e-13	0	Arpc1a
Ufc1	1.55991332151309e-17	-0.311128010585676	0.1	0.278	5.036180158505e-13	0	Ufc1
Hells	1.67933703445051e-17	-0.306878136685512	0.054	0.205	5.42173961572347e-13	0	Hells
Cadm1	1.68985525118105e-17	-0.306820232579924	0.008	0.122	5.455697678438e-13	0	Cadm1
Sp3os	1.70208616053749e-17	-0.321915218898818	0.088	0.259	5.4951851692953e-13	0	Sp3os
Parva	1.82140771055521e-17	-0.298197014751919	0.019	0.144	5.8804147935275e-13	0	Parva
Serinc5	1.86465670481735e-17	-0.328023711612926	0.016	0.137	6.02004417150282e-13	0	Serinc5
2310039H08Rik	1.92662770474754e-17	-0.343577831160191	0.09	0.262	6.22011754477745e-13	0	2310039H08Rik
Arl1	1.97505713623562e-17	-0.346398297689947	0.076	0.238	6.37647196433669e-13	0	Arl1
Ergic3	2.04850868747753e-17	-0.290362813832115	0.115	0.302	6.6136102975212e-13	0	Ergic3
Lcn2	2.11593987573815e-17	-0.661281823267395	0.008	0.121	6.83131188882061e-13	0	Lcn2
Igkv4-72	2.2066258835636e-17	-0.364142023917284	0.006	0.118	7.12409166508509e-13	0	Igkv4-72
Arhgap6	2.25809207231158e-17	-0.351575150617947	0.013	0.131	7.29025025545795e-13	0	Arhgap6
Ufm1	2.31518912434758e-17	-0.28711855982239	0.073	0.234	7.47458808795616e-13	0	Ufm1
Platr16	2.49703846406517e-17	-0.339252336918091	0.016	0.136	8.06168868123441e-13	0	Platr16
Polr2g	2.51745651858974e-17	-0.357101411549217	0.139	0.336	8.12760837026696e-13	0	Polr2g
Ifit3b	2.5460904851567e-17	-0.317158986964646	0.016	0.136	8.22005313132842e-13	0	Ifit3b
Spats2	2.62460317715705e-17	-0.305286126639229	0.019	0.142	8.47353135745153e-13	0	Spats2
Nbeal1	2.62729098630524e-17	-0.301608024981416	0.07	0.23	8.48220894928647e-13	0	Nbeal1
Gss	2.73435829435037e-17	-0.294825327492855	0.027	0.157	8.82787575331015e-13	0	Gss
2310009A05Rik	2.89208496288799e-17	-0.365355857415836	0.043	0.184	9.33709630268389e-13	0	2310009A05Rik
Gabarapl2	3.09215222739934e-17	-0.449127109364991	0.303	0.532	9.98301346615877e-13	0	Gabarapl2
Polr2a	3.10037307563223e-17	0.705202573660622	0.483	0.38	1.00095544746787e-12	0	Polr2a
Trmt112	3.16521044569462e-17	-0.511088701947477	0.406	0.622	1.02188819239251e-12	0	Trmt112
Cfdp1	3.21416547304906e-17	-0.346278877628397	0.142	0.339	1.03769332297389e-12	0	Cfdp1
Irf8	3.34239581228712e-17	-0.491763641130265	0.027	0.153	1.0790924879969e-12	0	Irf8
Gfpt1	3.40875494744452e-17	-0.344133392392113	0.114	0.296	1.10051653478246e-12	0	Gfpt1
Mydgf	3.42393057076386e-17	-0.341058669579102	0.057	0.206	1.10541598477111e-12	0	Mydgf
Lgmn	3.47051076094844e-17	-0.346065203625163	0.011	0.126	1.1204543991722e-12	0	Lgmn
Lpin2	3.49162816983364e-17	-0.353565446625484	0.041	0.181	1.12727215463079e-12	0	Lpin2
Acot7	3.78652644997594e-17	-0.341591259163168	0.049	0.195	1.22248006437473e-12	0	Acot7
Timm10b	3.79230272731914e-17	-0.372158148733277	0.171	0.378	1.22434493551498e-12	0	Timm10b
Dusp6	3.79255496073983e-17	-0.343038070967517	0.057	0.208	1.22442636907485e-12	0	Dusp6
Ablim1	3.81056701018061e-17	0.650550800328604	0.616	0.568	1.23024155923681e-12	0	Ablim1
Mrpl15	3.81192387179816e-17	-0.335338806184313	0.096	0.27	1.23067962201004e-12	0	Mrpl15
Mrpl51	3.85431403027724e-17	-0.373420368640202	0.082	0.247	1.24436528467501e-12	0	Mrpl51
Selplg	3.88632700814958e-17	0.77371501410662	0.468	0.368	1.25470067458109e-12	0	Selplg
Epb41l1	3.96685509757723e-17	-0.316739045693532	0.028	0.158	1.28069916825281e-12	0	Epb41l1
Ninj1	4.01270267411349e-17	-0.307421093179884	0.033	0.168	1.29550105833754e-12	0	Ninj1
Blnk	4.07911453987047e-17	-0.428914343094821	0.019	0.14	1.31694212919718e-12	0	Blnk
Ralgapa2	4.21279917521933e-17	-0.349118635067039	0.087	0.255	1.36010221371956e-12	0	Ralgapa2
Prelid3b	4.2154754872336e-17	-0.334236884770929	0.054	0.202	1.36096626105337e-12	0	Prelid3b
Mical3	4.26974328960386e-17	-0.309111872144868	0.024	0.15	1.37848662104861e-12	0	Mical3
Pakap.1	4.36682518642123e-17	-0.36975577375774	0.063	0.216	1.40982951143609e-12	0	Pakap.1
Eif4ebp1	4.39002753802063e-17	-0.296986195632692	0.036	0.174	1.41732039064996e-12	0	Eif4ebp1
Mrpl32	4.56450064775394e-17	-0.354420197817835	0.066	0.222	1.47364903412736e-12	0	Mrpl32
Dpm3	4.63343607961275e-17	-0.472311307552812	0.27	0.497	1.49590483830298e-12	0	Dpm3
Pkn2	4.94544721302283e-17	-0.412182321106578	0.191	0.398	1.59663763272442e-12	0	Pkn2
Rnf11	5.00002011712671e-17	-0.285198201401119	0.047	0.191	1.61425649481436e-12	0	Rnf11
Hivep1	5.29967019222803e-17	-0.351280560560635	0.043	0.182	1.71099852156082e-12	0	Hivep1
Ighv3-8	5.30113961728107e-17	-0.362646093811041	0.003	0.109	1.71147292543919e-12	0	Ighv3-8
Cgnl1	5.36327521195057e-17	-0.325941757567631	0.003	0.109	1.73153340217824e-12	0	Cgnl1
Mrpl55	5.4578667401501e-17	-0.32739287965819	0.036	0.171	1.76207227705746e-12	0	Mrpl55
Gclm	5.46529130359597e-17	-0.404954258589233	0.122	0.305	1.76446929736596e-12	0	Gclm
Phpt1	5.64176397878498e-17	-0.277754891601432	0.098	0.273	1.82144350055073e-12	0	Phpt1
Ergic2	5.65690698592148e-17	-0.35191622487487	0.07	0.225	1.82633242040475e-12	0	Ergic2
2610507B11Rik	5.66853725024504e-17	-0.311321636573157	0.081	0.245	1.83008725124161e-12	0	2610507B11Rik
Skap2	5.77502283338905e-17	-0.259125647351838	0.038	0.175	1.86446612175965e-12	0	Skap2
Utp11	5.87080446908285e-17	-0.325447775215235	0.073	0.231	1.8953892228434e-12	0	Utp11
Bicd1	5.90071723179634e-17	-0.345174191089091	0.002	0.105	1.90504655828545e-12	0	Bicd1
Psma1	6.20124519108492e-17	-0.365958518460167	0.137	0.332	2.00207200994176e-12	0	Psma1
Zfand5	6.24688753352859e-17	-0.457945532590592	0.264	0.486	2.0168076401997e-12	0	Zfand5
Il7r	6.30202340870691e-17	0.750967034628474	0.578	0.511	2.03460825750103e-12	0	Il7r
Pdia3	6.49351533954507e-17	-0.405364930526117	0.303	0.548	2.09643142737213e-12	0	Pdia3
Mrps5	6.69400267279315e-17	-0.295899021194788	0.103	0.28	2.16115876291127e-12	0	Mrps5
Tsg101	6.7418879764076e-17	-0.33994679785567	0.104	0.281	2.17661853318319e-12	0	Tsg101
Csnk2a1	6.83043941264068e-17	-0.464316837260542	0.278	0.508	2.20520736437104e-12	0	Csnk2a1
Cisd2	7.07027929988721e-17	-0.338605026056773	0.199	0.416	2.28263967196859e-12	0	Cisd2
Mvb12a	7.16454924278195e-17	-0.310410433397198	0.087	0.254	2.31307472303215e-12	0	Mvb12a
Irf2	7.67556330908604e-17	-0.332391612458984	0.202	0.419	2.47805561433843e-12	0	Irf2
Tmem60	7.9580354195487e-17	-0.339612971565806	0.051	0.195	2.5692517352013e-12	0	Tmem60
Mrpl36	8.13193706828354e-17	-0.316356082306432	0.071	0.229	2.62539588249534e-12	0	Mrpl36
Wdr75	8.22148285351762e-17	-0.328387967536161	0.065	0.218	2.65430573925816e-12	0	Wdr75
Mrpl57	8.33247405379467e-17	-0.281804608368196	0.122	0.309	2.69013924826761e-12	0	Mrpl57
Commd3	8.34320181334635e-17	-0.36408318444085	0.123	0.307	2.69360270543887e-12	0	Commd3
Bst2	8.41669949929024e-17	-0.518326561630074	0.281	0.496	2.71733143334586e-12	0	Bst2
Vapb	8.49976452647856e-17	-0.320668554969601	0.09	0.259	2.7441489773736e-12	0	Vapb
Trmt6	8.582597754599e-17	-0.335970072075936	0.093	0.262	2.77089168507229e-12	0	Trmt6
Gmnn	8.75665516015768e-17	-0.310850134041821	0.055	0.202	2.82708611845691e-12	0	Gmnn
Btg3	8.82071086509613e-17	-0.326441848071164	0.15	0.346	2.84776650279629e-12	0	Btg3
Myrf	9.99087951799054e-17	-0.315065919469103	0.009	0.12	3.22555545238325e-12	0	Myrf
Plin2	1.00057362439513e-16	-0.289103803853811	0.03	0.159	3.23035194635968e-12	0	Plin2
Snx9	1.00854119092851e-16	-0.35822452422136	0.041	0.177	3.25607523491271e-12	0	Snx9
Ighv8-8	1.01044718276023e-16	-0.337460096819385	0.005	0.111	3.2622287295414e-12	0	Ighv8-8
Ddx17	1.03233970871655e-16	-0.381642217505928	0.212	0.428	3.33290874959137e-12	0	Ddx17
Nrp2	1.1074250237744e-16	-0.314685819970894	0.014	0.129	3.57532168925564e-12	0	Nrp2
Psmc2	1.14887753682162e-16	-0.269527453441122	0.057	0.206	3.7091511276286e-12	0	Psmc2
Itgb7	1.18277191905161e-16	0.712844138277058	0.318	0.195	3.81857914065813e-12	0	Itgb7
Wwtr1	1.1931051097527e-16	-0.313873038900517	0.027	0.153	3.85193984683659e-12	0	Wwtr1
Cpox	1.19627740508781e-16	-0.434659155841749	0.038	0.171	3.86218160232598e-12	0	Cpox
Tceal8	1.22530480661005e-16	-0.323080855973172	0.017	0.135	3.95589656814056e-12	0	Tceal8
Spop	1.24950313332287e-16	-0.315850818477069	0.137	0.328	4.03402086593288e-12	0	Spop
Pnkd	1.25107771868196e-16	-0.320045949997411	0.071	0.227	4.03910441476471e-12	0	Pnkd
Uchl3	1.31438959601113e-16	-0.344224485260478	0.096	0.266	4.24350681072194e-12	0	Uchl3
Fxn	1.34247344258697e-16	-0.317232214104671	0.021	0.141	4.33417550939203e-12	0	Fxn
Plxna4	1.36154301609886e-16	-0.316495642993259	0.005	0.11	4.39574162747518e-12	0	Plxna4
Ywhab	1.41360480618974e-16	-0.438381424831197	0.232	0.45	4.56382311678357e-12	0	Ywhab
Wnt6	1.51145204430887e-16	-0.321992532896892	0.011	0.122	4.87972292505119e-12	0	Wnt6
Anapc4	1.54883695215773e-16	-0.368152066474908	0.051	0.192	5.00042010004124e-12	0	Anapc4
Rsad2	1.67484333727326e-16	-0.367590192518032	0.036	0.167	5.40723171438671e-12	0	Rsad2
Tspan4	1.78262848864258e-16	-0.322736403338434	0.022	0.143	5.75521607558258e-12	0	Tspan4
Dusp16	1.79185677454278e-16	-0.320503809905674	0.021	0.14	5.78500959661135e-12	0	Dusp16
Lig1	1.85229298433009e-16	-0.314389060206934	0.054	0.197	5.98012789990971e-12	0	Lig1
Csta2	1.92523680976807e-16	-0.311693340168045	0.008	0.115	6.21562704033622e-12	0	Csta2
Lyar	1.96170887521263e-16	-0.274148437621461	0.077	0.237	6.33337710362398e-12	0	Lyar
Ddost	2.06120715197288e-16	-0.390445348253104	0.144	0.332	6.65460729014443e-12	0	Ddost
Got2	2.07259139894411e-16	-0.33650516070405	0.076	0.232	6.69136133149107e-12	0	Got2
Hist2h3b	2.12617066878029e-16	-0.333205342653499	0.008	0.115	6.86434200415717e-12	0	Hist2h3b
Idh1	2.13004943725251e-16	-0.293590694569282	0.028	0.154	6.87686460816972e-12	0	Idh1
Atp6v1g1	2.18897174814654e-16	-0.356515445418359	0.216	0.435	7.06709528889112e-12	0	Atp6v1g1
Galnt1	2.2626485936949e-16	-0.327993752294118	0.193	0.402	7.30496098474397e-12	0	Galnt1
Ndufa12	2.26284934129967e-16	-0.296976112907363	0.137	0.326	7.30560909838599e-12	0	Ndufa12
Anapc13	2.28911658838208e-16	-0.273386851197365	0.122	0.305	7.39041290559154e-12	0	Anapc13
Xrn2	2.3078574312296e-16	-0.46201678255902	0.336	0.557	7.45091771672477e-12	0	Xrn2
AI506816	2.46174449427949e-16	-0.293368604226637	0.112	0.288	7.94774209978135e-12	0	AI506816
Myo1e	2.48022301224547e-16	-0.330735455518577	0.016	0.13	8.00739999503449e-12	0	Myo1e
Leprot	2.56906299064157e-16	-0.319054420194588	0.036	0.168	8.29421986528631e-12	0	Leprot
Bcap31	2.66902049014786e-16	-0.353731354866499	0.213	0.433	8.61693265244235e-12	0	Bcap31
Rrm2	2.69661274305936e-16	-0.356890237448581	0.032	0.159	8.70601424096713e-12	0	Rrm2
Memo1	2.71743362241994e-16	-0.356560060822249	0.052	0.193	8.77323444998278e-12	0	Memo1
Spc24	2.73735414322557e-16	-0.280903294235423	0.022	0.142	8.83754785140376e-12	0	Spc24
Cript	2.79341887326964e-16	-0.342697707170308	0.126	0.31	9.01855283235104e-12	0	Cript
Sell	2.80097735920221e-16	0.637604254132228	0.553	0.469	9.04295540418434e-12	0	Sell
Ndufa11	2.91326392923143e-16	-0.429552571400156	0.253	0.478	9.40547259552368e-12	0	Ndufa11
Fam136a	3.11381453301333e-16	-0.316715832117019	0.035	0.164	1.00529502198335e-11	0	Fam136a
Klf13	3.11469539955217e-16	0.752183828262229	0.464	0.37	1.00557940974542e-11	0	Klf13
Adh5	3.27236711681155e-16	-0.300290406278778	0.084	0.245	1.05648372366261e-11	0	Adh5
Phf5a	3.46341665035414e-16	-0.300750678650668	0.096	0.265	1.11816406556684e-11	0	Phf5a
Mylk	3.4708742770883e-16	-0.32042549650423	0.021	0.138	1.12057176035796e-11	0	Mylk
Stx8	3.52034468458724e-16	-0.298435704907119	0.057	0.201	1.13654328141899e-11	0	Stx8
Ppa2	3.56593617658335e-16	-0.309382130594451	0.054	0.196	1.15126249460993e-11	0	Ppa2
Chmp4b	3.66758324980327e-16	-0.441697504194629	0.403	0.612	1.18407925219899e-11	0	Chmp4b
Zbtb20	3.76953024203177e-16	-0.354970295512812	0.215	0.428	1.21699283863996e-11	0	Zbtb20
Fuca1	3.81961040578111e-16	-0.265682164201275	0.051	0.191	1.23316121950643e-11	0	Fuca1
Crls1	3.86368699597537e-16	-0.267683742543433	0.062	0.209	1.24739134665065e-11	0	Crls1
Rilpl2	3.8699188872593e-16	-0.391426728874375	0.084	0.24	1.24940331275167e-11	0	Rilpl2
Pebp1	3.93667167411147e-16	-0.384239053135191	0.229	0.444	1.27095444998689e-11	0	Pebp1
Med21	3.99191315891873e-16	-0.347598494837965	0.109	0.282	1.28878916335691e-11	0	Med21
Chp1	4.08727372750367e-16	-0.343228472035557	0.112	0.286	1.31957632292456e-11	0	Chp1
Tnip3	4.10380877479243e-16	-0.317408924805954	0.009	0.117	1.32491466294174e-11	0	Tnip3
Dctpp1	4.11223441619868e-16	-0.277366921857357	0.065	0.215	1.32763488126974e-11	0	Dctpp1
Yif1b	4.21598929123293e-16	-0.317109462738894	0.046	0.182	1.36113214267455e-11	0	Yif1b
Sms	4.2177605130851e-16	-0.328298499064949	0.193	0.402	1.36170398164953e-11	0	Sms
Rps27rt	4.28833986312694e-16	0.689887866860097	0.306	0.185	1.38449052481053e-11	0	Rps27rt
Cib1	4.50949346897556e-16	-0.32759964334791	0.071	0.222	1.45588996645876e-11	0	Cib1
Igkv4-53	4.52719794334357e-16	-0.33560767138037	0.006	0.11	1.46160585600847e-11	0	Igkv4-53
Mrpl50	4.68737111701522e-16	-0.27525707297285	0.028	0.152	1.51331776512836e-11	0	Mrpl50
Krtcap2	4.71010431717906e-16	-0.431305192276484	0.314	0.537	1.52065717880126e-11	0	Krtcap2
Aimp1	4.89305198712907e-16	-0.332133682505746	0.183	0.393	1.57972183404462e-11	0	Aimp1
Exosc8	4.94983092666861e-16	-0.38065726746749	0.095	0.257	1.59805291467496e-11	0	Exosc8
Dag1	4.95042393389183e-16	-0.333115083691497	0.051	0.189	1.59824436705698e-11	0	Dag1
Cenpa	5.17826933233762e-16	-0.350882993606289	0.125	0.302	1.6718042539452e-11	0	Cenpa
Mrpl42	5.37852964963253e-16	-0.309676560933832	0.123	0.303	1.73645829738386e-11	0	Mrpl42
Snrpd2	5.50262717297988e-16	-0.413525996259719	0.289	0.515	1.77652318279655e-11	0	Snrpd2
Btk	5.5355626295233e-16	-0.387683220976525	0.006	0.109	1.7871563949416e-11	0	Btk
Abhd17b	5.70857884661168e-16	-0.37453665592581	0.117	0.292	1.84301468062858e-11	0	Abhd17b
Olfml2b	5.93683064252039e-16	-0.282018789141626	0.013	0.122	1.91670577293771e-11	0	Olfml2b
Pdzd11	6.03278576572964e-16	-0.293499796796171	0.039	0.171	1.94768488446582e-11	0	Pdzd11
Ube2s	6.05973299246137e-16	0.58450523464101	0.567	0.486	1.95638479661615e-11	0	Ube2s
Srsf2	6.21538258763882e-16	0.647162382516433	0.553	0.486	2.00663626841919e-11	0	Srsf2
Rfc1	6.27536063509348e-16	-0.348235840119688	0.141	0.325	2.02600018103993e-11	0	Rfc1
Htra1	6.29393735142254e-16	-0.278484905038599	0.011	0.119	2.03199767390677e-11	0	Htra1
Cops7a	6.46495772871518e-16	-0.31130507199851	0.051	0.189	2.0872116027157e-11	0	Cops7a
Cobll1	6.55051479070789e-16	-0.303323091530833	0.027	0.148	2.11483370018004e-11	0	Cobll1
Cdc42bpa	6.9769238991075e-16	-0.264927676701336	0.014	0.125	2.25249988082686e-11	0	Cdc42bpa
Lamtor2	7.40062097006625e-16	-0.353756405650323	0.196	0.402	2.38929048018589e-11	0	Lamtor2
Atl3	7.41162574443681e-16	-0.328820777234084	0.092	0.254	2.39284337159142e-11	0	Atl3
Sncg	7.56255713325166e-16	-0.25871214670391	0.035	0.163	2.4415715704703e-11	0	Sncg
Bok	7.71721488578249e-16	-0.30125504392983	0.016	0.127	2.49150282587488e-11	0	Bok
Mknk2	7.9680656133726e-16	0.703169071183647	0.357	0.241	2.57248998327734e-11	0	Mknk2
Rock2	8.21084468007383e-16	-0.338464607777336	0.145	0.333	2.65087120496183e-11	0	Rock2
Bex3	8.31787509913684e-16	-0.306406613990779	0.142	0.327	2.68542597575633e-11	0	Bex3
Hexim1	8.36018477149086e-16	0.660060231977838	0.517	0.426	2.69908565347583e-11	0	Hexim1
Erh	8.36207998574041e-16	-0.435025558563672	0.308	0.526	2.69969752339629e-11	0	Erh
Igfbp5	8.37326236904052e-16	-0.461542820610688	0.017	0.129	2.70330775584473e-11	0	Igfbp5
Wfdc1	8.44262105934883e-16	-0.279147899555784	0.005	0.105	2.72570020901077e-11	0	Wfdc1
Cox19	8.58079887051944e-16	-0.276677741229165	0.035	0.161	2.7703109153472e-11	0	Cox19
Apol9b	8.59449489409992e-16	-0.294558990394941	0.017	0.13	2.77473267656016e-11	0	Apol9b
Pdia6	8.72825868564847e-16	-0.346431192552922	0.082	0.236	2.81791831666161e-11	0	Pdia6
Mthfd2l	9.00693838212622e-16	-0.298966080811125	0.019	0.133	2.90789005666945e-11	0	Mthfd2l
Tpd52l2	9.07874783918553e-16	-0.28591805186873	0.088	0.249	2.93107373988105e-11	0	Tpd52l2
Errfi1	9.20090689718767e-16	-0.391651584767274	0.172	0.367	2.97051279175704e-11	0	Errfi1
Maged1	9.93323898424305e-16	-0.259895186633661	0.024	0.142	3.20694620606287e-11	0	Maged1
Ifitm1	1.00393047025902e-15	-0.381829914220902	0.006	0.108	3.24118952323126e-11	0	Ifitm1
Cd22	1.04933782400265e-15	-0.450816285052489	0.006	0.107	3.38778716479257e-11	0	Cd22
Cebpzos	1.1028265839551e-15	-0.298390062018214	0.06	0.203	3.56047562629904e-11	0	Cebpzos
Slc29a1	1.14985755474501e-15	-0.263237146379659	0.049	0.185	3.71231511549426e-11	0	Slc29a1
Hmbs	1.15707007538352e-15	-0.383693851704611	0.033	0.156	3.73560073837569e-11	0	Hmbs
Kank3	1.16631171216229e-15	-0.297696566069745	0.009	0.114	3.76543736271596e-11	0	Kank3
Ppfibp2	1.24332627728965e-15	-0.29011613596095	0.009	0.114	4.01407888622965e-11	0	Ppfibp2
Golgb1	1.28061161985251e-15	-0.297196541565344	0.126	0.305	4.13445461469381e-11	0	Golgb1
Cbx1	1.29448346999736e-15	-0.320947170584851	0.128	0.306	4.17923988288649e-11	0	Cbx1
Immp1l	1.32087425473206e-15	-0.394635305596498	0.126	0.302	4.26444253140245e-11	0	Immp1l
Crnkl1	1.34685782573741e-15	-0.338248001927716	0.1	0.263	4.34833049039324e-11	0	Crnkl1
Rnf128	1.35917251573077e-15	-0.274795637604243	0.017	0.129	4.38808846703679e-11	0	Rnf128
Cdc42	1.36123050524292e-15	-0.409010647736264	0.515	0.709	4.39473268617677e-11	0	Cdc42
Ndufb2	1.40577851698902e-15	-0.382737764958521	0.197	0.401	4.53855594209906e-11	0	Ndufb2
Fos	1.42124435085563e-15	-0.473918027116769	0.537	0.712	4.5884873867374e-11	0	Fos
Egln3	1.50230205250904e-15	-0.288987628740944	0.062	0.206	4.85018217652545e-11	0	Egln3
Fcrla	1.5036604026459e-15	-0.426533149081549	0.008	0.11	4.85456760994229e-11	0	Fcrla
Paip2	1.5248359245436e-15	-0.358805902114492	0.221	0.438	4.922932782389e-11	0	Paip2
Nup210	1.55650519408497e-15	0.718954678827261	0.28	0.168	5.02517701910332e-11	0	Nup210
Psmd1	1.57052574117449e-15	-0.302298735537391	0.131	0.316	5.07044235538185e-11	0	Psmd1
Stx7	1.63116247114136e-15	-0.285839952605094	0.062	0.205	5.26620803807989e-11	0	Stx7
Ctnnbip1	1.65413051533804e-15	-0.261098858230879	0.003	0.1	5.34036036876887e-11	0	Ctnnbip1
Cdca8	1.66495335398013e-15	-0.311780615288427	0.024	0.14	5.37530190332483e-11	0	Cdca8
Cavin1	1.67279658676135e-15	-0.277511313219283	0.044	0.176	5.40062378035901e-11	0	Cavin1
Calm2	1.81003229191969e-15	-0.365594278407203	0.603	0.751	5.84368925446271e-11	0	Calm2
Borcs8	1.81154729539553e-15	-0.338405872848946	0.081	0.232	5.84858044318447e-11	0	Borcs8
Ptprj	1.81538822237538e-15	-0.341079831627516	0.005	0.103	5.86098087593893e-11	0	Ptprj
Mrpl43	1.83453661600874e-15	-0.278526257939657	0.066	0.212	5.92280146478421e-11	0	Mrpl43
Raph1	1.85754014735595e-15	-0.296703866701851	0.033	0.156	5.99706836573869e-11	0	Raph1
Anp32b	1.89122619283616e-15	-0.460685252691972	0.371	0.58	6.10582376357155e-11	0	Anp32b
Serp1	1.91849809510144e-15	-0.447612241076524	0.239	0.449	6.19387110003499e-11	0	Serp1
Vps29	1.95187980900909e-15	-0.321985578572211	0.106	0.272	6.30164396338585e-11	0	Vps29
Adamts9	1.97758464588198e-15	-0.276443765023271	0.005	0.103	6.38463202922998e-11	0	Adamts9
C430049B03Rik	1.99208191203476e-15	-0.265896811211844	0.006	0.106	6.43143645300421e-11	0	C430049B03Rik
Glo1	2.02052290532184e-15	-0.347578486649992	0.115	0.285	6.52325819983158e-11	0	Glo1
Atp5l	2.04877809941377e-15	-0.417139713010481	0.662	0.775	6.61448009395736e-11	0	Atp5l
Cenpe	2.06554231469733e-15	-0.303395572450458	0.017	0.127	6.66860336300033e-11	0	Cenpe
Aprt	2.06972152261475e-15	-0.363313528368956	0.182	0.379	6.68209593576173e-11	0	Aprt
Chmp2a	2.11134043871043e-15	-0.27446610921385	0.13	0.308	6.81646260637662e-11	0	Chmp2a
Dynll1	2.176629748431e-15	0.60810021154144	0.6	0.538	7.02724914280949e-11	0	Dynll1
2810004N23Rik	2.41797805657392e-15	-0.301641638574252	0.096	0.258	7.80644215564891e-11	0	2810004N23Rik
Ppp1r11	2.50251094500295e-15	-0.347344198130478	0.093	0.251	8.07935658594201e-11	0	Ppp1r11
Hmmr	2.52846109785944e-15	-0.29386357919947	0.019	0.13	8.16313665443921e-11	0	Hmmr
Pa2g4	2.54501334464943e-15	-0.335284646176139	0.196	0.397	8.21657558320068e-11	0	Pa2g4
Dap	2.64384944339957e-15	-0.317586374049594	0.172	0.368	8.53566792801552e-11	0	Dap
Ptprcap	2.79424860682525e-15	0.586996151143889	0.466	0.352	9.02123162713531e-11	0	Ptprcap
Plscr1	2.89915207791302e-15	-0.283072598986379	0.028	0.147	9.35991248354219e-11	0	Plscr1
Cavin2	2.97549796971442e-15	-0.275395785471956	0.008	0.108	9.606395195223e-11	0	Cavin2
Etfb	3.04726037795369e-15	-0.294425481745805	0.104	0.27	9.8380801302235e-11	0	Etfb
Dock7	3.08483448322438e-15	-0.282846170332504	0.013	0.118	9.95938812908992e-11	0	Dock7
Bag1	3.19869154770842e-15	-0.347031712380449	0.213	0.422	1.03269756617766e-10	0	Bag1
Reep3	3.25806874548331e-15	-0.306863125306871	0.076	0.225	1.05186749447929e-10	0	Reep3
Tmem29	3.26471163005556e-15	-0.268937131162382	0.019	0.129	1.05401214976344e-10	0	Tmem29
Osbpl3	3.33973622341605e-15	-0.289408111347799	0.008	0.108	1.07823383972987e-10	0	Osbpl3
Fcer2a	3.3989545672558e-15	-0.403967394153092	0.006	0.104	1.09735248203854e-10	0	Fcer2a
Exoc6b	3.42330007856766e-15	-0.286096341080225	0.036	0.16	1.10521243036557e-10	0	Exoc6b
Mtch2	3.44644787684729e-15	-0.327215519625884	0.107	0.272	1.11268569704015e-10	0	Mtch2
Pnrc1	3.52297944047376e-15	-0.331990282213241	0.78	0.864	1.13739391235695e-10	0	Pnrc1
Tmed10	3.55640945522776e-15	-0.407790491847356	0.213	0.415	1.14818679262028e-10	0	Tmed10
Tmed2	3.57620913595658e-15	-0.328625459270556	0.281	0.507	1.15457911954358e-10	0	Tmed2
Slc48a1	3.80828155265799e-15	-0.288140381976916	0.047	0.179	1.22950369927563e-10	0	Slc48a1
Lhfp	3.9399533033411e-15	-0.275164486917772	0.017	0.126	1.27201392398367e-10	0	Lhfp
Pim2	4.00334852670704e-15	0.624368286604495	0.213	0.108	1.29248107184737e-10	0	Pim2
Atp6v1b2	4.00936126667909e-15	-0.315787228128172	0.128	0.304	1.29442228494735e-10	0	Atp6v1b2
Zfpm2	4.03375916599259e-15	-0.280404370469914	0.008	0.107	1.30229914674071e-10	0	Zfpm2
H2-Q4	4.0622474602014e-15	0.795235888265999	0.378	0.271	1.31149659252602e-10	0	H2-Q4
Mfap1b	4.08792259601849e-15	-0.297845095180334	0.088	0.241	1.31978581012457e-10	0	Mfap1b
Arid5b	4.40535146569747e-15	-0.329263692011234	0.155	0.339	1.42226772070043e-10	0	Arid5b
Mal2	4.54794862565047e-15	-0.316944043786734	0.038	0.161	1.46830521379125e-10	0	Mal2
Nsfl1c	4.64203351947342e-15	-0.343008911808381	0.115	0.282	1.49868052176199e-10	0	Nsfl1c
Mrpl22	4.69580963328212e-15	-0.261487641302448	0.058	0.196	1.51604214010513e-10	0	Mrpl22
Zbp1	4.72137004531328e-15	-0.326293064907339	0.167	0.354	1.52429431912939e-10	0	Zbp1
Mesd	4.79532350939583e-15	-0.29143465296807	0.066	0.209	1.54817019500844e-10	0	Mesd
Pabpc1	5.02167881283159e-15	0.370457607186249	0.883	0.824	1.62124900472268e-10	0	Pabpc1
Nop53	5.10209423012123e-15	0.711821188226496	0.415	0.317	1.64721112219464e-10	0	Nop53
Slc35b1	5.12956385317573e-15	-0.267457006355365	0.057	0.194	1.65607968999779e-10	0	Slc35b1
Pxk	5.16508359253905e-15	-0.361595226150555	0.096	0.253	1.66754723785123e-10	0	Pxk
Rab7	5.1770872109407e-15	-0.262211328004439	0.18	0.379	1.67142260605221e-10	0	Rab7
Pck2	5.1824440408632e-15	-0.261548927571894	0.021	0.131	1.67315205859268e-10	0	Pck2
Knl1	5.18312096723874e-15	-0.28880957047358	0.014	0.119	1.67337060427303e-10	0	Knl1
Bmpr1a	5.28394117393413e-15	-0.260485462374006	0.021	0.131	1.70592040800463e-10	0	Bmpr1a
Igkv8-24	5.28450190728752e-15	-1.18258053186347	0.03	0.147	1.70610144076778e-10	0	Igkv8-24
Rex1bd	5.41540928450548e-15	-0.300873847305167	0.139	0.322	1.74836488750259e-10	0	Rex1bd
Nfix	5.4595545336852e-15	-0.325900868129391	0.057	0.193	1.76261718120027e-10	0	Nfix
Mob1b	5.69372399009885e-15	-0.325059209713034	0.044	0.172	1.83821879020341e-10	0	Mob1b
Set	5.82553442418768e-15	-0.44410298704854	0.485	0.684	1.88077378884899e-10	0	Set
Sdhb	5.95448676125684e-15	-0.32915294543387	0.155	0.34	1.92240605087177e-10	0	Sdhb
H2afv	6.01991008882579e-15	-0.416334832680752	0.318	0.534	1.94352797217741e-10	0	H2afv
Bmpr2	6.05494963176558e-15	-0.284720247490049	0.017	0.124	1.95484048861552e-10	0	Bmpr2
Phactr4	6.07179940267265e-15	-0.271618813276077	0.047	0.178	1.96028043715286e-10	0	Phactr4
Gatad1	6.34237890139743e-15	-0.257102818004821	0.09	0.246	2.04763702831616e-10	0	Gatad1
Rpa3	6.3650526488963e-15	-0.305150978378978	0.092	0.247	2.05495724769617e-10	0	Rpa3
Thoc7	6.43002882963417e-15	-0.362933638782131	0.199	0.401	2.07593480764739e-10	0	Thoc7
Emc8	6.53624522750533e-15	-0.25243682775032	0.03	0.147	2.1102267717001e-10	0	Emc8
Gmfg	7.17041255144946e-15	0.64753521362772	0.453	0.35	2.31496769223546e-10	0	Gmfg
Mtap	7.43195141831206e-15	-0.317427449546672	0.114	0.278	2.39940551540205e-10	0	Mtap
Vegfb	7.80469324074175e-15	-0.300047862116311	0.035	0.155	2.51974521277347e-10	0	Vegfb
Csnk2a2	8.13770976965843e-15	-0.331861983669815	0.112	0.275	2.62725959913422e-10	0	Csnk2a2
Pbk	8.1821319438971e-15	-0.264284305430909	0.013	0.115	2.64160129808718e-10	0	Pbk
Rbmxl1	8.50334406057409e-15	-0.30310245184516	0.088	0.241	2.74530462995634e-10	0	Rbmxl1
Ube2r2	8.55927588006807e-15	-0.27740856476389	0.19	0.386	2.76336221787998e-10	0	Ube2r2
Ecm1	8.76416720292472e-15	-0.27576417655507	0.036	0.158	2.82951138146424e-10	0	Ecm1
Ndufv3	9.02154818597284e-15	-0.384144369604382	0.346	0.562	2.91260683184133e-10	0	Ndufv3
Selenoh	9.30636398263005e-15	-0.305136005234633	0.122	0.291	3.00455961179211e-10	0	Selenoh
Amd1	9.5487047188118e-15	0.791611289971737	0.37	0.267	3.08279931846839e-10	0	Amd1
Idh3b	9.61269797494333e-15	-0.278791763338407	0.093	0.249	3.10345954121045e-10	0	Idh3b
Smim11	9.62835610687501e-15	-0.288846557055327	0.117	0.285	3.1085147691046e-10	0	Smim11
Clybl	1.00079035872305e-14	-0.309409029286486	0.017	0.123	3.23105167313736e-10	0	Clybl
Knop1	1.00938924184683e-14	-0.257483149861908	0.087	0.239	3.25881316730248e-10	0	Knop1
Pttg1	1.01588627167435e-14	-0.264575422823262	0.112	0.278	3.27978882810064e-10	0	Pttg1
Sp140	1.03797575507162e-14	-0.31952656209062	0.093	0.248	3.35110472524872e-10	0	Sp140
Tagap	1.08174584367905e-14	0.731720071388425	0.363	0.261	3.4924164563178e-10	0	Tagap
Hypk	1.08591479808712e-14	-0.36302971907902	0.191	0.383	3.50587592562427e-10	0	Hypk
Snhg8	1.1502471276269e-14	0.555582701545213	0.581	0.515	3.71357285154345e-10	0	Snhg8
Gm49708	1.16659394651486e-14	-0.267845821403955	0.011	0.111	3.76634855632324e-10	0	Gm49708
Ginm1	1.17138951920033e-14	-0.290172858266675	0.051	0.181	3.78183106273826e-10	0	Ginm1
Cxcl1	1.20083470692007e-14	-0.25995485432793	0.008	0.104	3.87689485129145e-10	0	Cxcl1
Camta1	1.22652248041753e-14	-0.263867419067923	0.06	0.197	3.959827828028e-10	0	Camta1
Znrd2	1.28552012179332e-14	-0.2866282926519	0.046	0.172	4.15030171320972e-10	0	Znrd2
Fmc1	1.30928534376976e-14	-0.253981834860805	0.085	0.237	4.22702773236066e-10	0	Fmc1
Cmpk1	1.37426577415506e-14	-0.31827900640428	0.183	0.377	4.43681705185962e-10	0	Cmpk1
Gata4	1.40489148461158e-14	-0.250006643739371	0.011	0.11	4.53569215806848e-10	0	Gata4
Camk2n1	1.42306247061303e-14	-0.284648064413417	0.028	0.142	4.59435718637418e-10	0	Camk2n1
Emc2	1.43402639649094e-14	-0.323468884020082	0.082	0.23	4.62975422107099e-10	0	Emc2
Cd37	1.45888334262242e-14	-0.443492996827898	0.278	0.485	4.71000487165648e-10	0	Cd37
Guk1	1.47935357211046e-14	-0.276839856217913	0.125	0.294	4.77609300755864e-10	0	Guk1
Mpdz	1.49930560479646e-14	-0.276891183993009	0.008	0.104	4.84050814508537e-10	0	Mpdz
Prcd	1.50212119550155e-14	-0.263202666310031	0.014	0.116	4.84959827967675e-10	0	Prcd
Dock2	1.50469460690835e-14	0.601305618381375	0.427	0.316	4.85790653840362e-10	0	Dock2
Rbms1	1.55340807981576e-14	-0.371227866831355	0.289	0.5	5.01517798568518e-10	0	Rbms1
Itga3	1.57670686538422e-14	-0.269736626675402	0.008	0.104	5.09039811489296e-10	0	Itga3
Bcl7c	1.60778676199711e-14	-0.254659104696041	0.051	0.18	5.19073956110767e-10	0	Bcl7c
Amotl2	1.63211218094062e-14	-0.252463734392793	0.011	0.11	5.26927417616679e-10	0	Amotl2
Cenpb	1.63987521996035e-14	-0.284877458726002	0.055	0.187	5.294337147642e-10	0	Cenpb
Atp2b1	1.66142425797756e-14	-0.415812066812825	0.223	0.424	5.36390821688056e-10	0	Atp2b1
Stk3	1.7298153753072e-14	-0.27192585673138	0.044	0.169	5.58470893917928e-10	0	Stk3
S1pr1	1.73942573365805e-14	0.62782552947618	0.491	0.417	5.61573598111502e-10	0	S1pr1
Dusp3	1.75504534394752e-14	-0.266069427654173	0.016	0.119	5.66616389293456e-10	0	Dusp3
Nav2	1.79877413545384e-14	-0.298895587844158	0.022	0.13	5.80734229631273e-10	0	Nav2
Sf3b1	1.83988658442248e-14	0.481880149137067	0.671	0.62	5.94007383780797e-10	0	Sf3b1
Cma1	1.88652561919234e-14	-0.271098985474828	0.036	0.155	6.09064796156247e-10	0	Cma1
Ammecr1	1.90143975874746e-14	-0.261924793997213	0.044	0.169	6.13879826111619e-10	0	Ammecr1
Ccna2	1.91445807477417e-14	-0.336651813882437	0.025	0.135	6.18082789440842e-10	0	Ccna2
Mrpl12	1.93178026908278e-14	-0.283668891812423	0.098	0.255	6.23675259873375e-10	0	Mrpl12
AU020206	2.015351385975e-14	-0.300600765696324	0.082	0.228	6.5065619496203e-10	0	AU020206
Psenen	2.10725493647063e-14	-0.381108712048813	0.259	0.47	6.80327256239543e-10	0	Psenen
Mepce	2.25420758346498e-14	0.700873082397913	0.303	0.195	7.2777091832167e-10	0	Mepce
Vps35	2.31899072180336e-14	-0.271345725213837	0.103	0.261	7.48686154534216e-10	0	Vps35
Nfe2l1	2.3462454494353e-14	-0.313897666633485	0.082	0.227	7.57485343350187e-10	0	Nfe2l1
Hsp90aa1	2.41642347813253e-14	0.387689811132137	0.801	0.745	7.80142319915089e-10	0	Hsp90aa1
Mbnl1	2.48603256912019e-14	0.420145519375891	0.779	0.727	8.02615614940454e-10	0	Mbnl1
Magt1	2.51665566349404e-14	-0.312558886830595	0.084	0.23	8.12502280959051e-10	0	Magt1
Mapk3	2.53506141270057e-14	-0.283299563443851	0.079	0.223	8.1844457709038e-10	0	Mapk3
Irf7	2.59927871448311e-14	-0.337498750730506	0.144	0.316	8.39177132970873e-10	0	Irf7
Rexo2	2.60029438723414e-14	-0.292095670088034	0.183	0.374	8.39505042918541e-10	0	Rexo2
Gnl2	2.60173773305704e-14	-0.288277306598347	0.063	0.198	8.39971027117465e-10	0	Gnl2
Cxcl12	2.61883927949821e-14	-0.286442851907083	0.009	0.105	8.45492261385998e-10	0	Cxcl12
Msrb1	2.6734568327396e-14	-0.292171101939204	0.055	0.186	8.63125538449981e-10	0	Msrb1
Uqcrfs1	2.73473145723072e-14	-0.264444833109408	0.213	0.419	8.82908050966937e-10	0	Uqcrfs1
Rbbp8	2.76440824791398e-14	-0.283473880442476	0.063	0.198	8.9248920283903e-10	0	Rbbp8
Mrpl33	2.81205748195457e-14	-0.360567901004981	0.281	0.497	9.07872758049034e-10	0	Mrpl33
Gm43305	2.84884386581198e-14	-0.373034367432522	0.055	0.184	9.19749242077396e-10	0	Gm43305
H2-DMa	2.92057752612068e-14	-0.354312811563589	0.114	0.272	9.42908454308063e-10	0	H2-DMa
Nae1	2.95583038810154e-14	-0.277029696447559	0.074	0.215	9.54289840798581e-10	0	Nae1
Aif1l	2.99649140551695e-14	-0.266980647319613	0.011	0.108	9.67417250271146e-10	0	Aif1l
Lsm2	3.00935099913031e-14	-0.294738272357703	0.095	0.246	9.71568970069219e-10	0	Lsm2
Kif5b	3.10794174267193e-14	-0.355374711191343	0.289	0.507	1.00339899162163e-09	0	Kif5b
Rasal3	3.14163496057682e-14	0.616603923092021	0.235	0.128	1.01427684702223e-09	0	Rasal3
Cacybp	3.16335809304225e-14	-0.289921329635299	0.215	0.418	1.02129016033869e-09	0	Cacybp
Pomp	3.18259416729545e-14	-0.366244921266915	0.264	0.479	1.02750052691134e-09	0	Pomp
Fech	3.242285315498e-14	-0.303146552841464	0.051	0.176	1.04677181410853e-09	0	Fech
Mrpl40	3.26792151985237e-14	-0.282402642224664	0.063	0.198	1.05504846268434e-09	0	Mrpl40
Clip3	3.34648758171403e-14	-0.263633511449613	0.008	0.102	1.08041351575638e-09	0	Clip3
Banf1	3.35119332291074e-14	-0.393165685549272	0.302	0.505	1.08193276430173e-09	0	Banf1
Eif1a	3.35358149751806e-14	-0.285109096197897	0.109	0.268	1.08270378647371e-09	0	Eif1a
Ndufs5	3.36131061471085e-14	-0.311695413409798	0.186	0.378	1.0851991319594e-09	0	Ndufs5
Zfp266	3.37956186465318e-14	-0.330010418762374	0.055	0.183	1.09109154800328e-09	0	Zfp266
Med28	3.39767921089311e-14	-0.330987230200351	0.183	0.372	1.09694073323684e-09	0	Med28
Luc7l	3.40735243611486e-14	-0.254890639085072	0.123	0.291	1.10006373399968e-09	0	Luc7l
Ndufv1	3.40930071024515e-14	-0.284615868929327	0.109	0.269	1.10069273430265e-09	0	Ndufv1
Cct5	3.67581709874741e-14	-0.298978186538813	0.242	0.454	1.1867375503306e-09	0	Cct5
Pou2f2	3.7127551815322e-14	-0.375275738165952	0.084	0.226	1.19866301035767e-09	0	Pou2f2
Snap23	3.91156063365216e-14	-0.282933343755826	0.038	0.155	1.2628473505746e-09	0	Snap23
Myo1b	3.95590005024347e-14	-0.26027710700493	0.013	0.11	1.2771623312211e-09	0	Myo1b
Sppl2a	4.01489183644949e-14	-0.292529107993281	0.134	0.304	1.29620782939772e-09	0	Sppl2a
Tk1	4.04941751138835e-14	-0.267517648958568	0.011	0.107	1.30735444355173e-09	0	Tk1
Timm50	4.15226698258035e-14	-0.271413783123802	0.041	0.161	1.34055939532607e-09	0	Timm50
Asah1	4.2127777123982e-14	-0.275952067555619	0.025	0.134	1.36009528444776e-09	0	Asah1
Polr2j	4.35765052970248e-14	-0.286193900627087	0.104	0.26	1.40686747351444e-09	0	Polr2j
Cnep1r1	4.56369801505034e-14	-0.26632386607438	0.058	0.19	1.473389904159e-09	0	Cnep1r1
Cdca3	4.63008514543187e-14	-0.281642824397557	0.016	0.116	1.49482298920268e-09	0	Cdca3
Ptpn22	4.86114064201398e-14	0.714178795246284	0.37	0.271	1.56941925627421e-09	0	Ptpn22
Mrpl45	4.87037622387955e-14	-0.259531256864325	0.039	0.158	1.57240096387951e-09	0	Mrpl45
Rps19bp1	4.99503797812899e-14	-0.263477943596425	0.049	0.174	1.61264801123895e-09	0	Rps19bp1
Ubxn4	5.01002327314634e-14	-0.294458737751242	0.164	0.347	1.6174860137353e-09	0	Ubxn4
Mdh1	5.40670901462203e-14	-0.323327926968378	0.235	0.436	1.74555600537072e-09	0	Mdh1
Stoml2	5.68318596908011e-14	-0.332830060012772	0.058	0.187	1.83481659011751e-09	0	Stoml2
Ighv1-26	5.7013569483858e-14	-0.36080756406327	0.009	0.103	1.84068309078636e-09	0	Ighv1-26
Ccnh	5.76574713397758e-14	-0.287550707356599	0.084	0.228	1.86147146220466e-09	0	Ccnh
Smndc1	6.33638425406553e-14	-0.314084415684894	0.21	0.406	2.04570165642506e-09	0	Smndc1
Ugcg	6.83259967375519e-14	0.729692173416523	0.42	0.332	2.20590480467186e-09	0	Ugcg
Akap11	7.01991859289092e-14	-0.304508412989703	0.077	0.217	2.26638071771483e-09	0	Akap11
Cltc	7.07913274403013e-14	-0.334634607440279	0.258	0.466	2.28549800641013e-09	0	Cltc
Zfr	7.30482033094265e-14	-0.316787436126044	0.145	0.321	2.35836124384483e-09	0	Zfr
Hdgf	7.30587884355055e-14	-0.360635801724325	0.234	0.434	2.35870298464029e-09	0	Hdgf
Slc25a37	7.5270433787968e-14	-0.371183264843905	0.052	0.176	2.43010595484455e-09	0	Slc25a37
Scaf11	7.76545576723104e-14	-0.399132151800582	0.332	0.537	2.50707739445054e-09	0	Scaf11
Smim15	7.940421112507e-14	-0.274756963735213	0.081	0.222	2.56356495617288e-09	0	Smim15
Cisd1	8.08932323585297e-14	-0.259053128589978	0.066	0.201	2.61163800669513e-09	0	Cisd1
Ubr5	8.1640752649099e-14	-0.285657270685632	0.155	0.331	2.63577169927616e-09	0	Ubr5
Blvra	8.73889864119971e-14	-0.305801548725115	0.039	0.155	2.82135342631133e-09	0	Blvra
Snrpb2	9.03360949522176e-14	-0.27874627122557	0.145	0.319	2.91650082553235e-09	0	Snrpb2
Ndufb5	9.06751060799224e-14	-0.337363715804574	0.292	0.503	2.92744579979029e-09	0	Ndufb5
Anapc11	9.17315056047937e-14	-0.323645962917617	0.175	0.357	2.96155165845076e-09	0	Anapc11
Eps15	9.23438405745327e-14	-0.307986077692912	0.1	0.251	2.98132089294879e-09	0	Eps15
Trappc2l	1.05385647916273e-13	-0.265439176298113	0.107	0.262	3.40237564297688e-09	0	Trappc2l
Gstm1	1.06593984788169e-13	-0.253422795261961	0.062	0.193	3.44138679888604e-09	0	Gstm1
Capza2	1.07640426004393e-13	-0.337126271961606	0.258	0.463	3.47517115355184e-09	0	Capza2
Pla2g12a	1.10094255761137e-13	-0.269312552991528	0.03	0.139	3.55439304724831e-09	0	Pla2g12a
Ndufs3	1.10822339411722e-13	-0.253371544918912	0.117	0.277	3.57789922790745e-09	0	Ndufs3
Dnm1l	1.13053974210548e-13	-0.274525787206202	0.081	0.221	3.64994755738754e-09	0	Dnm1l
Slamf7	1.14671898591312e-13	-0.278450722462922	0.017	0.116	3.70218224602052e-09	0	Slamf7
Rnf181	1.17206353432316e-13	-0.272343935774889	0.068	0.201	3.78400712056232e-09	0	Rnf181
Man2a1	1.17414902610423e-13	-0.376011698840212	0.111	0.263	3.79074013077752e-09	0	Man2a1
Sucla2	1.22995370904879e-13	-0.286455876853178	0.055	0.18	3.97090554966402e-09	0	Sucla2
Abce1	1.23428195681335e-13	-0.292823001069165	0.134	0.299	3.98487929757191e-09	0	Abce1
Dnase2a	1.24841249049004e-13	-0.291042572528244	0.021	0.122	4.03049972554709e-09	0	Dnase2a
Arhgap9	1.32841354441882e-13	0.627532885391696	0.239	0.136	4.28878312815617e-09	0	Arhgap9
Ube2w	1.36967363401548e-13	-0.305505686690045	0.066	0.197	4.42199132741898e-09	0	Ube2w
Setdb2	1.53809695135125e-13	-0.285778112211691	0.03	0.138	4.9657460074375e-09	0	Setdb2
Pgls	1.54163334994531e-13	-0.316875219880424	0.234	0.438	4.97716327029843e-09	0	Pgls
Rad23b	1.63173690931506e-13	-0.253950300470389	0.169	0.351	5.26806261172369e-09	0	Rad23b
Riok3	1.69231224370082e-13	-0.272986746470603	0.142	0.311	5.46363007878811e-09	0	Riok3
Sh3d19	1.72089668294337e-13	-0.285066472590403	0.014	0.109	5.55591494088266e-09	0	Sh3d19
Cul1	1.76734905292263e-13	-0.256784664647516	0.128	0.293	5.70588641736073e-09	0	Cul1
Psmd2	1.80222474335268e-13	-0.267402155633629	0.13	0.295	5.81848258391411e-09	0	Psmd2
Wdr83os	1.88713655916242e-13	-0.284427944155236	0.199	0.394	6.09262038125588e-09	0	Wdr83os
Mfsd1	1.93247937127526e-13	-0.267521094495342	0.038	0.151	6.23900965016216e-09	0	Mfsd1
Pgap2	2.17395612686689e-13	-0.288688876764913	0.063	0.191	7.01861735558974e-09	0	Pgap2
Psme2	2.20446411988307e-13	-0.434833752832496	0.461	0.65	7.1171124110425e-09	0	Psme2
Ighv2-9-1	2.20479543701282e-13	-0.303964493635322	0.039	0.153	7.11818206839589e-09	0	Ighv2-9-1
Atad1	2.21585156642175e-13	-0.282799873877424	0.058	0.184	7.15387678219262e-09	0	Atad1
Acta2	2.23980673993511e-13	-0.277930872589371	0.013	0.106	7.23121605988051e-09	0	Acta2
Atp5k	2.24874549902909e-13	-0.397459784817303	0.351	0.56	7.26007484361541e-09	0	Atp5k
Srgn	2.31778940457249e-13	0.402208397932927	0.698	0.649	7.48298309266227e-09	0	Srgn
Ralbp1	2.46902534678999e-13	-0.250109250323204	0.205	0.405	7.97124833211148e-09	0	Ralbp1
Aqp1	2.58762880391867e-13	-0.311592005175781	0.014	0.108	8.35415959345141e-09	0	Aqp1
Rgs1	2.59203386783736e-13	-0.348526607982315	0.12	0.277	8.36838134231293e-09	0	Rgs1
Gzf1	2.59344642980379e-13	-0.263558713676241	0.021	0.12	8.37294179862153e-09	0	Gzf1
Unc119	2.60812391386055e-13	-0.269229575095691	0.033	0.142	8.42032805589877e-09	0	Unc119
Cmc2	2.6957452656744e-13	-0.259785187182956	0.032	0.14	8.70321359022982e-09	0	Cmc2
H13	2.85347031254813e-13	-0.307512790600897	0.194	0.38	9.21242890406164e-09	0	H13
Hpf1	2.87419248814367e-13	-0.261232188923818	0.093	0.239	9.27933044797184e-09	0	Hpf1
Gpx4	2.90612092131339e-13	-0.437485462801803	0.385	0.582	9.38241139446029e-09	0	Gpx4
Bcas2	2.94400297563485e-13	-0.304276393121929	0.182	0.368	9.5047136068371e-09	0	Bcas2
Agtrap	2.94623538269741e-13	-0.251515313907045	0.016	0.111	9.51192093303859e-09	0	Agtrap
Arhgap17	2.94656164247362e-13	-0.262661430945289	0.082	0.22	9.51297426272607e-09	0	Arhgap17
Zfp106	3.06536898326422e-13	-0.279100670895947	0.144	0.311	9.89654376246855e-09	0	Zfp106
Eif3l	3.09400526936961e-13	-0.256690396317459	0.115	0.272	9.98899601215979e-09	0	Eif3l
Dleu2	3.15662527632607e-13	-0.315906044263904	0.15	0.317	1.01911647046187e-08	0	Dleu2
Zfp608	3.3194038457328e-13	-0.287011636471048	0.016	0.11	1.07166953159484e-08	0	Zfp608
Snx2	3.34825153027766e-13	-0.28051141393505	0.096	0.242	1.08098300655014e-08	0	Snx2
Crlf3	3.40502718337081e-13	0.727311115941332	0.441	0.362	1.09931302615127e-08	0	Crlf3
Srsf5	3.53488902959102e-13	0.544797371081925	0.567	0.516	1.14123892320346e-08	0	Srsf5
Nek7	3.90858782777184e-13	-0.297737817389727	0.133	0.293	1.26188758019614e-08	0	Nek7
Derl1	4.22046993561659e-13	-0.254068385346494	0.126	0.285	1.36257871871381e-08	0	Derl1
Eny2	4.24281697086059e-13	-0.261280298748445	0.229	0.428	1.36979345904234e-08	0	Eny2
Tm2d3	4.41645469333754e-13	-0.26062291479267	0.041	0.154	1.42585239774402e-08	0	Tm2d3
Pcnp	4.93491580209015e-13	-0.266162931497745	0.156	0.329	1.5932375667048e-08	0	Pcnp
Fam189b	4.95019644834916e-13	0.653416436947396	0.224	0.126	1.59817092334953e-08	0	Fam189b
Pin1	5.40692044730985e-13	-0.259197867427136	0.065	0.191	1.74562426641399e-08	0	Pin1
Csnk1g3	5.43308232051216e-13	-0.251427015452877	0.112	0.265	1.75407062717735e-08	0	Csnk1g3
Ola1	5.44791776189533e-13	-0.280615301235813	0.122	0.278	1.75886024942791e-08	0	Ola1
Rassf5	5.53252211031713e-13	0.609406497796812	0.292	0.189	1.78617476331589e-08	0	Rassf5
Galk1	5.54264207972394e-13	-0.253351765490947	0.036	0.145	1.78944199543887e-08	0	Galk1
Asap1	5.55178267093094e-13	-0.255162233281416	0.174	0.351	1.79239303531005e-08	0	Asap1
Ndufa2	5.6387019514558e-13	-0.426581570122288	0.483	0.658	1.8204549250275e-08	0	Ndufa2
Coa6	5.7421424157714e-13	-0.26324802938724	0.043	0.155	1.8538506789318e-08	0	Coa6
Calm1	6.0324982062236e-13	-0.302997474037181	0.695	0.815	1.94759204587929e-08	0	Calm1
Rhob	6.19348110903965e-13	-0.267839827890853	0.122	0.279	1.99956537605345e-08	0	Rhob
Pygb	6.73113404074095e-13	-0.252712905056988	0.109	0.259	2.17314662505321e-08	0	Pygb
Btf3	7.02595010237917e-13	-0.334136850635826	0.73	0.82	2.26832799055311e-08	0	Btf3
Atp6v1a	7.09854091200774e-13	-0.252197979902552	0.079	0.213	2.2917639334417e-08	0	Atp6v1a
Med7	7.10227781461079e-13	-0.25750973371808	0.014	0.105	2.29297039244709e-08	0	Med7
Mrpl30	7.15720812089224e-13	-0.33241809202022	0.291	0.498	2.31070464183006e-08	0	Mrpl30
Gbp3	7.247577206888e-13	-0.268233269192459	0.044	0.157	2.33988030124379e-08	0	Gbp3
Rraga	8.15974343143752e-13	-0.282562596207991	0.049	0.165	2.6343731668396e-08	0	Rraga
Glod4	8.80577855176179e-13	-0.257001460823096	0.065	0.19	2.84294560543629e-08	0	Glod4
B230219D22Rik	9.01887425583225e-13	-0.305941607901385	0.193	0.376	2.91174355349544e-08	0	B230219D22Rik
Dpm1	9.14931307910323e-13	-0.252194432647262	0.153	0.324	2.95385572758848e-08	0	Dpm1
Zfp36	9.62888060009661e-13	-0.313923080177766	0.325	0.537	3.10868410174119e-08	0	Zfp36
Aasdhppt	9.68740063724049e-13	-0.279410460145245	0.041	0.151	3.12757729573309e-08	0	Aasdhppt
Lsm8	9.90757623553005e-13	-0.27289110251866	0.18	0.357	3.19866098764088e-08	0	Lsm8
Arl4c	9.97809611651382e-13	0.649202629302294	0.336	0.241	3.22142833121649e-08	0	Arl4c
Gadd45g	1.00038461582082e-12	-0.250579508969975	0.054	0.172	3.22974173217752e-08	0	Gadd45g
Aurkaip1	1.00460941135022e-12	-0.259460006461998	0.169	0.343	3.24338148454418e-08	0	Aurkaip1
Cxcr4	1.02246510646387e-12	0.414558870469139	0.585	0.507	3.30102859621862e-08	0	Cxcr4
Ubac1	1.04186718631781e-12	-0.286804856365347	0.06	0.182	3.36366821102706e-08	0	Ubac1
Mcur1	1.04334112968651e-12	-0.285356298653541	0.055	0.174	3.36842683719288e-08	0	Mcur1
Gpd2	1.05989018589866e-12	-0.263248743794517	0.032	0.135	3.42185546517382e-08	0	Gpd2
Arf4	1.07083410686055e-12	-0.344504416910478	0.31	0.518	3.4571879139993e-08	0	Arf4
Rc3h1	1.07762365656848e-12	-0.30461456657044	0.144	0.307	3.47910797523133e-08	0	Rc3h1
Nrm	1.10393884131895e-12	-0.261949105056776	0.027	0.127	3.56406654919822e-08	0	Nrm
Cd8b1	1.15574369978434e-12	0.884680243530391	0.4	0.32	3.73131853475374e-08	0	Cd8b1
Prkch	1.17337886073079e-12	0.68288218539316	0.305	0.206	3.78825365186934e-08	0	Prkch
Fam111a	1.17664472111836e-12	-0.2733259011685	0.084	0.218	3.79879748213062e-08	0	Fam111a
Lmnb1	1.19700555700995e-12	-0.283976915546458	0.079	0.21	3.86453244080663e-08	0	Lmnb1
Abcg2	1.19933554838957e-12	-0.254972279050896	0.032	0.135	3.87205481797571e-08	0	Abcg2
Gns	1.21556844170581e-12	-0.269551303541004	0.041	0.15	3.92446271404721e-08	0	Gns
Eef1e1	1.32472323248873e-12	-0.257325934483778	0.052	0.169	4.27686895608985e-08	0	Eef1e1
Timm23	1.33678647377199e-12	-0.267920005342604	0.174	0.352	4.31581513057288e-08	0	Timm23
Tacc3	1.37592804242321e-12	-0.255213571919687	0.019	0.112	4.44218368496332e-08	0	Tacc3
Ncoa4	1.45563991119293e-12	-0.33023886189034	0.158	0.321	4.69953345328637e-08	0	Ncoa4
Gtf2e2	1.47939937835905e-12	-0.255358080152853	0.036	0.142	4.77624089303219e-08	0	Gtf2e2
Ier5	1.48606710481258e-12	0.684133493235816	0.42	0.338	4.79776764788742e-08	0	Ier5
Ppih	1.49289392588393e-12	-0.251836105367379	0.051	0.166	4.81980803971627e-08	0	Ppih
Ndufa6	1.6036455732664e-12	-0.359713503882894	0.545	0.71	5.17736973329056e-08	0	Ndufa6
Smarca5	1.62268331123367e-12	-0.362349137310351	0.36	0.571	5.2388330703179e-08	0	Smarca5
Cd82	1.62762258644325e-12	-0.294855658183285	0.156	0.321	5.25477952033203e-08	0	Cd82
Dipk1a	1.63752320007405e-12	-0.270822810232294	0.063	0.185	5.28674365143908e-08	0	Dipk1a
Mrps31	1.66386354283747e-12	-0.250477087214267	0.021	0.115	5.37178344805079e-08	0	Mrps31
Lbh	1.8151599581466e-12	-0.386390237909218	0.392	0.587	5.86024392487631e-08	0	Lbh
Rfc4	1.81731444712792e-12	-0.261505779594039	0.025	0.123	5.86719969255249e-08	0	Rfc4
Tomm40	1.83662890654002e-12	-0.269395986490674	0.054	0.17	5.92955642476445e-08	0	Tomm40
Mtdh	1.87056964284253e-12	-0.338155418672627	0.355	0.561	6.03913409191712e-08	0	Mtdh
Glrx2	1.95039966762822e-12	-0.264694744141462	0.122	0.272	6.2968653269377e-08	0	Glrx2
Mea1	2.01325762853364e-12	-0.260196811456261	0.1	0.239	6.49980225372087e-08	0	Mea1
Hspa1b	2.07669847392075e-12	0.717949766823209	0.365	0.27	6.70462102305313e-08	0	Hspa1b
Nucks1	2.11526843960481e-12	-0.357510176479911	0.341	0.539	6.82914415726415e-08	0	Nucks1
Smap1	2.18663223927834e-12	-0.268960781594498	0.186	0.365	7.05954218451013e-08	0	Smap1
Morf4l2	2.38935926801125e-12	-0.268475006911729	0.221	0.41	7.71404639677433e-08	0	Morf4l2
Npm1	2.4701678047064e-12	0.311494019452102	0.875	0.837	7.97493675749462e-08	0	Npm1
Cd6	2.50246782322082e-12	0.538363610900017	0.218	0.122	8.0792173672684e-08	0	Cd6
Ctse	2.64626115450457e-12	-0.340575023143211	0.049	0.16	8.54345413731801e-08	0	Ctse
Polr2f	2.72297829661473e-12	-0.269451109432847	0.177	0.349	8.79113543062067e-08	0	Polr2f
Gid8	2.77071458127118e-12	-0.250915752322755	0.063	0.184	8.94525202563402e-08	0	Gid8
Ifi30	2.87264198597072e-12	-0.383247350692129	0.054	0.167	9.27432465170648e-08	0	Ifi30
Taf10	2.87818460304172e-12	-0.377209725239877	0.335	0.537	9.29221899092018e-08	0	Taf10
Pcbp1	3.0017371985848e-12	-0.375661279856513	0.335	0.538	9.69110854563102e-08	0	Pcbp1
Abcc1	3.01166552036103e-12	-0.257353117122714	0.044	0.153	9.72316213248559e-08	0	Abcc1
Srek1	3.12530225402662e-12	-0.254873352679913	0.12	0.268	1.00900383271249e-07	0	Srek1
Msi2	3.39604846738063e-12	-0.276375822531552	0.193	0.371	1.09641424769384e-07	0	Msi2
Rpn2	3.40351584880954e-12	-0.260277405943854	0.133	0.287	1.09882509178816e-07	0	Rpn2
Tkt	3.68076619325475e-12	-0.274578190699403	0.171	0.34	1.1883353654923e-07	0	Tkt
Zfp672	3.76536304334501e-12	-0.250744709205346	0.049	0.16	1.21564745854394e-07	0	Zfp672
Zc3hav1	3.90672929160415e-12	0.665201070437645	0.472	0.411	1.2612875517944e-07	0	Zc3hav1
Eif4e2	4.21156613699829e-12	-0.270999835669626	0.111	0.254	1.3597041273299e-07	0	Eif4e2
Irf4	4.22132139164152e-12	-0.338022968839268	0.073	0.195	1.36285361129147e-07	0	Irf4
Mapkapk2	4.22269256687997e-12	-0.286979817498647	0.076	0.201	1.3632962952172e-07	0	Mapkapk2
Ero1lb	4.45683433025233e-12	-0.255561886262745	0.041	0.147	1.43888896352197e-07	0	Ero1lb
Mdfic	4.91621503764675e-12	-0.250863976954192	0.024	0.117	1.58720002490425e-07	0	Mdfic
Bnip2	5.02531046991141e-12	-0.256993485633173	0.114	0.259	1.6224214852109e-07	0	Bnip2
Gpi1	5.20209561581635e-12	-0.337474381790716	0.306	0.504	1.67949656956631e-07	0	Gpi1
Tuba1b	5.24230385362247e-12	-0.381502517479192	0.524	0.679	1.69247779914201e-07	0	Tuba1b
Med30	5.36467385069497e-12	-0.266336796127561	0.139	0.294	1.73198495269687e-07	0	Med30
Slk	5.62458480843478e-12	-0.279900850814274	0.172	0.34	1.81589720540317e-07	0	Slk
Eml4	5.98695307701753e-12	-0.254550760981931	0.118	0.262	1.93288780091511e-07	0	Eml4
Smdt1	6.06012065886258e-12	-0.322734898237776	0.311	0.505	1.95650995471379e-07	0	Smdt1
Eif5a	6.07922224653356e-12	-0.364813427073215	0.476	0.65	1.96267690229336e-07	0	Eif5a
Ctla2a	6.51823584870877e-12	-0.293890600584478	0.047	0.155	2.10441244375563e-07	0	Ctla2a
Notch1	6.58295638682818e-12	0.62307286044703	0.229	0.136	2.12530746948748e-07	0	Notch1
Casz1	6.64424525574775e-12	-0.262196335716764	0.016	0.102	2.14509458081816e-07	0	Casz1
Eno1	6.76271651304366e-12	-0.468030651376248	0.466	0.628	2.18334302623614e-07	0	Eno1
Bcl7b	6.77874268658396e-12	-0.264738602608816	0.101	0.238	2.18851707636363e-07	0	Bcl7b
Syap1	6.88326827495876e-12	-0.250563325942057	0.062	0.178	2.22226316257044e-07	0	Syap1
Cnih1	7.35717212021886e-12	-0.265292320337268	0.074	0.198	2.37526301901266e-07	0	Cnih1
Arhgap5	7.58468505023867e-12	-0.252704414493991	0.081	0.207	2.44871556846956e-07	0	Arhgap5
Sat1	7.81319290589547e-12	-0.330529459061968	0.267	0.455	2.52248932966835e-07	0	Sat1
Srsf7	8.32634955076698e-12	0.586639234480539	0.491	0.428	2.68816195246512e-07	0	Srsf7
S100a4	8.87525592304674e-12	-0.28590946566193	0.021	0.11	2.86537637475564e-07	0	S100a4
B4galt5	8.93432481095929e-12	-0.254817078366649	0.043	0.146	2.88444676521821e-07	0	B4galt5
Cpeb4	9.60919889420911e-12	-0.294114783047875	0.07	0.19	3.10232986299541e-07	0	Cpeb4
Apobec3	1.04601058057591e-11	-0.29662064095483	0.185	0.355	3.37704515938932e-07	0	Apobec3
Cyb5a	1.10535805764554e-11	-0.286743788593035	0.276	0.468	3.56864848910863e-07	0	Cyb5a
Rap1a	1.12983507923373e-11	-0.314353323553038	0.25	0.439	3.6476725533061e-07	0	Rap1a
Fyn	1.18887171193019e-11	0.681427425331852	0.359	0.272	3.83827232196662e-07	0	Fyn
Sap18	1.25476931985805e-11	-0.357782307731721	0.373	0.567	4.05102274916172e-07	0	Sap18
Lmo2	1.39246052318342e-11	-0.311950540330195	0.017	0.102	4.49555879909768e-07	0	Lmo2
Elf1	1.41009073387349e-11	0.577414686345101	0.547	0.501	4.55247793431055e-07	0	Elf1
Fam78a	1.45244412890639e-11	0.611272499430127	0.221	0.13	4.68921587017428e-07	0	Fam78a
Slamf6	1.57312312654999e-11	0.662597373914254	0.223	0.133	5.07882801406664e-07	0	Slamf6
Kdm2b	1.70360119054646e-11	-0.286450553221531	0.107	0.243	5.50007644367923e-07	0	Kdm2b
Rpl7l1	1.7422146065892e-11	-0.271279502354041	0.055	0.164	5.62473985737323e-07	0	Rpl7l1
Ethe1	1.7477775806628e-11	-0.273366564048006	0.036	0.134	5.64269991916985e-07	0	Ethe1
Sdcbp	1.75521946450705e-11	-0.261753175310901	0.229	0.412	5.666726041161e-07	0	Sdcbp
Copb1	2.02431566072428e-11	-0.268338276228155	0.163	0.322	6.53550311064833e-07	0	Copb1
Emc3	2.10231811732299e-11	-0.265613934398262	0.077	0.198	6.78733404177726e-07	0	Emc3
Gtf2i	2.17046959119901e-11	0.666152341716536	0.365	0.287	7.00736107518602e-07	0	Gtf2i
Rala	2.1770075106374e-11	-0.260505600413274	0.148	0.301	7.02846874809285e-07	0	Rala
Rab14	2.20857732744779e-11	-0.269755840327258	0.22	0.4	7.13039190166518e-07	0	Rab14
Fxr1	2.47838671363045e-11	-0.313502371892114	0.199	0.369	8.00147150495591e-07	0	Fxr1
Sc5d	2.5918915089632e-11	-0.254172612837781	0.033	0.128	8.36792173668769e-07	0	Sc5d
St8sia6	2.73945563257418e-11	0.565782957370757	0.174	0.091	8.84433250976574e-07	0	St8sia6
Atp6v1f	3.28398915678696e-11	-0.329166887187158	0.365	0.563	1.06023589926867e-06	0	Atp6v1f
Denr	3.29873867981673e-11	-0.285724815035914	0.193	0.362	1.06499778277883e-06	0	Denr
Itpkb	3.78530721872159e-11	0.674217705773381	0.428	0.351	1.22208643556427e-06	0	Itpkb
Eif3e	4.07208076731073e-11	0.547574393389573	0.521	0.471	1.31467127572627e-06	0	Eif3e
Mef2a	4.4141268658489e-11	-0.25247511318279	0.152	0.305	1.42510085863932e-06	0	Mef2a
Pdcd4	4.64619986420256e-11	0.587698281562424	0.498	0.434	1.5000256261578e-06	0	Pdcd4
Polr2l	5.30645499273406e-11	-0.302353267402098	0.265	0.447	1.71318899440419e-06	0	Polr2l
Tmem30a	5.75076181307016e-11	-0.293481983173806	0.194	0.362	1.8566334513497e-06	0	Tmem30a
Tbrg1	5.90341033701802e-11	-0.307028160548889	0.197	0.364	1.90591602730627e-06	0	Tbrg1
Scand1	8.35726209032707e-11	-0.259879914883465	0.297	0.49	2.69814206586209e-06	0	Scand1
Rhoa	8.77153945230432e-11	-0.389263091933391	0.502	0.666	2.83189151217645e-06	0	Rhoa
Mprip	9.06136944399916e-11	-0.263843058619282	0.112	0.246	2.92546312499513e-06	0	Mprip
Pou2af1	9.17690807084877e-11	-0.30715105865272	0.021	0.102	2.96276477067352e-06	0	Pou2af1
Timm13	1.081581812034e-10	-0.268921747714935	0.226	0.402	3.49188688015176e-06	0	Timm13
Fkbp3	1.19622583443798e-10	-0.261103448959279	0.212	0.382	3.86201510648303e-06	0	Fkbp3
Cox16	1.22137620376961e-10	-0.264547585173427	0.227	0.399	3.94321307387019e-06	0	Cox16
Klk8	1.28946650284556e-10	0.51051437803763	0.193	0.109	4.16304260443689e-06	0	Klk8
Pced1b	1.30756630513974e-10	0.64829741097037	0.248	0.161	4.22147781614364e-06	0	Pced1b
Fam102a	1.47271340925741e-10	0.625260970838143	0.254	0.166	4.75465524178756e-06	0	Fam102a
Ankrd44	1.68138517444894e-10	0.637989778835087	0.387	0.308	5.42835203570842e-06	0	Ankrd44
Rasgrp1	1.70303526937329e-10	0.713295814707915	0.332	0.249	5.49824936717166e-06	0	Rasgrp1
Tnks2	1.78027911729131e-10	-0.309324888143433	0.292	0.48	5.74763113017498e-06	0	Tnks2
Ubap2l	1.86449740021292e-10	-0.307015464859645	0.276	0.455	6.0195298565874e-06	0	Ubap2l
Plcxd2	1.96110997806548e-10	0.6276521299864	0.201	0.117	6.33144356418441e-06	0	Plcxd2
Rbm17	1.99415371870453e-10	-0.25335146023811	0.145	0.288	6.43812528083757e-06	0	Rbm17
Dedd2	2.02366917904604e-10	0.542337178896604	0.185	0.103	6.53341594455015e-06	0	Dedd2
Tgfb1	2.31772115715398e-10	-0.303732337877984	0.25	0.425	7.48276275587161e-06	0	Tgfb1
Ppp1r14b	2.70860671816605e-10	-0.283558681782005	0.245	0.415	8.74473678959908e-06	0	Ppp1r14b
Tdrp	3.46106190195586e-10	0.545264066812801	0.163	0.087	1.11740383504645e-05	0	Tdrp
Eif3i	3.53726024912081e-10	-0.278323453385827	0.291	0.476	1.14200447142865e-05	0	Eif3i
Psma3	3.58791233477338e-10	-0.292917412338165	0.318	0.503	1.15835749728159e-05	0	Psma3
Prdx5	4.39403571062488e-10	-0.253157880573463	0.205	0.37	1.41861442917524e-05	0	Prdx5
Tpm4	4.40388960794628e-10	-0.317283964386051	0.417	0.599	1.42179575992546e-05	0	Tpm4
Fosl2	4.74269967796418e-10	0.653916681902469	0.411	0.343	1.53118059103074e-05	0	Fosl2
Clcn3	5.01349607246089e-10	-0.265042447562463	0.167	0.314	1.618607206994e-05	0	Clcn3
Sp100	5.50371247863207e-10	0.484280561055257	0.543	0.502	1.77687357372636e-05	0	Sp100
H2afj	6.12435309769306e-10	-0.356153497102146	0.479	0.642	1.97724739759021e-05	0	H2afj
Sh3kbp1	6.30997868630025e-10	0.649128547540249	0.395	0.326	2.03717661887204e-05	0	Sh3kbp1
Bcl9l	6.57958026643542e-10	0.57023205986898	0.212	0.13	2.12421748901868e-05	0	Bcl9l
Zap70	6.95613233072662e-10	0.50872794076782	0.183	0.104	2.24578732297509e-05	0	Zap70
Arf5	8.07807398167899e-10	-0.351868212601769	0.42	0.599	2.60800618498506e-05	0	Arf5
Hnrnpa3	8.22902907405452e-10	-0.27696467981885	0.742	0.808	2.6567420365585e-05	0	Hnrnpa3
Kcnn4	9.24920830623787e-10	0.629276923013237	0.216	0.136	2.9861069016689e-05	0	Kcnn4
Nsa2	9.57444047518579e-10	0.399198990238157	0.675	0.677	3.09110810741373e-05	0	Nsa2
Gem	9.77153770008696e-10	-0.286745472745655	0.041	0.129	3.15474094647308e-05	0	Gem
Cd5	1.10839710438747e-09	0.610447961207032	0.243	0.161	3.57846005151496e-05	0	Cd5
Vcp	1.18164192934812e-09	-0.295283458502915	0.351	0.533	3.81493096890041e-05	0	Vcp
Morf4l1	1.25934098499757e-09	-0.325145446329456	0.521	0.69	4.06578237006467e-05	0	Morf4l1
Arpc1b	1.38333428716444e-09	-0.345236899458289	0.425	0.597	4.46609474611041e-05	0	Arpc1b
Dad1	1.39812986490561e-09	-0.338558319637589	0.479	0.66	4.51386226884777e-05	0	Dad1
Drap1	1.42781700188406e-09	-0.278942890293516	0.25	0.418	4.6097071905827e-05	0	Drap1
Cct7	1.50077011517224e-09	-0.265277234998079	0.275	0.455	4.84523631683358e-05	0	Cct7
Kctd12	1.57886060084034e-09	-0.265308142083222	0.046	0.135	5.09735144981304e-05	0	Kctd12
Adcy7	1.76986075107924e-09	0.5609024747132	0.183	0.107	5.71399543485934e-05	0	Adcy7
Grk2	2.05064973314474e-09	0.472567701359272	0.389	0.307	6.62052266345781e-05	0	Grk2
Zfas1	2.10307455888555e-09	0.617915782011356	0.389	0.324	6.78977621336199e-05	0	Zfas1
Tax1bp1	2.17761390741206e-09	-0.315962697624647	0.387	0.577	7.03042650007984e-05	0	Tax1bp1
Sec61b	2.25546291484371e-09	-0.338237331623978	0.515	0.665	7.28176202057292e-05	0	Sec61b
Ly6c1	2.39094325857391e-09	0.689788477203296	0.131	0.065	7.71916031030587e-05	0	Ly6c1
Mcl1	2.42884593395301e-09	0.406219612661465	0.585	0.564	7.8415290977673e-05	0	Mcl1
Prex1	2.73199397661942e-09	0.494329354521026	0.21	0.129	8.8202425535158e-05	0	Prex1
Mrpl52	2.88967795897161e-09	-0.304527250781998	0.425	0.596	9.32932529053984e-05	0	Mrpl52
Cox6a1	2.96556213652152e-09	-0.325115302327131	0.381	0.551	9.57431735775973e-05	0	Cox6a1
Rsrp1	3.02730352788171e-09	0.460846494168484	0.558	0.528	9.7736494397661e-05	0	Rsrp1
Tecpr1	3.07127412805324e-09	0.642222647410389	0.262	0.185	9.91560852241988e-05	0	Tecpr1
Cox5a	3.34836453049723e-09	-0.287918353814474	0.349	0.53	0.000108101948867103	0	Cox5a
D8Ertd738e	3.46080615191157e-09	-0.28764451941926	0.408	0.591	0.000111732126614465	0	D8Ertd738e
Utrn	3.57021921728615e-09	0.578907589485148	0.392	0.334	0.000115264527430083	0	Utrn
Arf1	4.22785700706262e-09	-0.254553166238199	0.305	0.479	0.000136496363473017	0	Arf1
Tra2b	5.05500786681086e-09	0.46427473084422	0.532	0.506	0.000163200928979989	0	Tra2b
Pdcd10	5.58283639037693e-09	-0.260034148033915	0.278	0.454	0.000180241872863319	0	Pdcd10
Gm8369	6.12083120916702e-09	0.527751391722739	0.453	0.403	0.000197611035587957	0	Gm8369
Cd2	6.35475630620707e-09	0.548495744318317	0.351	0.281	0.000205163307345895	0	Cd2
Ncf1	7.03437243963585e-09	-0.270557059713339	0.027	0.1	0.000227104714213643	0	Ncf1
Rasgrp2	8.33575233243134e-09	0.66188517971119	0.351	0.282	0.000269119764052546	0	Rasgrp2
Dgkz	8.38224482696456e-09	0.568875624115616	0.251	0.174	0.000270620774238551	0	Dgkz
Igfbp4	8.91811651908632e-09	0.896852130384018	0.346	0.285	0.000287921391818702	0	Igfbp4
Lcp2	9.57238615607482e-09	0.566226092818395	0.272	0.196	0.000309044487048875	0	Lcp2
Gramd3	9.82958834955719e-09	0.623809338760317	0.395	0.339	0.000317348259865454	0	Gramd3
Itgb2	1.12349436755587e-08	0.58038414347574	0.27	0.194	0.000362720156565412	0	Itgb2
Psmb1	1.20625404582541e-08	-0.314276160448352	0.411	0.579	0.000389439118694734	0	Psmb1
Rap1b	1.39542600461223e-08	0.44054010138119	0.543	0.518	0.000450513285589058	0	Rap1b
Ubash3a	1.60321719678134e-08	0.452513009813015	0.152	0.083	0.000517598671980854	0	Ubash3a
Gimap4	2.14122919189487e-08	0.595073148152761	0.378	0.314	0.000691295844603258	0	Gimap4
Ndufb10	3.05857475511248e-08	-0.308601326656922	0.314	0.478	0.000987460859688063	0	Ndufb10
Hmgb2	3.32784643174342e-08	-0.340461756927256	0.471	0.635	0.00107439522048836	0	Hmgb2
Eef1d	3.62622893069607e-08	-0.253972178949657	0.512	0.668	0.00117072801027522	0	Eef1d
Ppm1h	4.28719615607937e-08	0.465150342774644	0.177	0.107	0.00138412127899023	0	Ppm1h
Iqgap1	4.73909147145362e-08	-0.267272589109816	0.395	0.57	0.0015300156815588	0	Iqgap1
Brd2	4.87391826998305e-08	0.381745643579758	0.611	0.593	0.00157354451346403	0	Brd2
Itgal	4.89710247647887e-08	0.538408892226837	0.25	0.175	0.0015810295345312	0	Itgal
Sorl1	5.63728174112643e-08	-0.280534198926474	0.148	0.266	0.00181999641012267	0	Sorl1
Atp5c1	5.82095113533437e-08	-0.300899664546402	0.406	0.575	0.0018792940740427	0	Atp5c1
Rinl	1.02888603025858e-07	0.450819518250406	0.15	0.086	0.00332175854868983	0	Rinl
Cd8a	1.05608650136686e-07	0.717774114768348	0.262	0.197	0.00340957526966292	0	Cd8a
Bin2	1.22235003467985e-07	0.58639460535829	0.264	0.196	0.0039463570869639	0	Bin2
Fam107b	1.45727739388266e-07	0.505353460507279	0.458	0.42	0.00470482006615017	0	Fam107b
Otulinl	1.76463548218192e-07	0.511599054379779	0.254	0.187	0.00569712565422432	0	Otulinl
Kbtbd11	1.80515698741329e-07	0.570904594752443	0.188	0.122	0.00582794933386381	0	Kbtbd11
Rgs2	1.89871939227318e-07	0.581166528934524	0.357	0.296	0.00613001555795398	0	Rgs2
Slc12a7	2.02914296023354e-07	0.555708899489052	0.19	0.125	0.00655108804711398	0	Slc12a7
Themis	2.28362874613388e-07	0.493262178685857	0.24	0.173	0.00737269540689323	0	Themis
Ssh2	2.2901264713732e-07	0.461562280931614	0.438	0.392	0.00739367331282838	0	Ssh2
Cd27	2.4664998169523e-07	0.439449356234127	0.202	0.134	0.00796309465903052	0	Cd27
Tomm7	3.05320464793399e-07	-0.269293305380398	0.607	0.713	0.00985727120585489	0	Tomm7
Sh3bp1	3.4628260815217e-07	0.482135582003088	0.163	0.101	0.0111797340041928	0	Sh3bp1
Pik3r5	4.3656658081078e-07	0.35157073214976	0.118	0.063	0.014094552061476	0	Pik3r5
Arid1a	4.44124191638129e-07	0.546466855694448	0.411	0.374	0.014338549527037	0	Arid1a
Tmbim6	4.72024990152761e-07	-0.287661519680291	0.392	0.556	0.0152393268070819	0	Tmbim6
Gm2682	4.77770695729331e-07	0.534084215663045	0.28	0.217	0.0154248269116215	0	Gm2682
Rac2	4.97713674015842e-07	0.33816832077086	0.627	0.606	0.0160686859656015	0	Rac2
Fam169b	6.00543997027751e-07	0.435484503706228	0.186	0.121	0.0193885629440409	0	Fam169b
4932438A13Rik	6.30429853852153e-07	0.596210712807852	0.392	0.352	0.0203534278316168	0	4932438A13Rik
Rflnb	6.64381578507603e-07	0.604835903362744	0.324	0.273	0.021449559262118	0	Rflnb
Bicdl1	7.24535053789207e-07	0.339684940223168	0.109	0.057	0.0233916142115846	0	Bicdl1
Akna	7.32135524346582e-07	0.49620545915225	0.267	0.201	0.0236369954035294	0	Akna
Impdh1	8.45693066754184e-07	0.46476550512418	0.12	0.067	0.0273032006601588	0	Impdh1
Gimap9	8.75881600349387e-07	0.500596866102438	0.193	0.129	0.02827783746728	0	Gimap9
Map4k2	9.20009582785311e-07	0.469479635479643	0.224	0.159	0.0297025093802238	0	Map4k2
Fmnl1	1.03898038489671e-06	0.503866984579492	0.291	0.227	0.0335434817263903	0	Fmnl1
Gm12940	1.24046226056547e-06	0.357181568716332	0.111	0.059	0.0400483240823562	0	Gm12940
Prdx6	1.32278077071291e-06	-0.255352254533836	0.419	0.568	0.0427059771824663	0	Prdx6
Kpna4	1.47844133795601e-06	0.523618273888814	0.414	0.38	0.0477314785959099	0	Kpna4
Myl12a	1.50503816887765e-06	-0.261592581947582	0.586	0.703	0.048590157282215	0	Myl12a
Socs1	1.5145563942394e-06	0.57269130608232	0.246	0.187	0.0488974531880189	0	Socs1
Stat5a	1.82287356274326e-06	0.408048264513235	0.134	0.079	0.0588514729731662	0	Stat5a
Ptbp1	1.92480571298709e-06	0.553026590576115	0.357	0.318	0.0621423524437883	0	Ptbp1
Prrc2c	2.29268761558335e-06	0.364792503383314	0.599	0.602	0.0740194196691085	0	Prrc2c
Cdk2ap2	2.47228179330696e-06	0.529822662997845	0.404	0.374	0.0798176176969153	0	Cdk2ap2
Tob2	3.62474503357698e-06	0.481487278277676	0.48	0.465	0.117024893409033	0	Tob2
Ccm2	3.76519406369233e-06	0.451813272110991	0.22	0.16	0.121559290346307	0	Ccm2
Cd96	4.08136405423301e-06	0.431023455275815	0.171	0.113	0.131766838490913	0	Cd96
Chd7	4.08600987002745e-06	0.495551250003509	0.251	0.193	0.131916828653836	0	Chd7
Gm8797	4.15283781631627e-06	0.488639804625125	0.273	0.217	0.134074368899771	0	Gm8797
Nlrc5	4.21975466128543e-06	0.420849489423337	0.169	0.111	0.1362347792396	0	Nlrc5
Tcp11l2	4.40478631735053e-06	0.540400942669733	0.267	0.211	0.142208526255662	0	Tcp11l2
Ifi206	4.62730783336277e-06	0.445121758867297	0.191	0.132	0.149392633400117	0	Ifi206
Frmd8	4.68237172030405e-06	0.480922351049633	0.185	0.128	0.151170370990016	0	Frmd8
Arhgap31	4.92392044235408e-06	0.480653023458258	0.161	0.107	0.158968771481401	0	Arhgap31
Acp5	5.16795567693869e-06	0.456128577794272	0.294	0.241	0.166847449029966	0	Acp5
Nxf1	5.19733689550669e-06	0.534158769814715	0.262	0.209	0.167796021671434	0	Nxf1
Pde2a	5.56201660427778e-06	0.402474599333348	0.183	0.124	0.179569706069108	0	Pde2a
Kcnab2	6.0656159403127e-06	0.402221256885869	0.131	0.08	0.195828410632996	0	Kcnab2
Eif3f	6.37882877078988e-06	0.268160981636184	0.646	0.641	0.205940486864951	0	Eif3f
Madd	6.55881960844156e-06	0.51034772031742	0.188	0.132	0.211751491058536	0	Madd
Pglyrp1	6.68395346910766e-06	-0.277641761192069	0.063	0.131	0.215791437750141	0	Pglyrp1
Dennd1c	6.92847605583493e-06	0.327464406524945	0.103	0.056	0.223685849462631	0	Dennd1c
Apbb1ip	7.02151697934961e-06	0.536631225047281	0.318	0.273	0.226689675678302	0	Apbb1ip
Grk6	8.24992951414477e-06	0.468859870625624	0.292	0.238	0.266348974364164	0	Grk6
Pkm	8.88428855505501e-06	-0.251494395686007	0.415	0.559	0.286829255999951	0	Pkm
Il27ra	9.1179910944326e-06	0.404125812028272	0.158	0.103	0.294374342483757	0	Il27ra
Cd226	9.69642995633254e-06	0.466831537870719	0.167	0.113	0.313049241140196	0	Cd226
Sidt2	1.05781857855878e-05	0.480144109506272	0.21	0.154	0.341516728087701	0	Sidt2
Dusp2	1.08379136904828e-05	0.349646271383033	0.329	0.262	0.349902043497239	0	Dusp2
Pacsin1	1.2622728310984e-05	0.319754904951836	0.107	0.061	0.407524783520119	0	Pacsin1
Snhg1	1.33240687911921e-05	0.345466463475619	0.524	0.523	0.430167560923636	0	Snhg1
Dnajb1	1.72468551739765e-05	0.431509091034263	0.474	0.468	0.556814719291833	0	Dnajb1
Inpp4b	1.8759524617863e-05	0.518228532868313	0.354	0.32	0.605651252287707	0	Inpp4b
S1pr4	1.89178975522342e-05	0.408629972800823	0.137	0.087	0.610764322473882	0	S1pr4
Ehd3	1.92648123326429e-05	0.412809244974936	0.161	0.11	0.621964466159376	0	Ehd3
Foxp1	1.93483906754502e-05	0.315923821007138	0.589	0.588	0.62466279295691	0	Foxp1
Atp11b	2.25454573168761e-05	0.49568815031828	0.381	0.357	0.727880089475344	0	Atp11b
Rnaset2a	2.33653552488089e-05	0.386712104798855	0.384	0.35	0.754350494207796	0	Rnaset2a
Ddx3x	2.50239510569169e-05	0.434695791237693	0.485	0.487	0.807898259872562	0	Ddx3x
Slc49a4	2.58070002147899e-05	0.407011158299629	0.145	0.095	0.833179001934492	0	Slc49a4
Ly6c2	2.61870645088377e-05	0.358429278613386	0.21	0.342	0.845449377667824	0	Ly6c2
Ppp1r18	2.63658793620087e-05	0.495054076887219	0.344	0.307	0.851222415202452	0	Ppp1r18
Tnfaip3	2.71877898992703e-05	0.56277218022952	0.425	0.413	0.877757796897942	0	Tnfaip3
Arhgap15	3.02366887841872e-05	0.428410592100442	0.341	0.302	0.976191497397485	0	Arhgap15
Sidt1	3.09809667140497e-05	0.356131626944007	0.185	0.131	1	0	Sidt1
Atp5a1	3.15415977089222e-05	0.33473841141368	0.512	0.503	1	0	Atp5a1
Ldb1	3.19332475003753e-05	0.565520065721556	0.267	0.223	1	0	Ldb1
Mbp	3.25994913898565e-05	0.424104135698127	0.229	0.179	1	0	Mbp
Mef2d	3.40781683501485e-05	0.457532039099656	0.297	0.251	1	0	Mef2d
Snhg12	3.4854270545026e-05	0.48148659940532	0.243	0.194	1	0	Snhg12
Foxo1	3.62032371360048e-05	0.453190854761032	0.281	0.233	1	0	Foxo1
Zfp36l2	3.71972665995919e-05	0.264197707968234	0.708	0.705	1	0	Zfp36l2
Nasp	3.83080789194074e-05	0.493340550832776	0.34	0.307	1	0	Nasp
Lfng	3.88367929456469e-05	0.476822628176204	0.205	0.155	1	0	Lfng
Dock8	3.93171188503163e-05	0.502934191749533	0.283	0.238	1	0	Dock8
Vsir	5.32772424221061e-05	0.440589401766966	0.174	0.125	1	0	Vsir
Srsf6	5.43976045938088e-05	0.44676514057254	0.385	0.366	1	0	Srsf6
Gm47283	5.68955256834895e-05	0.320445124790826	0.106	0.063	1	0	Gm47283
Stk38	6.53598414943945e-05	0.476905092363804	0.371	0.349	1	0	Stk38
Il6ra	6.91102765901631e-05	0.495407269415942	0.215	0.166	1	0	Il6ra
Sept9	7.23063786576397e-05	0.563757082516986	0.273	0.235	1	0	Sept9
Gm14085	7.31574706863234e-05	0.502135487762171	0.141	0.095	1	0	Gm14085
Msn	7.93460018441754e-05	0.284796451891636	0.615	0.622	1	0	Msn
Ccnd2	8.26269463307127e-05	0.416056898319576	0.466	0.457	1	0	Ccnd2
Plcg1	0.000116121881543944	0.436639021377489	0.163	0.117	1	0	Plcg1
Klrd1	0.000118068383238252	0.451037347682914	0.221	0.174	1	0	Klrd1
Rassf2	0.000126646351961231	0.369922019086408	0.177	0.128	1	0	Rassf2
BC005537	0.000130505487958658	0.411950473304378	0.442	0.439	1	0	BC005537
Scml4	0.000134477501900486	0.417970498554544	0.223	0.177	1	0	Scml4
Ccdc117	0.000157164797847073	0.448151422160761	0.201	0.153	1	0	Ccdc117
Txk	0.000173327732868299	0.544270228657703	0.281	0.246	1	0	Txk
Acin1	0.00017846770453338	0.383665669161291	0.457	0.466	1	0	Acin1
Arhgef18	0.000217565959561672	0.422720298430107	0.224	0.179	1	0	Arhgef18
Il6st	0.000220296179264781	0.480128223537903	0.283	0.249	1	0	Il6st
Pde3b	0.000222877515670322	0.419084134726313	0.253	0.211	1	0	Pde3b
Prkd2	0.000231296584872027	0.359754461784831	0.185	0.139	1	0	Prkd2
Pdk1	0.000234864965183083	0.53880577023453	0.278	0.246	1	0	Pdk1
Znrf1	0.000248349703389034	0.498510968178487	0.27	0.235	1	0	Znrf1
Crebbp	0.000264510488773511	0.443406714268709	0.33	0.302	1	0	Crebbp
Pum2	0.000280270422315709	0.447750760956546	0.37	0.351	1	0	Pum2
Tob1	0.000286876795104229	0.483558428440437	0.39	0.385	1	0	Tob1
Acap1	0.000310641907055225	0.352788788574112	0.166	0.122	1	0	Acap1
Mllt6	0.00031117799746685	0.421413642145641	0.171	0.127	1	0	Mllt6
Spn	0.000314413807552482	0.382160957595374	0.174	0.13	1	0	Spn
Tsc22d3	0.00033307206075528	0.34035987050107	0.529	0.543	1	0	Tsc22d3
Tle5	0.000337836423302108	0.333217455855379	0.498	0.508	1	0	Tle5
Orai2	0.000361566518318863	0.364414784592536	0.142	0.101	1	0	Orai2
Jpt1	0.00037480789380634	0.396689705223258	0.458	0.456	1	0	Jpt1
Tbc1d10c	0.000386121202534235	0.464628699619986	0.216	0.176	1	0	Tbc1d10c
Mppe1	0.000387171239290513	0.373705170469795	0.153	0.111	1	0	Mppe1
Faah	0.000387243151378443	0.337400171777895	0.126	0.086	1	0	Faah
Ing1	0.000433463350173469	0.418037016720603	0.221	0.182	1	0	Ing1
Tmc6	0.000455434894416618	0.366869483202393	0.137	0.097	1	0	Tmc6
Ctsw	0.000462246180700249	0.404535451422461	0.18	0.137	1	0	Ctsw
Dtx1	0.000487243408363049	0.350949449855519	0.125	0.085	1	0	Dtx1
Ipcef1	0.000490345877089738	0.460722877679183	0.251	0.215	1	0	Ipcef1
Slc38a2	0.000512246879587479	0.272905195589989	0.64	0.66	1	0	Slc38a2
Ripor2	0.000542425013072669	0.340830907422453	0.387	0.364	1	0	Ripor2
Kdm5a	0.000583822719351338	0.459801331453504	0.332	0.312	1	0	Kdm5a
Arid4a	0.000598712599307052	0.471634190924839	0.305	0.281	1	0	Arid4a
Ttyh3	0.00059885790646296	0.470315905014232	0.179	0.139	1	0	Ttyh3
Stambpl1	0.000599340522947061	0.326597376143952	0.112	0.075	1	0	Stambpl1
Ppp1r9b	0.000613317259835755	0.424684593061783	0.167	0.128	1	0	Ppp1r9b
Atf7ip	0.00066898859796997	0.427295316984983	0.338	0.32	1	0	Atf7ip
Setx	0.000691960105809268	0.415351128632506	0.327	0.305	1	0	Setx
Tgfbr2	0.000705649002078765	0.419141065708517	0.382	0.378	1	0	Tgfbr2
Arhgap4	0.000722080502858823	0.304556366900424	0.144	0.103	1	0	Arhgap4
Patj	0.000733402832709532	0.301527173413058	0.103	0.067	1	0	Patj
Il2rg	0.000769995177261614	0.282210546812506	0.49	0.493	1	0	Il2rg
Mast3	0.00078113021786459	0.278647559227451	0.125	0.086	1	0	Mast3
H2-T23	0.000788527638210155	0.262670844749548	0.501	0.494	1	0	H2-T23
Hnrnpa0	0.00082587770358362	0.251064248597495	0.583	0.607	1	0	Hnrnpa0
Cd40lg	0.000908170037864639	0.507710710656961	0.118	0.082	1	0	Cd40lg
Tgfbr3	0.000914282515927812	0.33022228167173	0.109	0.073	1	0	Tgfbr3
Twf2	0.00104889560246745	0.428111346409224	0.179	0.141	1	0	Twf2
P2ry10	0.00129364312350365	0.383564634132185	0.303	0.274	1	0	P2ry10
Rnpepl1	0.0013317267465154	0.354498614718686	0.107	0.073	1	0	Rnpepl1
Bola2	0.00137027462668433	0.386338000612678	0.447	0.466	1	0	Bola2
A930005H10Rik	0.00156528572340975	0.422706854160281	0.186	0.151	1	0	A930005H10Rik
Pde4b	0.00156590134273758	0.390378119882231	0.36	0.339	1	0	Pde4b
Slc20a1	0.00156768559741407	0.381611112836125	0.147	0.111	1	0	Slc20a1
Cbx7	0.00169726300873926	0.311146407299994	0.128	0.092	1	0	Cbx7
Sept6	0.00173318055488523	0.436470557356833	0.265	0.24	1	0	Sept6
Fermt3	0.0018144744390135	0.348093876036468	0.204	0.167	1	0	Fermt3
Esyt1	0.0019995638568153	0.38928907500369	0.254	0.223	1	0	Esyt1
Dnm2	0.00205605870395958	0.393915377076858	0.275	0.251	1	0	Dnm2
1810026B05Rik	0.0021745414372093	0.437168080794638	0.325	0.315	1	0	1810026B05Rik
Mgst2	0.00232042323743454	0.423566241297424	0.18	0.146	1	0	Mgst2
Herc3	0.00232160760140465	0.339131375362993	0.158	0.123	1	0	Herc3
Stk10	0.00247881700099427	0.500396202345322	0.306	0.293	1	0	Stk10
Bach2	0.00264666734033299	0.385100331058253	0.314	0.291	1	0	Bach2
Fbxo33	0.00275269381246098	0.414714129234423	0.193	0.161	1	0	Fbxo33
Itm2a	0.00280999513918955	0.520896931654758	0.158	0.126	1	0	Itm2a
Clint1	0.00307763527211105	0.328830175131342	0.428	0.439	1	0	Clint1
Snhg5	0.00318911435171287	0.30728547326194	0.104	0.073	1	0	Snhg5
Ankrd11	0.00339809170832608	0.291836008060605	0.482	0.503	1	0	Ankrd11
Pstpip1	0.0034903348485215	0.300547954502431	0.111	0.079	1	0	Pstpip1
Dennd2d	0.00353859503055716	0.331309765589618	0.133	0.1	1	0	Dennd2d
Tatdn2	0.00418653173564297	0.349110728832073	0.164	0.132	1	0	Tatdn2
Pde4d	0.00424382406903923	0.373199716579197	0.183	0.151	1	0	Pde4d
Tmem71	0.00429503595871217	0.412355504348508	0.185	0.154	1	0	Tmem71
Xist	0.00452357324499704	0.397347173713655	0.529	0.562	1	0	Xist
Rbm38	0.00472563084658622	0.422203565591254	0.306	0.294	1	0	Rbm38
Sema4d	0.00515773057441523	0.412497076650537	0.264	0.243	1	0	Sema4d
Srpk1	0.0052443048708831	0.398751010241548	0.351	0.353	1	0	Srpk1
Nxpe3	0.00565859711961666	0.253802988509812	0.114	0.083	1	0	Nxpe3
Tle3	0.00612179169933694	0.389642208509067	0.171	0.141	1	0	Tle3
Nfatc3	0.00621892650374162	0.411149550762824	0.336	0.329	1	0	Nfatc3
Card6	0.00651910202547634	0.324803527093845	0.16	0.128	1	0	Card6
Mylip	0.00675819798693691	0.376856714356307	0.224	0.195	1	0	Mylip
Trib2	0.00693266514109026	0.375876708232162	0.148	0.119	1	0	Trib2
Capn1	0.00719811207177666	0.314004428141993	0.136	0.107	1	0	Capn1
Sema4a	0.00745852244270194	0.270921050812406	0.1	0.072	1	0	Sema4a
Frat2	0.00758017285493304	0.441297962638007	0.171	0.143	1	0	Frat2
Stat3	0.00769945916534257	0.401801765371953	0.376	0.386	1	0	Stat3
Dock11	0.00791061813230559	0.369780967695544	0.294	0.28	1	0	Dock11
Fryl	0.00828332101126689	0.45428637220936	0.275	0.262	1	0	Fryl
Pik3ip1	0.00855912577288724	0.314994055206889	0.142	0.113	1	0	Pik3ip1
Mark2	0.00880052687476868	0.335767298266286	0.242	0.221	1	0	Mark2
Sh2d2a	0.00902875013795092	0.372329212745254	0.18	0.151	1	0	Sh2d2a
Hnrnpab	0.00906155983362585	0.273430066373842	0.502	0.531	1	0	Hnrnpab
Smc4	0.00941666799954691	0.453748347131689	0.453	0.484	1	0	Smc4
Vasp	0.00947285114453911	0.351237095533495	0.28	0.264	1	0	Vasp
Cbl	0.00953304901761248	0.422121924556605	0.303	0.295	1	0	Cbl
Coq10b	0.00986891072310385	0.405381652972923	0.308	0.304	1	0	Coq10b
Rps27.1	4.39399604683721e-87	-1.52322115029202	0.89	0.997	1.41860162372139e-82	1	Rps27
Rpl13a.1	5.58303685365928e-79	-1.26573739705207	0.57	0.961	1.8024834482039e-74	1	Rpl13a
Tmsb4x.1	1.69636992257188e-70	-0.888862711727989	0.914	1	5.47673029502332e-66	1	Tmsb4x
Rplp1.1	5.24865503157378e-68	-1.06555567947253	0.85	0.993	1.6945282769436e-63	1	Rplp1
H2-Q7.1	7.6521454946011e-68	-1.03113254122154	0.091	0.532	2.47049517293197e-63	1	H2-Q7
Rps29.1	6.1569667446748e-65	-0.878137342986005	0.976	0.998	1.98777671351826e-60	1	Rps29
Clu.1	1.06211436240552e-64	0.896647072169129	0.927	0.623	3.42903621902624e-60	1	Clu
Eef1a1.1	5.05021657572205e-64	-0.768718995894416	0.888	0.995	1.63046242147186e-59	1	Eef1a1
Rps19.1	2.25006024119856e-63	-0.858931716698462	0.864	0.991	7.26431948870954e-59	1	Rps19
Ubc.1	2.63630978215468e-63	-0.92071798712075	0.273	0.792	8.51132613168637e-59	1	Ubc
Srsf2.1	3.50631020654497e-63	-0.737523951988828	0.131	0.597	1.13201225018304e-58	1	Srsf2
Rps7.1	4.51492481414098e-63	-0.872911192732974	0.832	0.989	1.45764347624542e-58	1	Rps7
Rps12.1	3.22745023977282e-62	-1.03261261221926	0.621	0.96	1.04198230991065e-57	1	Rps12
Arhgef1.1	2.98552322716094e-61	-0.811152162855113	0.109	0.541	9.63876173888909e-57	1	Arhgef1
Rps10.1	6.72033311695691e-61	-0.673460214035526	0.912	0.994	2.16965954680954e-56	1	Rps10
Cd53.1	1.26721671607689e-60	-0.770944964549076	0.149	0.61	4.09120916785423e-56	1	Cd53
Hbb-bs.1	2.17818887445197e-60	-0.32579608574702	0.957	0.68	7.03228278116818e-56	1	Hbb-bs
Ms4a4b.1	1.36528346515218e-59	-0.929939691170669	0.128	0.559	4.4078176672438e-55	1	Ms4a4b
Rpl12.1	1.65937863541711e-59	-0.9412839488021	0.647	0.966	5.35730392444414e-55	1	Rpl12
Cxcr4.1	2.85802484531658e-59	-0.978855286714359	0.168	0.617	9.22713321310459e-55	1	Cxcr4
Coro1a.1	5.3996445023111e-58	-0.777623636020425	0.27	0.773	1.74327522757114e-53	1	Coro1a
Tpt1.1	5.7021145666434e-58	-0.81339517870457	0.915	0.995	1.84092768784082e-53	1	Tpt1
Gapdh.1	3.9481862326634e-57	0.628383026920093	0.979	0.942	1.27467192521538e-52	1	Gapdh
Arhgap45.1	1.87956406487541e-55	-0.86983784400298	0.086	0.473	6.06817258345025e-51	1	Arhgap45
Uba52.1	3.35029395404537e-55	0.394827114430894	0.998	0.997	1.08164240306355e-50	1	Uba52
Srgn.1	3.69612556646792e-55	-0.835321154741398	0.272	0.761	1.19329413913417e-50	1	Srgn
Gimap6.1	2.32948361353294e-54	-0.722241662868933	0.184	0.641	7.52073784629108e-50	1	Gimap6
H2-Q6.1	9.05958538856907e-54	-0.910077737406412	0.077	0.445	2.92488714269952e-49	1	H2-Q6
Rpl21.1	2.09007054260157e-53	-0.7504979756769	0.772	0.982	6.74779274678916e-49	1	Rpl21
Polr2a.1	4.50533508649358e-53	-0.659431389608122	0.094	0.482	1.45454743267445e-48	1	Polr2a
Rack1.1	6.91568604125849e-53	-0.862734707603997	0.433	0.894	2.2327292384203e-48	1	Rack1
H2-K1.1	7.19284029332652e-53	-0.904522561775841	0.567	0.942	2.32220848870047e-48	1	H2-K1
Rps14.1	6.31481769288553e-52	-0.656890494736433	0.824	0.981	2.03873889214809e-47	1	Rps14
Cotl1.1	1.48483970684089e-49	-0.707733532365221	0.078	0.435	4.79380499353583e-45	1	Cotl1
H2-Q4.1	1.50999124039081e-49	-0.801229808762673	0.04	0.36	4.87500671960173e-45	1	H2-Q4
Rpl4.1	1.04740651217082e-48	-0.742783255250426	0.366	0.843	3.38155192454349e-44	1	Rpl4
Myh9.1	8.20248401159164e-48	-0.67419141581237	0.283	0.769	2.64817196314236e-43	1	Myh9
[truncated: 9,567 more rows]
