# Supplementary material for: DDR2-regulated arginase activity in ovarian cancer-associated fibroblasts promotes collagen production and tumor progression
Source: Oncogene. Author manuscript; Available in PMC 2024 Feb 16. (PMC10786713; doi:10.1038/s41388-023-02884-3)
Supplement: Supplementary Table 6 [file NIHMS1947626-supplement-Supplementary_Table_6.xlsx]

## Sheet: Sheet1
Supplemental Table 6: Collagen peptides with 13-C5 labelled proline or hydroxyproline site
Protein Groups IDs	Proteins	Gene Names	Protein Names	Peptide IDs	Peptide Sequence	13C5 Hydroxyproline Count	13C5 Proline
							Count
387	P02452	COL1A1	Collagen alpha-1(I) chain	4908	GEQGPAGSPGFQGLPGPAGPP	0	1
					GEAGKPGEQGVPGDLGAPGPSGAR
387	P02452	COL1A1	Collagen alpha-1(I) chain	5013	GFSGLQGPPGPPGSPGEQGPS	0	1
					GASGPAGPR
387	P02452	COL1A1	Collagen alpha-1(I) chain	5339	GLTGPIGPPGPAGAPGDKGESG	1	0
					PSGPAGPTGAR
387	P02452	COL1A1	Collagen alpha-1(I) chain	5340	GLTGPIGPPGPAGAPGDKGESG	0	1
					PSGPAGPTGAR
388	P02458	COL2A1	Collagen alpha-1(II) chain;Collagen alpha-1(II) chain;Chondrocalcin	14486	VGPPGSNGNPGPPGPPGPSGKDG	0	3
					PK
389	P02461	COL3A1	Collagen alpha-1(III) chain	5491	GPTGPIGPPGPAGQPGDKGEGGA	0	1
					PGLPGIAGPR
389	P02461	COL3A1	Collagen alpha-1(III) chain	5492	GPTGPIGPPGPAGQPGDKGEGGA	0	1
					PGLPGIAGPR
390	P02462	COL4A1	Collagen alpha-1(IV) chain;Arresten	11159	PGFNGLPGNPGVQGQK	1	1
476	P08123	COL1A2	Collagen alpha-2(I) chain	5275	GLHGEFGLPGPAGPR	0	1
476	P08123	COL1A2	Collagen alpha-2(I) chain	5479	GPSGPPGPDGNKGEPGVVGAVGT	0	1
					AGPSGPSGLPGER
476	P08123	COL1A2	Collagen alpha-2(I) chain	5801	GYPGNIGPVGAAGAPGPHGPVGPAGK	0	1
565	P12107	COL11A1	Collagen alpha-1(XI) chain	4889	GEKGEAGPPGAAGPPGAK	2	2
680	P20908	COL5A1	Collagen alpha-1(V) chain	12760	SPVFLYEDHTGKPGPEDYPLFR	0	1
680	P20908	COL5A1	Collagen alpha-1(V) chain	13379	TGPPGPPGVVGPQGPTGETGPMGER	0	2
1380	Q05707	COL14A1	Collagen alpha-1(XIV) chain	9374	LQEIEGPSVSIMEK	0	1
1380	Q05707	COL14A1	Collagen alpha-1(XIV) chain	9375	LQEIEGPSVSIMEKTQSLPTR	0	1
1529	Q14050	COL9A3	Collagen alpha-3(IX) chain	4866	GEAGRNGAPGEKGPNGLPGLPGR	3	0
2195	Q96P44	COL21A1	Collagen alpha-1(XXI) chain	4890	GEKGNAGFPGLPGPAGEPGR	1	1
2195	Q96P44	COL21A1	Collagen alpha-1(XXI) chain	5302	GLMGQKGEIGPPGQQGKK	0	1
2242	Q99715	COL12A1	Collagen alpha-1(XII) chain	8389	LFYAPAAGGPEELVPIPGNTNYAILR	0	1
2242	Q99715	COL12A1	Collagen alpha-1(XII) chain	9004	LLPETPSDPFAIWQITDR	0	1
