# Supplementary material for: DDR2-regulated arginase activity in ovarian cancer-associated fibroblasts promotes collagen production and tumor progression
Source: Oncogene. Author manuscript; Available in PMC 2024 Feb 16. (PMC10786713; doi:10.1038/s41388-023-02884-3)
Supplement: Supplementary Table 7 [file NIHMS1947626-supplement-Supplementary_Table_7.xlsx]

## Sheet: Sheet1
Supplemental Table 7: MRM parameters for polyamine mass spectrometry
Compound Name	Precursor (m/z)	Product M/z	Dwell	Fragmentor	Collision Energy	Cell Accelerator Voltage	Polarity
Spermine	603	592.2	50	70	10	5	positive
Spermine	603	155.2	50	70	10	5	positive
N-acetyl spermine	545.4	471.3	50	70	10	5	positive
Spermidine	446.1	372.1	50	70	10	5	positive
Spermidine	446.1	289.2	50	70	32	5	positive
N-acetyl spermidine	388	314.2	50	70	10	5	positive
1,6-diaminohexane	317	243	50	70	10	5	positive
Cadavarine	303	229	50	70	10	5	positive
Putrescine	289	215	50	70	10	5	positive
Putrescine	289	115	50	70	10	5	positive
Putrescine	289	98	50	70	10	5	positive
1,3 diaminopropane	275	201.1	50	70	10	5	positive
N-acetyl cadaverine	245	171.1	50	70	10	5	positive
N-acetyl putrescine	231	157	50	70	10	5	positive
