# Supplementary material for: DDR2-regulated arginase activity in ovarian cancer-associated fibroblasts promotes collagen production and tumor progression
Source: Oncogene. Author manuscript; Available in PMC 2024 Feb 16. (PMC10786713; doi:10.1038/s41388-023-02884-3)
Supplement: Supplementary Table 4 [file NIHMS1947626-supplement-Supplementary_Table_4.csv]

	p_val	avg_log2FC	pct.1	pct.2	p_val_adj	cluster	gene
Stab1	6.0710282465718e-278	2.23434598667659	0.958	0.27	1.69976648847517e-273	0	Stab1
Mrc1	1.11931262015857e-262	1.90030380333502	0.947	0.222	3.13385147391998e-258	0	Mrc1
Fcrls	2.72390062186303e-251	2.09069605161142	0.903	0.218	7.62637696109212e-247	0	Fcrls
F13a1	9.91903770064243e-249	1.96483731050908	0.956	0.264	2.77713217542587e-244	0	F13a1
Ms4a7	2.78424163576211e-239	1.85194192288335	0.984	0.283	7.79531973180675e-235	0	Ms4a7
Csf1r	7.37363664585843e-239	1.87259544264379	0.991	0.326	2.06447078810744e-234	0	Csf1r
Sepp1	2.25797428716772e-221	2.03769712796404	0.993	0.427	6.32187640921217e-217	0	Sepp1
Trem2	7.15892739276511e-221	1.77737576830603	0.996	0.369	2.00435649142638e-216	0	Trem2
Folr2	3.192712257589e-217	1.54307715117152	0.789	0.162	8.93895577879769e-213	0	Folr2
C1qc	3.4354093353047e-216	1.90010978980821	1	0.415	9.61845905698609e-212	0	C1qc
Fcgr3	7.97238125822298e-215	1.63543008031777	0.984	0.321	2.23210730467727e-210	0	Fcgr3
Adgre1	3.32684690061406e-212	1.2793759735446	0.815	0.179	9.31450595233925e-208	0	Adgre1
P2ry6	7.89682692564815e-207	1.22388913168043	0.837	0.19	2.21095360264297e-202	0	P2ry6
Grn	9.17440817920675e-205	1.7927000736541	0.996	0.556	2.56865080201431e-200	0	Grn
Lgmn	4.04028191146488e-204	1.49876949443919	0.946	0.358	1.13119812957194e-199	0	Lgmn
C1qa	2.85048326268006e-203	1.95462623694927	0.998	0.583	7.98078303885163e-199	0	C1qa
Trf	4.77828662944372e-203	1.49187896160619	0.917	0.247	1.33782469051165e-198	0	Trf
Lyz2	8.85377565342612e-203	1.98782142343952	1	0.692	2.47888010744624e-198	0	Lyz2
Pltp	4.52732182250094e-198	1.61729997789711	0.951	0.322	1.26755956386381e-193	0	Pltp
Ms4a6c	2.57353672845455e-197	1.46266128762312	0.965	0.297	7.20538813232705e-193	0	Ms4a6c
Dab2	6.94130040943552e-195	1.57679857221304	0.926	0.355	1.94342528863376e-190	0	Dab2
Ctsb	4.87099747467192e-194	1.72416730799413	1	0.685	1.36378187295864e-189	0	Ctsb
C1qb	4.41920646161688e-193	1.85687763839427	1	0.564	1.2372894251235e-188	0	C1qb
Mafb	2.32085699824865e-192	1.54752406411571	0.97	0.327	6.49793542369658e-188	0	Mafb
Ms4a6b	1.75998182713692e-191	1.31048678007333	0.882	0.238	4.92759711961796e-187	0	Ms4a6b
Maf	2.6831098493653e-186	1.57868475535191	0.917	0.377	7.51217095625297e-182	0	Maf
Ctsd	9.4760266359683e-184	1.91372897006339	0.993	0.661	2.6530979375384e-179	0	Ctsd
Rgs10	1.70510979789015e-183	1.38878331048888	0.961	0.391	4.77396641213285e-179	0	Rgs10
Cx3cr1	4.16543611916062e-183	1.80215643023843	0.794	0.212	1.16623880464259e-178	0	Cx3cr1
Dhrs3	2.87059596192014e-182	1.2393240221895	0.828	0.241	8.03709457418401e-178	0	Dhrs3
Cbr2	2.95348299532256e-181	1.66228130890728	0.78	0.214	8.26916169030409e-177	0	Cbr2
Ms4a6d	4.1910410966501e-181	1.21597244390222	0.833	0.222	1.1734076862401e-176	0	Ms4a6d
Hexa	5.17353101558265e-180	1.50092629489405	0.956	0.463	1.44848521374283e-175	0	Hexa
Pid1	1.89670046956144e-178	1.29613730840712	0.872	0.261	5.31038197467812e-174	0	Pid1
Pf4	7.44707029159704e-177	1.19974572479577	0.954	0.338	2.08503074024134e-172	0	Pf4
Apoe	3.00652735442967e-176	1.89680123779664	1	0.892	8.4176752869322e-172	0	Apoe
Ctsa	4.6383727627043e-176	1.43850538434651	0.981	0.519	1.29865160610195e-171	0	Ctsa
Clec4a2	9.93830962348856e-175	1.09153395370388	0.844	0.224	2.78252792838433e-170	0	Clec4a2
Man2b1	1.01426542330087e-174	1.34377079807279	0.896	0.338	2.83974033215777e-170	0	Man2b1
Tnfaip8l2	1.04962298910301e-172	1.10574504062034	0.821	0.22	2.93873444489061e-168	0	Tnfaip8l2
Abca1	6.83695034237305e-172	1.34192912387924	0.81	0.265	1.91420935685761e-167	0	Abca1
Laptm5	1.85850325160702e-171	1.41446607881359	0.996	0.399	5.20343740384934e-167	0	Laptm5
Ctss	4.03039884416775e-171	1.52338152088009	1	0.422	1.12843106839009e-166	0	Ctss
Cd68	2.29377484849694e-170	1.40616525852261	0.931	0.339	6.42211082082173e-166	0	Cd68
Pld4	3.15540238304632e-169	1.26292979879478	0.912	0.278	8.83449559205309e-165	0	Pld4
Lamp1	5.60735045975677e-169	1.38377830176072	0.991	0.632	1.5699459817227e-164	0	Lamp1
Hpgds	6.68724437969616e-169	1.0333540773389	0.673	0.145	1.87229468142733e-164	0	Hpgds
Wfdc17	1.6248681916866e-167	1.58557817642311	0.937	0.369	4.54930596308415e-163	0	Wfdc17
Ehd4	4.98531051225501e-164	1.32765004121037	0.9	0.371	1.39578723722116e-159	0	Ehd4
Cyth4	6.26313473645287e-163	1.05662478523997	0.81	0.23	1.75355246351208e-158	0	Cyth4
Rnase4	9.45434223854501e-163	1.08135916034889	0.663	0.157	2.64702673994783e-158	0	Rnase4
Fcgrt	3.09584806358507e-162	1.39353400835064	0.905	0.391	8.66775540842549e-158	0	Fcgrt
C3ar1	9.52510857399273e-161	1.13138305914552	0.83	0.229	2.66683989854648e-156	0	C3ar1
Fcer1g	2.52185212043743e-160	1.44563791870332	1	0.499	7.06068156680072e-156	0	Fcer1g
Cybb	8.21751484851737e-160	1.02890592987145	0.875	0.246	2.30073980728789e-155	0	Cybb
Ctsc	1.05341210281664e-158	1.19147937577537	0.893	0.311	2.94934320546603e-154	0	Ctsc
Hexb	1.86395929648417e-158	1.32424966017771	0.826	0.295	5.21871323829638e-154	0	Hexb
Clec4n	2.27541394427883e-158	1.11076521509305	0.719	0.173	6.37070396119186e-154	0	Clec4n
Camk1	1.17633463117326e-156	1.18122506081466	0.794	0.276	3.2935017003589e-152	0	Camk1
Itm2b	1.32784821112469e-156	1.34440518295936	1	0.69	3.71770942150692e-152	0	Itm2b
Serinc3	2.50968369606827e-156	1.2010772432608	0.905	0.392	7.02661241225195e-152	0	Serinc3
Cxcl16	3.77638546295077e-155	1.17648478935611	0.919	0.315	1.05731240191696e-150	0	Cxcl16
Mpeg1	2.47319273625388e-154	1.16871860202136	0.819	0.234	6.92444502296362e-150	0	Mpeg1
Cd84	1.58399758336101e-153	1.06476923489221	0.731	0.189	4.43487643389417e-149	0	Cd84
Syngr1	2.49512245676311e-153	1.20503040708551	0.656	0.165	6.98584385444536e-149	0	Syngr1
Tyrobp	8.44887257056018e-151	1.31609623482389	0.996	0.491	2.36551534230544e-146	0	Tyrobp
Tcn2	9.78849024955693e-151	1.13855898035662	0.715	0.211	2.74058150007095e-146	0	Tcn2
Fcgr2b	1.0207680413577e-149	1.10457414346658	0.763	0.21	2.85794636219328e-145	0	Fcgr2b
Atp13a2	1.34651742682452e-148	1.15000688325181	0.754	0.243	3.76997949162329e-144	0	Atp13a2
Tmem37	7.14810430498534e-148	1.12696511903755	0.772	0.261	2.0013262433098e-143	0	Tmem37
Ncf1	1.51027268105198e-147	0.975647310416849	0.784	0.228	4.22846145240933e-143	0	Ncf1
Cltc	5.26354254880133e-147	1.25132611971971	0.91	0.474	1.4736866428134e-142	0	Cltc
Xist	2.77156683102051e-143	1.08816840714429	0.914	0.31	7.75983281349123e-139	0	Xist
Gas6	1.27383323316023e-141	0.894555102068627	0.511	0.09	3.56647828620201e-137	0	Gas6
Timp2	1.82409165270774e-141	1.27200414115412	0.968	0.566	5.10709180925114e-137	0	Timp2
Ucp2	1.83368788678219e-141	1.24141216781981	0.979	0.492	5.13395934541276e-137	0	Ucp2
Arl11	1.38523920383001e-139	0.876970204690451	0.564	0.117	3.87839272288327e-135	0	Arl11
Ccl9	3.29804338485179e-139	1.10244357465411	0.817	0.251	9.23386186890805e-135	0	Ccl9
Ptpn18	7.98906540573104e-139	1.13964608751692	0.958	0.417	2.23677853229658e-134	0	Ptpn18
Spi1	9.52687728393412e-139	1.00613413340075	0.88	0.289	2.66733510195588e-134	0	Spi1
Mertk	1.08015876759902e-138	1.16443175537318	0.701	0.222	3.02422851752374e-134	0	Mertk
Frmd4b	1.74090226761422e-138	0.918950934372094	0.629	0.149	4.8741781688663e-134	0	Frmd4b
Alox5ap	2.27456906814479e-138	0.957952096440881	0.919	0.33	6.36833847699179e-134	0	Alox5ap
Aif1	3.39546328121332e-138	1.00239836573277	0.905	0.303	9.50661809474104e-134	0	Aif1
Zeb2	5.88223092548818e-138	1.12030709979045	0.944	0.464	1.64690701451818e-133	0	Zeb2
Ninj1	2.26466491125122e-137	1.26660473018886	0.93	0.477	6.34060881852117e-133	0	Ninj1
Tmem86a	5.3904597093881e-137	1.05919944548651	0.699	0.22	1.50922090943448e-132	0	Tmem86a
Inpp5d	8.93056304872439e-137	0.885960658504427	0.696	0.187	2.50037904238185e-132	0	Inpp5d
Atp6v0b	1.22392825801972e-136	1.05261374307457	0.986	0.61	3.42675433680361e-132	0	Atp6v0b
AF251705	2.00886810906506e-136	0.891647846898993	0.71	0.192	5.62442893176035e-132	0	AF251705
Vsir	2.20233413686977e-136	0.974905458690627	0.773	0.249	6.16609511640799e-132	0	Vsir
Fcgr1	1.03817643790235e-135	0.786591108161316	0.817	0.233	2.90668639083899e-131	0	Fcgr1
Cst3	1.85495092922376e-135	1.09110716545484	0.998	0.745	5.19349161164068e-131	0	Cst3
Gpr34	6.36417458416924e-135	0.813470928559458	0.439	0.066	1.7818416000757e-130	0	Gpr34
Hfe	8.60720808021537e-135	0.990135446079382	0.668	0.188	2.4098461182987e-130	0	Hfe
Clta	4.367487135637e-131	1.08910830054087	0.968	0.663	1.22280904823565e-126	0	Clta
Psap	6.27922271439706e-131	1.12865176747133	0.996	0.671	1.75805677557689e-126	0	Psap
Nrp1	1.70184681705427e-130	1.18758172382656	0.83	0.374	4.76483071838855e-126	0	Nrp1
Ctsh	2.99512474095057e-130	1.01778283919277	0.9	0.338	8.38575024971341e-126	0	Ctsh
Unc93b1	6.12791526150188e-129	0.903748288719707	0.757	0.245	1.7156937149153e-124	0	Unc93b1
Tmem106a	1.54185637989586e-127	1.0237643453542	0.712	0.228	4.31688949243243e-123	0	Tmem106a
Abhd12	2.8992732658085e-126	1.0823748472613	0.8	0.352	8.11738528961065e-122	0	Abhd12
Ltc4s	1.87847261762959e-125	1.29176027826202	0.645	0.201	5.25934763483933e-121	0	Ltc4s
Fyb	3.02742183890343e-125	1.02200357191255	0.921	0.414	8.47617566456183e-121	0	Fyb
Ap2a2	6.65559686832468e-125	1.18025559749555	0.854	0.46	1.86343401119354e-120	0	Ap2a2
Gmfg	2.26990768970817e-124	0.83598182667023	0.83	0.273	6.35528754964492e-120	0	Gmfg
Asah1	2.43099773723993e-124	0.970098527614078	0.789	0.339	6.80630746472436e-120	0	Asah1
Rassf4	3.37695046021171e-124	0.852090569267506	0.687	0.195	9.45478589850074e-120	0	Rassf4
Rab3il1	7.69377790647781e-123	0.930100107656326	0.684	0.219	2.15410393825566e-118	0	Rab3il1
Nckap1l	2.20628567628446e-122	0.854207376200694	0.641	0.172	6.17715863646122e-118	0	Nckap1l
Arrb2	4.37452281210257e-122	0.916245182457959	0.78	0.298	1.22477889693248e-117	0	Arrb2
Slc43a2	1.14821135467848e-121	1.00011918362786	0.663	0.21	3.21476215082881e-117	0	Slc43a2
Clec4a1	1.29545620059046e-121	0.902195847558895	0.724	0.215	3.62701827041316e-117	0	Clec4a1
Cotl1	8.71807853838801e-121	1.10575225274921	0.938	0.476	2.44088762917788e-116	0	Cotl1
Cyba	2.51558563688244e-119	1.05328749930272	0.998	0.71	7.04313666614346e-115	0	Cyba
Cacna1d	2.81149957649042e-119	0.729407758400721	0.422	0.07	7.87163651425787e-115	0	Cacna1d
Ncf2	6.6955732442292e-119	0.76008819865313	0.701	0.204	1.87462659691929e-114	0	Ncf2
Ctsz	1.90084943217095e-118	1.06910052197166	0.979	0.619	5.32199824019222e-114	0	Ctsz
Irf8	2.31122531368329e-118	0.804600130597791	0.743	0.23	6.47096863325047e-114	0	Irf8
Lcp1	6.01004320409809e-118	0.892808169811445	0.851	0.303	1.68269189628338e-113	0	Lcp1
Cd33	4.05827669985648e-117	0.796977742959305	0.51	0.111	1.13623631042582e-112	0	Cd33
Sirpa	4.23793113446652e-117	0.971471975454767	0.659	0.209	1.18653595902794e-112	0	Sirpa
Tm6sf1	7.46379506250228e-117	0.84336354098281	0.657	0.186	2.08971334159939e-112	0	Tm6sf1
Adap2	4.21101942984603e-116	0.879039698330458	0.603	0.161	1.17900121996829e-111	0	Adap2
Ifi30	5.46280688923952e-116	0.994851937077737	0.902	0.434	1.52947667284928e-111	0	Ifi30
Cd93	1.72558846596381e-115	0.794487894714747	0.608	0.156	4.83130258700547e-111	0	Cd93
Ly86	3.1223559120303e-115	0.799291260038008	0.689	0.197	8.74197208250244e-111	0	Ly86
Lyn	1.51430031567482e-113	0.877296624881932	0.714	0.232	4.23973802382635e-109	0	Lyn
Bcl2a1b	2.29543531787912e-113	0.87532057540986	0.756	0.246	6.42675980299795e-109	0	Bcl2a1b
Stard8	3.25199286126333e-113	0.821920263236303	0.406	0.071	9.10492961296507e-109	0	Stard8
Smagp	3.65723030369489e-113	0.750572798277614	0.494	0.107	1.02395134042849e-108	0	Smagp
Itgam	4.14565102289634e-110	0.862240615138405	0.605	0.164	1.16069937339052e-105	0	Itgam
Gns	5.30560822528493e-110	0.985932917983502	0.777	0.374	1.48546419091527e-105	0	Gns
Ptpn6	9.96205299433529e-110	0.703851418399606	0.731	0.232	2.78917559735399e-105	0	Ptpn6
Npc2	1.5276483665391e-108	0.901662852202584	0.993	0.71	4.27710989663618e-104	0	Npc2
Tmsb4x	4.58148287222623e-108	1.00251841444626	1	0.919	1.2827235745659e-103	0	Tmsb4x
Ntpcr	4.04353923891263e-107	0.956284226185029	0.74	0.338	1.13211011611076e-102	0	Ntpcr
Lyl1	1.28632717390812e-106	0.727910467314266	0.503	0.116	3.60145882150797e-102	0	Lyl1
Igf1	7.1682672400186e-106	0.893703438670394	0.583	0.168	2.00697146186041e-101	0	Igf1
Myo1f	1.12367718131868e-105	0.677808927224839	0.538	0.135	3.14607137225604e-101	0	Myo1f
Ppt1	2.85472600354941e-105	0.935798906051288	0.696	0.294	7.99266186473764e-101	0	Ppt1
Ifngr1	3.26860074044276e-105	0.901116234818386	0.796	0.379	9.15142835309165e-101	0	Ifngr1
Glul	1.0725961324207e-104	0.813975807787356	0.657	0.226	3.00305465155147e-100	0	Glul
Ftl1	7.11491612845593e-104	0.747940105530313	1	0.949	1.99203421764509e-99	0	Ftl1
Slamf9	1.38416313517308e-103	0.785481743831411	0.541	0.138	3.87537994585759e-99	0	Slamf9
Cd38	2.02383155457868e-103	0.865787910972078	0.534	0.143	5.66632358650938e-99	0	Cd38
Pmp22	2.53735868406894e-103	1.01892093236414	0.657	0.243	7.10409684365621e-99	0	Pmp22
Fam213b	4.92425370936657e-103	0.712276436641391	0.515	0.126	1.37869255354845e-98	0	Fam213b
Pou2f2	1.36896856385925e-102	0.814988070055071	0.617	0.177	3.83283818509313e-98	0	Pou2f2
Ap1b1	1.49238960969351e-102	0.932482405716921	0.677	0.279	4.17839242921989e-98	0	Ap1b1
Scamp2	1.60526852164158e-102	0.936931072593173	0.768	0.382	4.49443080689208e-98	0	Scamp2
Ncf4	3.28776688508577e-102	0.715396442534883	0.645	0.199	9.20508972486314e-98	0	Ncf4
Creg1	1.78221049055797e-101	0.884829670889712	0.78	0.351	4.9898329314642e-97	0	Creg1
Lrp1	3.93082197154927e-101	0.966009996633472	0.854	0.458	1.10055153559436e-96	0	Lrp1
Ccr1	1.58523955505989e-100	0.731815075688388	0.504	0.123	4.43835370625668e-96	0	Ccr1
Mef2c	1.81505090223841e-100	0.903198309246957	0.805	0.4	5.08177951608711e-96	0	Mef2c
Dcxr	1.94096653634717e-100	0.804866395523369	0.591	0.191	5.43431810846482e-96	0	Dcxr
Plek	4.75328045928073e-100	0.539828456900581	0.684	0.212	1.33082346298942e-95	0	Plek
Ophn1	5.37762475784429e-100	0.816583783572522	0.506	0.139	1.50562737970124e-95	0	Ophn1
Dpep2	9.59676223450205e-100	0.839961287267306	0.557	0.153	2.68690149041588e-95	0	Dpep2
Msr1	1.08007814950741e-99	0.749454105138438	0.525	0.133	3.02400280299084e-95	0	Msr1
Atp2b1	7.54851273304295e-99	0.824692320123596	0.895	0.499	2.11343259499736e-94	0	Atp2b1
Ccl6	1.23173771384073e-98	0.893853226969019	0.784	0.293	3.44861925121128e-94	0	Ccl6
Kctd12	2.70565213890717e-98	0.789812927413957	0.629	0.193	7.57528485851229e-94	0	Kctd12
Marcks	5.29497949589928e-98	0.883894253177041	0.917	0.533	1.48248835926188e-93	0	Marcks
Sash1	6.80134000525213e-98	0.832323521862785	0.562	0.173	1.90423917467049e-93	0	Sash1
Tpp1	7.76691313039928e-98	0.890002702392577	0.633	0.254	2.17458033824919e-93	0	Tpp1
Pirb	1.06591166248079e-97	0.785282353395474	0.587	0.171	2.98433947261372e-93	0	Pirb
Snx5	1.30445980551202e-97	0.891746376455412	0.78	0.409	3.65222656347255e-93	0	Snx5
Ang	7.64922230545577e-97	0.703730007362953	0.485	0.124	2.14162926108151e-92	0	Ang
Blvrb	8.263163606047e-97	0.811043851348921	0.859	0.465	2.31352054642104e-92	0	Blvrb
Crlf2	2.20397263283996e-96	0.759362738093736	0.707	0.259	6.17068257742532e-92	0	Crlf2
Plxnb2	4.27546721154893e-96	0.891490260362896	0.717	0.348	1.19704530988947e-91	0	Plxnb2
Gusb	1.07819208180557e-95	0.850598221247129	0.775	0.402	3.01872219063924e-91	0	Gusb
Clec12a	1.81932555420131e-95	0.694058599206082	0.573	0.163	5.09374768665282e-91	0	Clec12a
Ssh2	5.62849049348794e-95	0.862688325682922	0.668	0.277	1.57586476836675e-90	0	Ssh2
Entpd1	1.20061568204758e-94	0.631972677214407	0.483	0.119	3.36148378659682e-90	0	Entpd1
Fuca1	5.14813874534936e-94	0.899621351605139	0.812	0.448	1.44137588592291e-89	0	Fuca1
Gnai2	6.29083680844761e-94	0.843148192698371	0.972	0.701	1.76130848962916e-89	0	Gnai2
Slco2b1	7.31370229563631e-94	0.652029178605584	0.408	0.083	2.04769036873225e-89	0	Slco2b1
Sult1a1	8.72215392367339e-94	0.759676216715567	0.436	0.099	2.44202865555008e-89	0	Sult1a1
Nrros	5.78419910630777e-93	0.665432925269325	0.504	0.133	1.61946006578405e-88	0	Nrros
Clec4a3	6.39080340337067e-93	0.692367424529921	0.561	0.16	1.78929713687572e-88	0	Clec4a3
Cd53	1.76348229313093e-92	0.650508537832674	0.654	0.214	4.93739772430797e-88	0	Cd53
Myo5a	2.0067764411436e-92	0.945596013384039	0.638	0.275	5.61857267991385e-88	0	Myo5a
Rftn1	5.74531651641524e-92	0.665350251681494	0.446	0.107	1.60857371826594e-87	0	Rftn1
Man1c1	7.16556678929419e-91	0.703152230632707	0.446	0.114	2.00621538966659e-86	0	Man1c1
Cyfip1	1.89310086967648e-90	0.871306186633308	0.794	0.439	5.3003038149202e-86	0	Cyfip1
Sdcbp	2.40841968594899e-90	0.815679322631246	0.729	0.343	6.74309343671999e-86	0	Sdcbp
Igsf6	2.94661317473657e-90	0.626838508333864	0.561	0.163	8.24992756662744e-86	0	Igsf6
Dok3	5.6567144020031e-90	0.628295664161913	0.52	0.146	1.58376689827283e-85	0	Dok3
Fcna	7.1525331980679e-90	0.763018269669588	0.376	0.075	2.00256624479505e-85	0	Fcna
Cndp2	2.98386177739746e-89	0.823034064207067	0.77	0.378	8.35421620435741e-85	0	Cndp2
AI607873	4.06900795282591e-89	0.68667295886084	0.596	0.189	1.1392408466322e-84	0	AI607873
Tgfb1	7.56019578067518e-89	0.749873394220353	0.837	0.446	2.11670361467344e-84	0	Tgfb1
Arhgdib	2.55878308970295e-88	0.780988910064832	0.884	0.472	7.16408089455032e-84	0	Arhgdib
Efhd2	3.26906299822964e-88	0.741450403410758	0.708	0.305	9.15272258244334e-84	0	Efhd2
Il10rb	6.9845899039616e-88	0.726226050068585	0.566	0.192	1.95554548131117e-83	0	Il10rb
Lair1	2.05298456103211e-87	0.690014341735318	0.524	0.148	5.74794617397769e-83	0	Lair1
Slc37a2	5.27030228661527e-87	0.704533813040595	0.45	0.118	1.47557923420654e-82	0	Slc37a2
Il4ra	7.30401482950515e-87	0.857726998233419	0.652	0.273	2.04497807196485e-82	0	Il4ra
Pla2g7	1.0932900023169e-86	0.850671653937663	0.599	0.228	3.06099334848685e-82	0	Pla2g7
Cttnbp2nl	1.35594217624595e-86	0.814637327987308	0.583	0.226	3.79636690505342e-82	0	Cttnbp2nl
Csf2ra	1.45152952948027e-86	0.725986706684372	0.691	0.279	4.06399237663887e-82	0	Csf2ra
Hcst	2.5313077660065e-86	0.427190800140726	0.559	0.161	7.08715548326499e-82	0	Hcst
Hacd4	3.77412556307197e-86	0.790471001056674	0.612	0.239	1.05667967514889e-81	0	Hacd4
Tmem141	4.06301490816738e-86	0.612470864582569	0.409	0.097	1.1375629139887e-81	0	Tmem141
Pycard	5.23155500317321e-86	0.679541859143772	0.712	0.269	1.46473076978844e-81	0	Pycard
C4b	9.86047372148411e-86	1.10471774176596	0.475	0.125	2.76073543254112e-81	0	C4b
Tlr13	1.37660007283654e-85	0.630890260834354	0.409	0.095	3.85420488392776e-81	0	Tlr13
Hmha1	1.88798816324989e-85	0.610462057788525	0.536	0.158	5.28598925946704e-81	0	Hmha1
Mef2a	8.05622215862328e-85	0.80597874985674	0.745	0.392	2.25558107997135e-80	0	Mef2a
Gpr65	1.48810987931858e-84	0.624773402781953	0.487	0.129	4.16641004011617e-80	0	Gpr65
Ptprc	3.05386891406014e-84	0.537881663594975	0.756	0.277	8.55022218558557e-80	0	Ptprc
Gdi2	1.06037172476055e-83	0.757194495108552	0.916	0.568	2.96882875498458e-79	0	Gdi2
Ctla2b	1.13515477766117e-83	0.590033041251157	0.369	0.076	3.17820634649575e-79	0	Ctla2b
Cd83	4.80843824817365e-83	0.804535263340872	0.548	0.164	1.34626654072366e-78	0	Cd83
Rab5c	7.57980446931279e-83	0.680700243387684	0.852	0.517	2.1221936553182e-78	0	Rab5c
H2-D1	8.22087654573058e-83	0.774564924332007	0.931	0.513	2.30168101527365e-78	0	H2-D1
Ccl8	8.5985217285557e-83	0.803444934602581	0.608	0.205	2.40741411356103e-78	0	Ccl8
Wwp1	1.11091752527151e-82	0.847862866170339	0.587	0.238	3.11034688725517e-78	0	Wwp1
Tgfbi	3.62861186318809e-82	0.72596978552231	0.847	0.46	1.0159387494554e-77	0	Tgfbi
Tbxas1	4.57768865343311e-81	0.668787082446045	0.492	0.143	1.2816612691882e-76	0	Tbxas1
Gpr183	5.21349910214566e-81	0.632203237079485	0.438	0.111	1.45967547861874e-76	0	Gpr183
Hcls1	1.29265796845134e-80	0.619843752331464	0.612	0.209	3.61918378007005e-76	0	Hcls1
Rac2	1.54932484030666e-80	0.421093856384314	0.756	0.284	4.33779968789059e-76	0	Rac2
Crip1	2.01637306367878e-80	0.679193926671497	0.884	0.405	5.64544130368785e-76	0	Crip1
Pld3	2.70594708169149e-80	0.852219394105548	0.668	0.32	7.57611063931985e-76	0	Pld3
Ptpn1	2.82082214658704e-80	0.732447034076877	0.794	0.445	7.89773784601441e-76	0	Ptpn1
Qk	1.66535342980411e-79	0.818903171550081	0.729	0.405	4.66265653276555e-75	0	Qk
Cd37	1.95022602618147e-79	0.54207631508865	0.506	0.148	5.46024282810288e-75	0	Cd37
Smpdl3a	3.6265077297799e-79	0.59498330680395	0.555	0.176	1.01534963418378e-74	0	Smpdl3a
Rgs1	5.85370057946402e-79	1.17119191425054	0.508	0.157	1.63891908823834e-74	0	Rgs1
Renbp	9.14755491736805e-79	0.714869581697467	0.511	0.176	2.56113242576471e-74	0	Renbp
Tln1	1.0438461978927e-78	0.751470185958112	0.882	0.55	2.92256058485997e-74	0	Tln1
Picalm	1.63843860417826e-78	0.729943321014326	0.75	0.397	4.58730040397829e-74	0	Picalm
Tmem50a	3.45037256017276e-78	0.681142314018893	0.863	0.525	9.6603530939717e-74	0	Tmem50a
Tmem176b	4.85766570691772e-78	0.848632293934609	0.896	0.509	1.36004924462282e-73	0	Tmem176b
C5ar1	6.17276864830206e-78	0.539618451931971	0.432	0.113	1.72825176615161e-73	0	C5ar1
Cd14	6.24352488002655e-78	0.554459962136275	0.561	0.179	1.74806209590983e-73	0	Cd14
Sh3bgrl3	6.43246100009194e-78	0.774874441264341	0.979	0.741	1.80096043080574e-73	0	Sh3bgrl3
Slfn2	1.72912271039744e-77	0.495587276338093	0.821	0.334	4.84119776457075e-73	0	Slfn2
Lamp2	2.09737360212673e-77	0.720623305533941	0.793	0.442	5.87222661123442e-73	0	Lamp2
Pla2g15	2.93864198120132e-77	0.697159636552912	0.489	0.16	8.22760981896746e-73	0	Pla2g15
Vamp8	4.47598739571926e-77	0.640761772543965	0.914	0.572	1.25318695105348e-72	0	Vamp8
Fgd2	4.85151550604682e-77	0.547665540500167	0.418	0.103	1.35832731138299e-72	0	Fgd2
Iqgap2	6.2144384258489e-77	0.644754813838358	0.496	0.159	1.73991847046918e-72	0	Iqgap2
Lat2	1.00324355666356e-76	0.655474950519674	0.552	0.181	2.80888130994663e-72	0	Lat2
Ms4a14	2.16387110586533e-76	0.459391898645537	0.253	0.035	6.05840632220175e-72	0	Ms4a14
Adam15	4.00649803407523e-76	0.788967218203048	0.678	0.341	1.12173931958038e-71	0	Adam15
Gpsm3	4.19376838013443e-76	0.583164561106245	0.631	0.237	1.17417127107004e-71	0	Gpsm3
Il10ra	4.68798425423688e-76	0.55886399329944	0.452	0.123	1.31254183150124e-71	0	Il10ra
Abca9	2.10616146419098e-75	0.607790625906236	0.355	0.083	5.8968308674419e-71	0	Abca9
Cfp	3.39111206500641e-75	0.78467759392915	0.525	0.174	9.49443555960495e-71	0	Cfp
Ccr5	5.61489247326565e-75	0.668755938961996	0.432	0.119	1.57205759466492e-70	0	Ccr5
Snx2	6.73918138425842e-75	0.885614403338468	0.641	0.32	1.88683600396467e-70	0	Snx2
P2ry12	8.00299901330115e-75	0.475667702499957	0.281	0.048	2.24067966374406e-70	0	P2ry12
Cfh	8.23426746798658e-75	0.829988195374563	0.425	0.124	2.30543020568688e-70	0	Cfh
Tnfaip8	1.15519915091455e-74	0.649359358585512	0.743	0.396	3.23432658273056e-70	0	Tnfaip8
Itgb5	1.78970105606194e-74	0.744379236821064	0.685	0.354	5.01080501676221e-70	0	Itgb5
Akap13	2.6015116052335e-74	0.67164699104532	0.821	0.478	7.28371219233276e-70	0	Akap13
Gm2a	4.00202632170089e-74	0.491375758700558	0.74	0.32	1.12048732954981e-69	0	Gm2a
Itga6	4.30082996812242e-74	0.743108583670765	0.501	0.182	1.20414637447491e-69	0	Itga6
Fxyd5	4.9237692728008e-74	0.528211746598989	0.942	0.558	1.37855692099877e-69	0	Fxyd5
Ypel3	5.20054680017202e-74	0.640103362693744	0.782	0.424	1.45604909311216e-69	0	Ypel3
Aplp2	9.15028698372845e-74	0.784497428145456	0.752	0.425	2.56189734970429e-69	0	Aplp2
Fes	1.69493083574946e-73	0.549617582038389	0.489	0.15	4.74546735393133e-69	0	Fes
Vav1	5.45500057301863e-73	0.542188163996206	0.462	0.136	1.52729106043376e-68	0	Vav1
Rap1b	7.38715069883949e-73	0.628837147721148	0.837	0.511	2.06825445266108e-68	0	Rap1b
Aoah	1.5810441071179e-72	0.537656823993483	0.355	0.081	4.4266072911087e-68	0	Aoah
P2ry13	1.93536807794886e-72	0.396427142829737	0.246	0.036	5.41864354464121e-68	0	P2ry13
Apbb1ip	2.61193929556493e-72	0.53513301780879	0.583	0.207	7.31290763972268e-68	0	Apbb1ip
Arpc2	4.45658147479586e-72	0.67816448688905	0.961	0.658	1.24775368131334e-67	0	Arpc2
Sat1	1.00183574599217e-71	0.719656168293274	0.844	0.476	2.80493972162887e-67	0	Sat1
Akr1a1	1.32666406768854e-71	0.712096475257689	0.909	0.634	3.71439405671438e-67	0	Akr1a1
Ccl12	1.32688598463964e-71	0.862780349672747	0.448	0.128	3.71501537979405e-67	0	Ccl12
Tlr7	3.64618404142671e-71	0.522783434819735	0.336	0.073	1.02085860791865e-66	0	Tlr7
Gpx3	4.15501001786605e-71	0.560246381443333	0.36	0.084	1.16331970480214e-66	0	Gpx3
Fermt3	4.30502817588727e-71	0.539346303331183	0.425	0.117	1.20532178868492e-66	0	Fermt3
Lilrb4a	6.88771049475434e-71	0.556960850843915	0.578	0.196	1.92842118432132e-66	0	Lilrb4a
Clec5a	1.51975616490075e-70	0.494342820574297	0.339	0.076	4.25501331048911e-66	0	Clec5a
Ckb	3.11787226469489e-70	0.677434187356541	0.619	0.262	8.72941876669275e-66	0	Ckb
Erp29	3.81232696784181e-70	0.641720582286286	0.937	0.61	1.06737530445635e-65	0	Erp29
Wnk1	3.95225183861522e-70	0.675115268658733	0.835	0.509	1.10655146977549e-65	0	Wnk1
Emp3	5.78417198573766e-70	0.790672765976567	0.96	0.657	1.61945247256683e-65	0	Emp3
Capzb	6.93887829649596e-70	0.62666925417385	0.824	0.515	1.94274714545294e-65	0	Capzb
Ap2s1	1.02974408868908e-69	0.637088876327392	0.837	0.519	2.88307749951169e-65	0	Ap2s1
Lilr4b	6.24701944282559e-69	0.471496466643711	0.49	0.151	1.74904050360231e-64	0	Lilr4b
Rab11fip5	6.55685158323277e-69	0.767343719472236	0.518	0.215	1.83578730627351e-64	0	Rab11fip5
Pitpna	8.89600652042617e-69	0.609177083263476	0.838	0.529	2.49070390558892e-64	0	Pitpna
S100a6	1.90969254260203e-68	-2.65962040035448	0.946	0.882	5.34675718077716e-64	0	S100a6
Wasf2	2.33701169023111e-68	0.664400103832698	0.817	0.51	6.54316533030907e-64	0	Wasf2
Neurl3	3.59409929058414e-68	0.571978518820658	0.562	0.193	1.00627591937775e-63	0	Neurl3
Cd52	1.24376383957832e-67	0.352667406982632	0.974	0.457	3.48228999805139e-63	0	Cd52
Col14a1	1.35613099822583e-67	0.489318929807397	0.251	0.042	3.79689556883267e-63	0	Col14a1
H2-DMa	1.67365879048346e-67	0.331249134165962	0.656	0.23	4.68590988159559e-63	0	H2-DMa
Slc9a9	1.82171782107311e-67	0.55253451622321	0.336	0.082	5.1004455554405e-63	0	Slc9a9
Rcsd1	2.8931936953542e-67	0.438909588981204	0.427	0.121	8.1003637082527e-63	0	Rcsd1
Rhog	3.83692750726118e-67	0.655331505713655	0.699	0.372	1.07426296348298e-62	0	Rhog
Arhgap30	3.96466273204743e-67	0.496528801840638	0.536	0.181	1.11002627171864e-62	0	Arhgap30
Evi2a	7.40818382764438e-67	0.617989726447453	0.559	0.219	2.07414330806387e-62	0	Evi2a
Arpc5	8.44871496982946e-67	0.624150255862751	0.81	0.502	2.36547121725285e-62	0	Arpc5
Lrrc25	1.07678287768067e-66	0.511473699241414	0.425	0.123	3.01477670093034e-62	0	Lrrc25
Fam105a	3.12634151023838e-66	0.468430437671287	0.318	0.071	8.75313096036542e-62	0	Fam105a
Cd86	3.5064541212736e-66	0.528034336894079	0.406	0.111	9.81737024874181e-62	0	Cd86
Pmepa1	4.41951018554608e-66	0.992706293869808	0.757	0.439	1.23737446174919e-61	0	Pmepa1
Cd302	5.58555315476174e-66	0.491716116240498	0.38	0.103	1.56384317227019e-61	0	Cd302
AB124611	1.18268431238595e-65	0.472668740239422	0.425	0.124	3.31127953781818e-61	0	AB124611
Nxpe5	1.34667411106169e-65	0.470309752010986	0.248	0.042	3.77041817615052e-61	0	Nxpe5
Hpgd	2.82013387436902e-65	0.642645274995529	0.306	0.066	7.89581082145837e-61	0	Hpgd
Bin1	7.08860926033307e-65	0.679636590492009	0.756	0.457	1.98466882070805e-60	0	Bin1
Rassf2	8.19567908682184e-65	0.584459091628636	0.399	0.118	2.29462623072838e-60	0	Rassf2
Susd3	1.33202937629809e-64	0.431631286366189	0.329	0.077	3.72941584775939e-60	0	Susd3
Coro1a	1.74974014106845e-64	0.341823096890328	0.78	0.32	4.89892244696346e-60	0	Coro1a
Bin2	2.83560547399031e-64	0.471838144579105	0.432	0.131	7.93912820607807e-60	0	Bin2
Bri3	3.00459915170977e-64	0.644761560896939	0.907	0.605	8.41227670495702e-60	0	Bri3
Ifi27l2a	3.34935455538923e-64	1.14584802307603	0.715	0.339	9.37752288417875e-60	0	Ifi27l2a
Galc	5.22297596999131e-64	0.564669806986117	0.336	0.088	1.46232881207817e-59	0	Galc
Rab14	1.28702520402671e-63	0.560464586385901	0.83	0.52	3.60341316623398e-59	0	Rab14
Necap2	1.3040326153621e-63	0.620368763886669	0.627	0.314	3.65103051649081e-59	0	Necap2
Cebpa	1.78927082272006e-63	0.467741956398764	0.315	0.072	5.00960044945162e-59	0	Cebpa
H2-K1	3.81500959975041e-63	0.476313595843874	0.972	0.578	1.06812638773812e-58	0	H2-K1
Arl4c	4.0054795124422e-63	0.665084951866988	0.75	0.414	1.12145415389357e-58	0	Arl4c
Bmp2k	4.23032057078463e-63	0.592390449185217	0.49	0.189	1.18440515340828e-58	0	Bmp2k
Nmt1	5.35952583028762e-63	0.592885280345997	0.865	0.56	1.50056004196393e-58	0	Nmt1
Blnk	9.11434514517715e-63	0.45394940212014	0.336	0.084	2.5518343537467e-58	0	Blnk
P2rx4	1.2497965824654e-62	0.667225281124612	0.562	0.246	3.49918047158664e-58	0	P2rx4
March1	1.44571652709238e-62	0.494551875822987	0.385	0.107	4.04771713255325e-58	0	March1
Bscl2	3.50910948773357e-62	0.607287710137393	0.503	0.2	9.82480474375646e-58	0	Bscl2
Alox5	4.01608664258133e-62	0.393736312504249	0.23	0.038	1.12442393818992e-57	0	Alox5
Fth1	5.05030105111243e-62	0.344343146123371	1	0.967	1.41398328829046e-57	0	Fth1
Rnasel	7.61978378085394e-62	0.561899322970328	0.378	0.11	2.13338706296349e-57	0	Rnasel
Anxa3	1.47498994427562e-61	0.631738699141754	0.756	0.424	4.12967684598289e-57	0	Anxa3
Cdc42	2.25232398899629e-61	0.513520195156506	0.866	0.566	6.30605670439181e-57	0	Cdc42
Pdlim4	2.44576157887096e-61	0.591929956207605	0.52	0.218	6.84764326852292e-57	0	Pdlim4
Pnpla7	4.90704358706496e-61	0.573962058838395	0.376	0.114	1.37387406350645e-56	0	Pnpla7
Fkbp15	7.21370230566016e-61	0.632608398808686	0.49	0.201	2.01969237153873e-56	0	Fkbp15
Gltp	1.48571874831563e-60	0.62252786931212	0.517	0.223	4.15971535153411e-56	0	Gltp
B2m	2.3449165623378e-60	0.540546282573426	0.912	0.581	6.56529739123338e-56	0	B2m
Ap1s2	3.70105892320181e-60	0.656608840439496	0.49	0.203	1.03622247731804e-55	0	Ap1s2
Actb	4.02290081467742e-60	0.599681516499646	0.998	0.932	1.12633177009338e-55	0	Actb
Tmem176a	4.31048592292492e-60	0.731873356042789	0.805	0.467	1.20684984870052e-55	0	Tmem176a
Atp6v1e1	5.28170182935602e-60	0.623051367864679	0.705	0.416	1.4787708781831e-55	0	Atp6v1e1
Acp2	1.74263240174791e-59	0.652422124429723	0.49	0.205	4.87902219841379e-55	0	Acp2
Lst1	2.86889930762541e-59	0.391093402424832	0.636	0.257	8.03234428148963e-55	0	Lst1
B3gnt8	5.56580115108691e-59	0.42478408630906	0.301	0.072	1.55831300628131e-54	0	B3gnt8
Arpc3	1.08089147076694e-58	0.536380910661857	0.921	0.65	3.02627993985328e-54	0	Arpc3
Gda	1.61879830842675e-58	0.563618341492164	0.506	0.189	4.53231150393323e-54	0	Gda
Rgs2	1.6301914954972e-58	0.498161733288735	0.548	0.212	4.56421014909306e-54	0	Rgs2
Tmsb10	2.24966117982418e-58	-2.13535541625646	0.536	0.679	6.29860137127173e-54	0	Tmsb10
Arpc4	3.64443320219183e-58	0.582412572222214	0.759	0.474	1.02036840794967e-53	0	Arpc4
Pon2	3.85809372590346e-58	0.724053518497535	0.624	0.344	1.08018908137845e-53	0	Pon2
Daglb	5.28205008291416e-58	0.624925557444892	0.409	0.139	1.47886838221431e-53	0	Daglb
Dock2	5.40494035662642e-58	0.483143500833972	0.466	0.158	1.51327520104827e-53	0	Dock2
Rab8b	1.21819715992195e-57	0.560446096128556	0.518	0.22	3.41070840834949e-53	0	Rab8b
Gas7	1.38879729189954e-57	0.495701108069329	0.376	0.111	3.88835465786034e-53	0	Gas7
Gabarap	1.88747825228048e-57	0.56206435584547	0.974	0.732	5.28456161073488e-53	0	Gabarap
Adap2os	5.92413695393279e-57	0.388852770670729	0.236	0.044	1.6586398643621e-52	0	Adap2os
Lgals3bp	7.14048733844967e-57	0.59439623504158	0.636	0.31	1.99919364501914e-52	0	Lgals3bp
Lmo2	1.76767975401397e-56	0.439865454379921	0.323	0.085	4.94914977528831e-52	0	Lmo2
Gpx1	2.52384202366264e-56	0.609730948503784	0.949	0.703	7.06625289785066e-52	0	Gpx1
Apobec1	2.93611919625864e-56	0.480804328206252	0.406	0.131	8.22054652568495e-52	0	Apobec1
Prkcb	3.44931976906139e-56	0.376076466408783	0.251	0.051	9.65740548941807e-52	0	Prkcb
Hebp1	3.58945183406277e-56	0.485287280026375	0.39	0.134	1.00497472450089e-51	0	Hebp1
Rab7	4.56239027647428e-56	0.492435812166934	0.761	0.479	1.27737802960727e-51	0	Rab7
Plod1	5.306760910325e-56	0.598291730416759	0.603	0.315	1.48578691967279e-51	0	Plod1
Zeb2os	6.09236133806702e-56	0.431698202785797	0.327	0.09	1.705739327432e-51	0	Zeb2os
Rasgef1b	7.37509729477553e-56	0.483625620407159	0.336	0.093	2.06487974059125e-51	0	Rasgef1b
Sgpl1	1.55374923749871e-55	0.607427144657882	0.533	0.256	4.35018711514889e-51	0	Sgpl1
Epn1	1.606911763739e-55	0.583842076350636	0.682	0.42	4.49903155611644e-51	0	Epn1
Lyz1	1.99133308044013e-55	0.747260342743498	0.236	0.045	5.57533435861628e-51	0	Lyz1
Snx6	4.30951127608226e-55	0.595927835837609	0.749	0.459	1.20657696707751e-50	0	Snx6
Stra13	6.62455347382918e-55	0.542669279522314	0.652	0.363	1.85474248160269e-50	0	Stra13
Amdhd2	8.23953887610714e-55	0.625458808304305	0.524	0.245	2.30690609453248e-50	0	Amdhd2
Gpr146	1.31643203045944e-54	0.488629906953903	0.362	0.113	3.68574639888035e-50	0	Gpr146
Atp6ap1	1.97657294120998e-54	0.567769191473043	0.684	0.406	5.5340089207997e-50	0	Atp6ap1
Ssbp4	2.90687304581406e-54	0.569611204314633	0.677	0.402	8.13866315367021e-50	0	Ssbp4
Lamtor1	5.23965085229903e-54	0.532537752996192	0.721	0.454	1.46699744562668e-49	0	Lamtor1
Nfam1	1.07818752767524e-53	0.391035979905258	0.302	0.078	3.01870943998513e-49	0	Nfam1
Slc16a6	1.77992025961694e-53	0.428785278909126	0.306	0.082	4.98342074287552e-49	0	Slc16a6
Plekho1	1.82259094743241e-53	0.560205896783069	0.605	0.312	5.10289013462127e-49	0	Plekho1
Ifitm2	2.54275459235509e-53	0.534471618585032	0.988	0.719	7.11920430767577e-49	0	Ifitm2
Brk1	5.39786206616579e-53	0.487746864748232	0.812	0.555	1.5112934212851e-48	0	Brk1
Tmed10	1.12231895907808e-52	0.512452430735997	0.861	0.559	3.14226862162681e-48	0	Tmed10
Lpcat2	1.56933944091327e-52	0.575743398050064	0.408	0.151	4.39383656666897e-48	0	Lpcat2
Sirt2	3.10448855825082e-52	0.588376521704963	0.576	0.314	8.69194706539065e-48	0	Sirt2
Syk	3.42207073161518e-52	0.331118791322202	0.429	0.145	9.58111363437617e-48	0	Syk
Bst2	3.90341116633059e-52	0.449904408813562	0.701	0.386	1.09287705834924e-47	0	Bst2
Prex1	7.56332380746418e-52	0.430504757773618	0.339	0.098	2.11757939961382e-47	0	Prex1
Capns1	8.10670021879823e-52	0.476310131586925	0.9	0.599	2.26971392725913e-47	0	Capns1
Tpd52	8.24945811787303e-52	0.422695240489319	0.675	0.376	2.30968328384209e-47	0	Tpd52
Pip4k2a	8.77334310874661e-52	0.479827581081662	0.464	0.187	2.45636060358688e-47	0	Pip4k2a
0610012G03Rik	1.23563147037217e-51	0.53546553886694	0.745	0.478	3.459520990748e-47	0	0610012G03Rik
Rps29	4.21225337260749e-51	0.419283341152012	0.998	0.939	1.17934669926264e-46	0	Rps29
Uap1l1	6.7192887846842e-51	0.592236024822122	0.482	0.22	1.88126647393588e-46	0	Uap1l1
Itgb2	6.87936505471369e-51	0.42625038733842	0.394	0.132	1.92608462801874e-46	0	Itgb2
Sipa1	9.56683766511432e-51	0.563835789137128	0.536	0.266	2.67852320947871e-46	0	Sipa1
Abcc3	1.15380117186439e-50	0.436566920139393	0.272	0.069	3.23041252098591e-46	0	Abcc3
Rplp0	1.50224973017266e-50	-1.19299219224838	0.996	0.916	4.20599879453742e-46	0	Rplp0
Arhgdia	1.67569546137577e-50	0.477177792154413	0.907	0.611	4.69161215275989e-46	0	Arhgdia
Csf2rb	3.12121077734966e-50	0.370677038568964	0.446	0.159	8.73876593442358e-46	0	Csf2rb
PISD	3.14135002739381e-50	0.552351741135002	0.805	0.474	8.79515180669719e-46	0	PISD
Tsc22d3	3.50113649304561e-50	0.499172419609397	0.638	0.347	9.80248195322909e-46	0	Tsc22d3
Lgals9	4.19474781300511e-50	0.53119925197637	0.527	0.248	1.17444549268517e-45	0	Lgals9
Tsix	4.28273513621756e-50	0.4384730281776	0.343	0.103	1.19908018343819e-45	0	Tsix
Txnip	4.82397143325412e-50	0.587240585757432	0.552	0.268	1.35061552188249e-45	0	Txnip
Tifab	6.58275485455629e-50	0.428010378269542	0.311	0.087	1.84303970417867e-45	0	Tifab
Hck	7.75018073749215e-50	0.380748439178608	0.395	0.131	2.16989560288305e-45	0	Hck
Atp6v0a1	8.43919454423054e-50	0.56978715291677	0.469	0.212	2.36280568849367e-45	0	Atp6v0a1
H2afj	9.13612566692585e-50	0.396269997092906	0.866	0.574	2.5579324642259e-45	0	H2afj
Bmyc	1.90267108409452e-49	0.456483859718884	0.39	0.142	5.32709850124783e-45	0	Bmyc
Iqgap1	2.03951754705361e-49	0.489397106420223	0.828	0.527	5.7102412282407e-45	0	Iqgap1
Hgsnat	2.14369936179458e-49	0.900187754669713	0.492	0.244	6.00192947315247e-45	0	Hgsnat
Capza2	3.16234779143816e-49	0.44160824983509	0.736	0.469	8.85394134646855e-45	0	Capza2
Dync1i2	3.1819664567319e-49	0.480300217709022	0.759	0.495	8.90886968555797e-45	0	Dync1i2
Cerk	5.02313723774561e-49	0.522661231731685	0.38	0.137	1.40637796382402e-44	0	Cerk
Slc15a3	7.60322782256909e-49	0.408877325957789	0.467	0.175	2.12875172576289e-44	0	Slc15a3
Rps26	1.23586157883926e-48	-1.13869285047151	0.977	0.893	3.46016524843417e-44	0	Rps26
Snx8	1.97434431024245e-48	0.532826265255725	0.432	0.183	5.52776919981682e-44	0	Snx8
Macf1	3.37918986079679e-48	0.574245506340971	0.652	0.393	9.46105577225885e-44	0	Macf1
Tgfbr1	4.41209831570457e-48	0.538894080669103	0.438	0.18	1.23529928643097e-43	0	Tgfbr1
Mpp1	5.19407220518082e-48	0.536721178948928	0.533	0.273	1.45423633600653e-43	0	Mpp1
Paox	6.32699075251299e-48	0.476889198543026	0.385	0.147	1.77143087088859e-43	0	Paox
F630028O10Rik	7.39727249949372e-48	0.313298223991531	0.174	0.027	2.07108835440825e-43	0	F630028O10Rik
Lamtor4	8.05294957616219e-48	0.446419518055261	0.837	0.545	2.25466482233389e-43	0	Lamtor4
Cd300ld	9.21541968954676e-48	0.393349693024945	0.279	0.073	2.5801332046793e-43	0	Cd300ld
Son	9.92996966835297e-48	0.457487231340812	0.873	0.566	2.78019290774546e-43	0	Son
Naglu	1.06847694230375e-47	0.569098017623532	0.401	0.162	2.99152174306205e-43	0	Naglu
Nfe2l2	1.10266530345184e-47	0.595227450348409	0.62	0.359	3.08724231660445e-43	0	Nfe2l2
Sh3bgrl	1.17538505033734e-47	0.534214726442957	0.707	0.452	3.29084306393449e-43	0	Sh3bgrl
Dgkz	1.25419319169112e-47	0.549076480715101	0.448	0.198	3.5114900980968e-43	0	Dgkz
1700017B05Rik	1.57237173144043e-47	0.648379984336005	0.467	0.227	4.40232637368691e-43	0	1700017B05Rik
Grb2	2.0273720353301e-47	0.435711005318975	0.673	0.403	5.67623622451723e-43	0	Grb2
Was	2.22781774059311e-47	0.407381443214521	0.343	0.107	6.2374441101126e-43	0	Was
Phgdh	3.18423961979419e-47	-1.52040488990158	0.09	0.386	8.91523408749977e-43	0	Phgdh
Dnm2	3.42325436128299e-47	0.473914190560595	0.531	0.267	9.58442756072013e-43	0	Dnm2
Ccl24	3.44205574229979e-47	0.556045734884608	0.221	0.047	9.63706766729094e-43	0	Ccl24
Tlr2	3.80728513280977e-47	0.497702962631502	0.369	0.128	1.06596369148408e-42	0	Tlr2
Epsti1	4.02238096060965e-47	0.279027367636843	0.399	0.138	1.12618622135149e-42	0	Epsti1
Arpc1b	4.05787066173196e-47	0.447603812267991	0.97	0.724	1.13612262787171e-42	0	Arpc1b
Pnp	4.18590909569305e-47	0.493943681689668	0.659	0.379	1.17197082861214e-42	0	Pnp
Tifa	4.51118467975165e-47	0.371843364564669	0.286	0.08	1.26304148663687e-42	0	Tifa
Cyp4f18	6.25203432470309e-47	0.30173187795227	0.441	0.154	1.75044457023037e-42	0	Cyp4f18
Mcl1	6.50976957816083e-47	0.289317083032144	0.868	0.576	1.82260528649347e-42	0	Mcl1
Rhoa	1.50789182626655e-46	0.408336565325095	0.903	0.63	4.22179553518108e-42	0	Rhoa
Syngr2	1.66259280869273e-46	0.461881628227389	0.641	0.38	4.6549273457779e-42	0	Syngr2
Nisch	2.15931397617597e-46	0.571458610658965	0.766	0.479	6.04564727049748e-42	0	Nisch
Arhgap9	2.19015218883196e-46	0.321593278894786	0.387	0.133	6.13198809829172e-42	0	Arhgap9
Olfml3	3.02797550217345e-46	0.744559206473558	0.557	0.294	8.47772581098524e-42	0	Olfml3
Gng2	3.31288364099559e-46	0.451114850492759	0.515	0.251	9.27541161805945e-42	0	Gng2
Taok3	3.58368164736456e-46	0.546805497602914	0.578	0.32	1.00335918762913e-41	0	Taok3
Rps6ka1	4.02757372959068e-46	0.51516022022976	0.413	0.168	1.1276400928108e-41	0	Rps6ka1
Spp1	4.51453821922958e-46	0.699825913775964	0.78	0.48	1.2639804106199e-41	0	Spp1
Matk	5.55023392213578e-46	0.365304203737951	0.241	0.057	1.55395449351958e-41	0	Matk
Gna15	5.69711972242196e-46	0.346619873385988	0.234	0.053	1.5950795798837e-41	0	Gna15
Shisa5	7.70501280305442e-46	0.257720177108448	0.738	0.467	2.15724948459918e-41	0	Shisa5
Rbpj	8.21865763482575e-46	0.552857937077533	0.656	0.404	2.30105976459851e-41	0	Rbpj
Gngt2	8.32496398437806e-46	0.316699773267172	0.511	0.218	2.33082341634617e-41	0	Gngt2
Btk	2.17980695311691e-45	0.356095198292584	0.286	0.082	6.10302350733672e-41	0	Btk
Cd180	2.27150981207562e-45	0.381972258103292	0.276	0.075	6.35977317184932e-41	0	Cd180
Siglec1	2.60929484078663e-45	0.393349501999428	0.237	0.056	7.3055036952344e-41	0	Siglec1
Eps15	2.77745308548116e-45	0.533764692486764	0.401	0.167	7.77631314873015e-41	0	Eps15
Plbd2	3.36983658008162e-45	0.530886528783924	0.58	0.342	9.43486845691253e-41	0	Plbd2
Lacc1	3.62849119420358e-45	0.470313729066679	0.355	0.124	1.01590496455312e-40	0	Lacc1
Rnf169	5.57335346391704e-45	0.493676633858885	0.387	0.157	1.56042750282749e-40	0	Rnf169
Pcolce	6.21812927306959e-45	-1.71729252273756	0.069	0.353	1.74095183387402e-40	0	Pcolce
Dock10	8.91776257604455e-45	0.382045508248455	0.439	0.166	2.49679516604095e-40	0	Dock10
Sh3glb1	1.28197445409405e-44	0.493096445617123	0.888	0.618	3.58927207657251e-40	0	Sh3glb1
Tns1	3.08029744592985e-44	0.676014216787772	0.485	0.253	8.6242167891144e-40	0	Tns1
Fam46a	3.13160022084424e-44	0.560183092045963	0.529	0.258	8.7678542983197e-40	0	Fam46a
Rrbp1	3.60629096291848e-44	0.529386195010245	0.965	0.614	1.00968934379792e-39	0	Rrbp1
Cald1	3.74134748900978e-44	-1.72792416815341	0.135	0.411	1.04750246997296e-39	0	Cald1
S100a16	4.80995467817948e-44	-1.12889573590513	0.049	0.339	1.34669111079669e-39	0	S100a16
Blvra	6.06177049979026e-44	0.533173159952342	0.522	0.282	1.69717450453128e-39	0	Blvra
Rpsa	1.17944330721906e-43	-0.870605360883474	1	0.948	3.30220537155192e-39	0	Rpsa
Cracr2b	1.43986268756973e-43	0.308941340279946	0.228	0.054	4.03132755265773e-39	0	Cracr2b
Cdkn2a	1.49486269800811e-43	-1.89000009148702	0.144	0.412	4.1853165818831e-39	0	Cdkn2a
Il17ra	1.65279503377226e-43	0.478389172370233	0.362	0.136	4.62749553555558e-39	0	Il17ra
Tnfrsf13b	1.95713157946643e-43	0.332737827249825	0.269	0.073	5.47957699619012e-39	0	Tnfrsf13b
Fxyd2	2.14615475416098e-43	0.397015382492498	0.223	0.052	6.00880408069992e-39	0	Fxyd2
Slc3a2	3.32114767430074e-43	0.492225784625223	0.74	0.48	9.29854925850722e-39	0	Slc3a2
Slc29a3	3.51661136877327e-43	0.542894690340556	0.471	0.227	9.84580851029141e-39	0	Slc29a3
Cenpb	7.62817997901911e-43	0.366903748581056	0.728	0.463	2.13573783052577e-38	0	Cenpb
Aldh2	7.84426519926908e-43	0.437561342037921	0.752	0.481	2.19623737049136e-38	0	Aldh2
Hsp90ab1	8.97156181928788e-43	-1.38150526299229	0.984	0.875	2.51185787816422e-38	0	Hsp90ab1
Kcnk13	1.22402020051363e-42	0.275161485476732	0.176	0.032	3.42701175739805e-38	0	Kcnk13
Sparc	1.30255150665636e-42	-3.42327845549243	0.339	0.536	3.64688370833648e-38	0	Sparc
Mdfic	2.98072013041774e-42	0.498091298511637	0.417	0.184	8.34542022114359e-38	0	Mdfic
Zdhhc14	3.06083299230804e-42	0.367852005415233	0.234	0.058	8.56972021186404e-38	0	Zdhhc14
Lpxn	3.65325434424119e-42	0.330069772494012	0.304	0.094	1.02283815130065e-37	0	Lpxn
Cln3	3.68897195541659e-42	0.510720689359521	0.404	0.175	1.03283836807754e-37	0	Cln3
Ppic	3.8702818394606e-42	-0.73641461151682	0.011	0.277	1.08360150941218e-37	0	Ppic
Fam49b	4.90865930837928e-42	0.4807799465244	0.555	0.309	1.37432643316003e-37	0	Fam49b
Ctsl	8.90750143696031e-42	0.261317010930119	0.844	0.511	2.49392225232015e-37	0	Ctsl
Msrb1	1.29538903203725e-41	0.289133922154333	0.705	0.458	3.6268302118979e-37	0	Msrb1
Psenen	1.68605429322384e-41	0.42631820076885	0.694	0.459	4.7206148101681e-37	0	Psenen
Dusp3	1.81494063948622e-41	0.527413076999019	0.448	0.21	5.08147080243353e-37	0	Dusp3
Npc1	1.91462148579522e-41	0.5772339778859	0.38	0.161	5.36055723592947e-37	0	Npc1
Ubash3b	2.44491642058223e-41	0.425868800059119	0.394	0.157	6.84527699434612e-37	0	Ubash3b
Rgl1	3.07398747274485e-41	0.541884515765007	0.341	0.131	8.60655012619102e-37	0	Rgl1
Tm4sf1	3.43055860991948e-41	-0.974508400763769	0.018	0.283	9.60487799605257e-37	0	Tm4sf1
Tmem256	3.83249938850358e-41	0.443138987725612	0.67	0.444	1.07302317879323e-36	0	Tmem256
Ptpro	6.90568183288645e-41	0.363896931576388	0.253	0.069	1.93345279957155e-36	0	Ptpro
Gm26740	6.93708411084312e-41	0.272700829866918	0.271	0.076	1.94224480935386e-36	0	Gm26740
Tnfrsf11a	8.10323508417342e-41	0.365423376607181	0.251	0.071	2.26874375886687e-36	0	Tnfrsf11a
Srgap2	1.19102195657512e-40	0.556356934050833	0.478	0.249	3.33462327401902e-36	0	Srgap2
Tep1	1.29138541961698e-40	0.460489770209432	0.406	0.176	3.61562089784362e-36	0	Tep1
Actr3	1.43015427333041e-40	0.410114048148623	0.733	0.474	4.00414593447048e-36	0	Actr3
Calm3	2.02985462458087e-40	0.417386280407567	0.661	0.424	5.68318697790153e-36	0	Calm3
Glmp	2.59171573375276e-40	0.526704014013137	0.599	0.377	7.25628571136098e-36	0	Glmp
Scand1	3.85399906381318e-40	0.379550891945196	0.837	0.566	1.07904265788641e-35	0	Scand1
Lyve1	4.13946813094432e-40	0.611380076551277	0.148	0.024	1.15896828730179e-35	0	Lyve1
Pik3cg	4.76629040785505e-40	0.299788574641836	0.199	0.044	1.33446598839126e-35	0	Pik3cg
Prkcdbp	5.89154878479509e-40	-0.824813425421252	0.03	0.296	1.64951582876693e-35	0	Prkcdbp
Milr1	6.04532270887328e-40	0.375235396301668	0.36	0.135	1.69256945203034e-35	0	Milr1
Cd48	1.16334886164611e-39	0.298643088092103	0.269	0.079	3.25714414283677e-35	0	Cd48
Ogfrl1	1.18491997001396e-39	0.410891685037517	0.402	0.171	3.31753893204509e-35	0	Ogfrl1
S100a11	1.28176763247712e-39	-1.78448721399346	0.475	0.599	3.58869301740945e-35	0	S100a11
Aebp1	1.30370637455041e-39	-1.51101594940061	0.051	0.312	3.65011710746623e-35	0	Aebp1
Usf2	1.48408014589095e-39	0.442470012518972	0.615	0.39	4.15512759246548e-35	0	Usf2
Nedd4	1.69088111704849e-39	-1.3909710315366	0.13	0.389	4.73412895151235e-35	0	Nedd4
Sla	2.00203132193383e-39	0.30613385686854	0.308	0.099	5.60528729515032e-35	0	Sla
Rnf130	2.48699722486716e-39	0.515415263953528	0.467	0.241	6.96309483018307e-35	0	Rnf130
Rasgrp3	3.59109252775103e-39	0.250746234092163	0.149	0.025	1.00543408591973e-34	0	Rasgrp3
Ms4a4a	8.24193342987953e-39	0.280902353497936	0.149	0.025	2.30757652169767e-34	0	Ms4a4a
Rpl41	1.21937177355638e-38	-0.781252505739232	1	0.983	3.41399709160314e-34	0	Rpl41
Arl6ip1	1.32433782846805e-38	0.325486576642535	0.694	0.436	3.70788105214484e-34	0	Arl6ip1
Fstl1	1.42253989597105e-38	-1.07580385414582	0.044	0.304	3.98282720073974e-34	0	Fstl1
Rnpep	1.54719025197201e-38	0.435059337538788	0.394	0.17	4.33182326747124e-34	0	Rnpep
Cysltr1	1.55557159896101e-38	0.360506372785651	0.262	0.077	4.35528936277103e-34	0	Cysltr1
Ppp1r18	1.74670194352809e-38	0.410225936719733	0.573	0.343	4.89041610148994e-34	0	Ppp1r18
Rap2b	1.83709550069647e-38	0.606809814653839	0.536	0.322	5.14349998284999e-34	0	Rap2b
Slc7a7	1.89747383921441e-38	0.392182948314128	0.251	0.075	5.31254725503251e-34	0	Slc7a7
Rnf149	2.18850489660709e-38	0.361803361334628	0.585	0.346	6.12737600952052e-34	0	Rnf149
Rnf150	2.90550477437465e-38	0.545433526550834	0.348	0.147	8.13483226729415e-34	0	Rnf150
Pstpip1	3.19956656363487e-38	0.323349817441262	0.425	0.185	8.9581464648649e-34	0	Pstpip1
Gatm	3.41168079137938e-38	0.361558863774529	0.26	0.078	9.55202387970398e-34	0	Gatm
Slc35f6	3.52228547573886e-38	0.491493912963907	0.383	0.173	9.86169487497366e-34	0	Slc35f6
Wdfy3	4.09037250409374e-38	0.615094122431005	0.459	0.249	1.14522249369616e-33	0	Wdfy3
Mif	4.29878835930618e-38	-1.8079358537611	0.817	0.744	1.20357476483854e-33	0	Mif
Cpe	5.12922433040879e-38	-0.872868121318915	0.033	0.29	1.43608022802785e-33	0	Cpe
Orai1	5.45229852865574e-38	0.51288022821844	0.531	0.291	1.52653454205303e-33	0	Orai1
Rac3	5.55133072596307e-38	0.356754036690721	0.258	0.081	1.55426157665514e-33	0	Rac3
Rab11a	6.3645217997048e-38	0.474456940018957	0.585	0.374	1.78193881348135e-33	0	Rab11a
Atp6v1g1	7.10382260748135e-38	0.383565437949271	0.812	0.58	1.98892825364263e-33	0	Atp6v1g1
Lamb1	8.93655335736359e-38	-0.543060686895974	0.007	0.249	2.50205620899466e-33	0	Lamb1
Cmklr1	8.9805126223196e-38	0.40144645291461	0.257	0.078	2.51436392399704e-33	0	Cmklr1
Htra1	1.27603108612734e-37	-0.742787467368907	0.018	0.267	3.57263183493934e-33	0	Htra1
Os9	1.58052181847976e-37	0.485416828210463	0.608	0.385	4.42514498737964e-33	0	Os9
Sbf2	1.6564286995392e-37	0.477621620267976	0.385	0.178	4.63766907296986e-33	0	Sbf2
Gpx8	1.71554816494054e-37	-0.604333411744649	0.019	0.269	4.80319175220053e-33	0	Gpx8
Wdr26	1.87319218172756e-37	0.466392569155121	0.575	0.364	5.24456347040084e-33	0	Wdr26
Scarb2	2.29860555245046e-37	0.45254384816268	0.446	0.225	6.43563582575079e-33	0	Scarb2
Itm2c	2.46135130782743e-37	0.49843509912039	0.501	0.279	6.89129139165523e-33	0	Itm2c
Fermt2	2.67945768806164e-37	-0.547474146202993	0.009	0.25	7.50194563503499e-33	0	Fermt2
Il21r	3.60747317621049e-37	0.284301363120598	0.253	0.074	1.01002033987541e-32	0	Il21r
Plxna4os1	4.10679130956817e-37	0.280718207044436	0.156	0.029	1.1498194308529e-32	0	Plxna4os1
Elmo1	4.34762758459963e-37	0.402116101942314	0.359	0.149	1.21724877113621e-32	0	Elmo1
Dock8	6.82910005500247e-37	0.361302265129662	0.32	0.116	1.91201143339959e-32	0	Dock8
Rac1	8.02838836545253e-37	0.392061560279911	0.847	0.576	2.2477881745594e-32	0	Rac1
Stom	9.21080362451728e-37	0.444149964095041	0.381	0.168	2.57884079879235e-32	0	Stom
Jak1	1.01029790381401e-36	0.394249349231657	0.67	0.444	2.82863207109846e-32	0	Jak1
Hmgn3	1.02728739443173e-36	-0.659076297059083	0.032	0.283	2.87619924692996e-32	0	Hmgn3
Mxra8	1.08616402293329e-36	-0.885714724020256	0.037	0.286	3.04104203140862e-32	0	Mxra8
Comt	1.11988532027116e-36	0.460320743439301	0.617	0.4	3.1354549196952e-32	0	Comt
AI662270	1.24504850716092e-36	0.299466652793848	0.311	0.106	3.48588681034916e-32	0	AI662270
Tmem104	1.28119910332042e-36	0.430710916216745	0.297	0.107	3.58710124947652e-32	0	Tmem104
Mast4	1.63251885221975e-36	-0.52474150659491	0.011	0.248	4.57072628244486e-32	0	Mast4
Col6a2	1.80816008710519e-36	-1.76935554385626	0.083	0.328	5.06248661187712e-32	0	Col6a2
Atp1b3	2.86394686224898e-36	0.441488055799807	0.555	0.329	8.01847842492469e-32	0	Atp1b3
Dusp6	2.9047777787482e-36	0.410328638234882	0.278	0.097	8.13279682493921e-32	0	Dusp6
Plin2	4.23041216690429e-36	0.3188397482158	0.717	0.472	1.18443079848986e-31	0	Plin2
Rasgrp4	4.34536445929666e-36	0.25775642891456	0.202	0.05	1.21661514131388e-31	0	Rasgrp4
Lifr	5.31201689879301e-36	0.481225004998481	0.311	0.119	1.48725849132407e-31	0	Lifr
Ssu72	6.05458828036789e-36	0.383790808911945	0.682	0.457	1.6951636267374e-31	0	Ssu72
Lcp2	7.81513514607733e-36	0.281750207212299	0.264	0.081	2.18808153819873e-31	0	Lcp2
Col6a1	8.39934946991187e-36	-1.88161576527321	0.095	0.335	2.35164986458593e-31	0	Col6a1
Adrbk1	1.29840382916834e-35	0.378985654801199	0.533	0.299	3.63527104090551e-31	0	Adrbk1
Tnfsf12	1.38648462886052e-35	0.392677391310428	0.337	0.136	3.88187966388368e-31	0	Tnfsf12
Atp6v0e	1.4115747919531e-35	0.362555312126756	0.757	0.517	3.9521271025103e-31	0	Atp6v0e
Dazap2	1.44441597994218e-35	0.405470699324681	0.61	0.395	4.04407586064212e-31	0	Dazap2
Timp1	1.60150405237179e-35	-0.978079225778652	0.056	0.307	4.48389104583054e-31	0	Timp1
Neu1	2.04802543279333e-35	0.509492474917165	0.406	0.196	5.73406160673477e-31	0	Neu1
App	2.14845541326643e-35	0.454007348633019	0.631	0.406	6.01524546606336e-31	0	App
Cmtm7	2.1533255701822e-35	0.444652131110761	0.627	0.402	6.02888093139613e-31	0	Cmtm7
Ifnar2	2.25611205430409e-35	0.493427044409059	0.531	0.322	6.31666252964059e-31	0	Ifnar2
Lipa	2.42199033508936e-35	0.578732535588431	0.51	0.3	6.78108854018319e-31	0	Lipa
Snx20	2.67248786836189e-35	0.251614262541483	0.325	0.117	7.48243153383963e-31	0	Snx20
Sdc3	3.2923596279748e-35	0.355015722931104	0.357	0.142	9.21794848640383e-31	0	Sdc3
Nfib	4.31370119237657e-35	-0.635345270169912	0.028	0.269	1.20775005984159e-30	0	Nfib
Fam173a	5.13093409489682e-35	0.390891683782273	0.559	0.338	1.43655892788921e-30	0	Fam173a
Hspg2	6.00380188753125e-35	-0.57302790310838	0.016	0.248	1.680944452471e-30	0	Hspg2
Taldo1	6.39268168251878e-35	0.325149440439946	0.782	0.541	1.78982301747161e-30	0	Taldo1
Fbln2	8.19142349257713e-35	-1.10180645249341	0.033	0.271	2.29343474945174e-30	0	Fbln2
Tmem14c	1.09311262772383e-34	0.373832890655028	0.705	0.478	3.06049673510118e-30	0	Tmem14c
Medag	1.19051869787542e-34	-0.557458140023092	0.014	0.245	3.33321425031159e-30	0	Medag
Plcl2	1.20814268031471e-34	0.279699879469299	0.211	0.057	3.38255787634512e-30	0	Plcl2
Csk	1.32654547718848e-34	0.418719002084313	0.568	0.352	3.71406202703232e-30	0	Csk
Ehd2	1.94391976811172e-34	-0.406300444468355	0.007	0.232	5.44258656675919e-30	0	Ehd2
Cav1	1.98316071624951e-34	-0.621134623113292	0.016	0.246	5.55245337335538e-30	0	Cav1
Nxn	2.59943701546559e-34	-0.652409290947593	0.04	0.284	7.27790375590055e-30	0	Nxn
Pxn	2.61048773614618e-34	0.428583334980483	0.422	0.214	7.30884356366209e-30	0	Pxn
Lrpap1	2.87680292100916e-34	0.461262218935075	0.568	0.364	8.05447281824146e-30	0	Lrpap1
Pik3cd	2.9468614166449e-34	0.290975211414621	0.272	0.09	8.25062259432239e-30	0	Pik3cd
Sdc2	2.98869713223981e-34	-0.647927834521142	0.025	0.259	8.36775423084502e-30	0	Sdc2
Tsc22d4	3.21431571172415e-34	0.423870596366659	0.606	0.4	8.99944112968528e-30	0	Tsc22d4
Madd	3.32052405777539e-34	0.290997759206225	0.216	0.061	9.29680325695955e-30	0	Madd
Dok2	3.64241820656874e-34	0.324840861357086	0.279	0.093	1.01980424947512e-29	0	Dok2
Itsn1	4.11405844082609e-34	0.470776453621087	0.316	0.132	1.15185408226249e-29	0	Itsn1
Zmynd15	4.69179963545802e-34	0.288630574236482	0.232	0.068	1.31361006193554e-29	0	Zmynd15
Dclk1	4.83369785885042e-34	-0.672393362780559	0.018	0.246	1.35333872652094e-29	0	Dclk1
H3f3a	5.40125239559799e-34	0.310637189834109	0.946	0.718	1.51224264571953e-29	0	H3f3a
Tmem55b	6.30956368801561e-34	0.419574515448995	0.443	0.232	1.76655164137061e-29	0	Tmem55b
Stxbp2	6.9495750584758e-34	0.381671807358741	0.323	0.129	1.94574202487205e-29	0	Stxbp2
Atp1a1	8.4270789421077e-34	0.464806266526415	0.596	0.384	2.35941356221131e-29	0	Atp1a1
Ccdc80	8.51799306400627e-34	-0.56175111968634	0.002	0.218	2.38486769806047e-29	0	Ccdc80
Tcirg1	1.25253232118898e-33	0.45132570811945	0.534	0.32	3.50683999286492e-29	0	Tcirg1
Colgalt1	1.7385024694824e-33	0.506445761506242	0.638	0.416	4.86745921405683e-29	0	Colgalt1
Bach1	1.74692101959422e-33	0.502116524969585	0.436	0.229	4.8910294706599e-29	0	Bach1
Cpd	2.36200516488646e-33	0.61329816705642	0.415	0.224	6.61314206064912e-29	0	Cpd
Abcg1	2.57072401257385e-33	0.350167991249573	0.279	0.095	7.19751309040426e-29	0	Abcg1
Cd300lb	3.80012214246095e-33	0.271005066095147	0.162	0.036	1.06395819744622e-28	0	Cd300lb
Sec14l1	4.87355928053156e-33	0.432183227328699	0.401	0.204	1.36449912736323e-28	0	Sec14l1
Dstn	5.76918771888396e-33	0.33863879661061	0.866	0.586	1.61525717753313e-28	0	Dstn
Loxl2	6.26452249600304e-33	-0.51578922659221	0.005	0.22	1.75394100843093e-28	0	Loxl2
Rab7b	7.01521518471485e-33	0.422488225158849	0.38	0.172	1.96411994741646e-28	0	Rab7b
Snx3	7.18242081042959e-33	0.297491726184519	0.699	0.474	2.01093417850408e-28	0	Snx3
Mecom	7.23667460809925e-33	-0.474048080700078	0.011	0.229	2.02612415677563e-28	0	Mecom
Icam1	8.89775714698855e-33	0.301642274022833	0.228	0.068	2.49119404601386e-28	0	Icam1
Tmem160	9.28870104995134e-33	0.386060852244635	0.671	0.455	2.60065051996537e-28	0	Tmem160
Scn1b	1.20350201110804e-32	0.46990137135757	0.325	0.139	3.3695649307003e-28	0	Scn1b
Slc6a6	1.42730109072422e-32	0.476810184942375	0.497	0.297	3.99615759380966e-28	0	Slc6a6
Fkbp11	2.22019261651068e-32	-0.622437540977024	0.026	0.252	6.21609528770659e-28	0	Fkbp11
Havcr2	2.87341373546035e-32	0.28264635774579	0.225	0.068	8.0449837765419e-28	0	Havcr2
Fli1	2.94965286216616e-32	0.273327302265594	0.227	0.068	8.25843808349281e-28	0	Fli1
Sh2b3	3.67433667978697e-32	0.443284742738221	0.385	0.188	1.02874078360676e-27	0	Sh2b3
Emp2	3.83573963095954e-32	-0.508748574714509	0.019	0.241	1.07393038187605e-27	0	Emp2
Cd163	4.93184291847905e-32	0.488973879789939	0.135	0.026	1.38081738031576e-27	0	Cd163
Tmem59	5.03947970543004e-32	0.402790504374661	0.677	0.463	1.4109535279263e-27	0	Tmem59
Metrnl	5.19972932150734e-32	0.392174928062499	0.362	0.158	1.45582021543563e-27	0	Metrnl
Prkcd	5.60506299823546e-32	0.403418109793751	0.351	0.153	1.56930553824596e-27	0	Prkcd
Mfsd1	8.00200659030928e-32	0.504252939633126	0.455	0.267	2.24040180515479e-27	0	Mfsd1
2610507B11Rik	1.14727877983952e-31	0.494499117697561	0.476	0.292	3.21215112779468e-27	0	2610507B11Rik
Ryk	1.20687390226118e-31	-0.374007544670262	0.016	0.233	3.37900555155085e-27	0	Ryk
Ten1	1.28345725480352e-31	0.412840761603372	0.561	0.371	3.59342362199888e-27	0	Ten1
Prrx2	1.33611718467807e-31	-0.457588890608084	0.016	0.231	3.74086089366166e-27	0	Prrx2
Fcho2	1.40178998182644e-31	0.45184246736405	0.36	0.173	3.92473159111767e-27	0	Fcho2
Coro1c	1.59252997652938e-31	0.396693471880655	0.543	0.342	4.45876542828696e-27	0	Coro1c
Col3a1	1.90354531310932e-31	-2.25307658010264	0.125	0.349	5.32954616764347e-27	0	Col3a1
Tmcc3	2.206872746354e-31	0.367712353061734	0.355	0.155	6.17880231524194e-27	0	Tmcc3
Celf2	2.21847435973878e-31	0.360062147936388	0.583	0.366	6.21128451239662e-27	0	Celf2
Meis2	2.40266403222399e-31	-0.342697062510049	0.012	0.223	6.72697875742072e-27	0	Meis2
Rcn1	2.67477829002578e-31	-0.488301812862356	0.032	0.258	7.48884425641419e-27	0	Rcn1
Zfp36l1	2.67922284748252e-31	0.421850602255222	0.605	0.375	7.50128812838157e-27	0	Zfp36l1
Tlr8	2.69163541722614e-31	0.292882667124131	0.16	0.037	7.53604084114974e-27	0	Tlr8
Wisp1	2.87228155217517e-31	-0.461659998778671	0.021	0.239	8.04181388978005e-27	0	Wisp1
Col6a3	3.11804956650646e-31	-0.597904312929544	0.016	0.229	8.72991517630479e-27	0	Col6a3
Fam21	4.00294556076237e-31	0.473476327214063	0.485	0.297	1.12074469810225e-26	0	Fam21
Cks1b	4.17272427402425e-31	-0.749711697011812	0.072	0.309	1.16827934224131e-26	0	Cks1b
Ptbp3	4.90674687469972e-31	0.383349482994407	0.554	0.351	1.37379098997843e-26	0	Ptbp3
Scp2	5.22175866204494e-31	0.332243106891305	0.598	0.396	1.46198799019934e-26	0	Scp2
Nucb1	5.27318217878255e-31	0.472714257408549	0.571	0.381	1.47638554641554e-26	0	Nucb1
Pak2	7.56030808955088e-31	0.339144528650029	0.612	0.417	2.11673505891246e-26	0	Pak2
Rpl8	7.64654466948845e-31	-0.62094146149857	0.996	0.924	2.14087957656338e-26	0	Rpl8
Pea15a	7.99414469752725e-31	0.400611112058242	0.464	0.262	2.23820063241368e-26	0	Pea15a
Rbfox2	8.56264123528013e-31	-0.337565752064283	0.019	0.234	2.39736829305373e-26	0	Rbfox2
Tead1	9.24137405926768e-31	-0.29009404840748	0.012	0.221	2.58739990911377e-26	0	Tead1
Dnajc13	9.49227876536169e-31	0.508513813775553	0.415	0.23	2.65764820872597e-26	0	Dnajc13
Trappc2l	1.27658407228917e-30	0.321206602805531	0.62	0.425	3.57418008559521e-26	0	Trappc2l
Pold4	2.44277339293762e-30	0.330424516266258	0.649	0.428	6.83927694554674e-26	0	Pold4
Zfhx4	2.50208197085937e-30	-0.418403677705838	0.009	0.211	7.00532910201207e-26	0	Zfhx4
Cd81	2.96680246082007e-30	0.415989356640609	0.84	0.571	8.30645352980403e-26	0	Cd81
Adgrl3	3.31292243915829e-30	-0.312586591456044	0.007	0.208	9.27552024515537e-26	0	Adgrl3
Ecm1	3.4768314133109e-30	0.406878046556192	0.677	0.429	9.73443259098785e-26	0	Ecm1
Wwtr1	3.67434161224729e-30	-0.491313141279778	0.042	0.267	1.02874216459699e-25	0	Wwtr1
Nfic	4.1524183913581e-30	0.389847405472098	0.666	0.436	1.16259410121244e-25	0	Nfic
Tfe3	5.67756094033366e-30	0.480336508413433	0.464	0.283	1.58960351207462e-25	0	Tfe3
Emilin2	6.14632143781748e-30	0.305711782020138	0.436	0.227	1.72084707616014e-25	0	Emilin2
Plod2	7.89286561986492e-30	-0.355081405477884	0.004	0.199	2.20984451624978e-25	0	Plod2
Hmox2	9.14002657166728e-30	0.344488240839176	0.612	0.419	2.5590246395354e-25	0	Hmox2
Ddrgk1	9.18810709830381e-30	0.299017794597991	0.721	0.495	2.5724862253831e-25	0	Ddrgk1
Mgst1	9.5729774148613e-30	0.325566945909454	0.271	0.099	2.68024221661287e-25	0	Mgst1
Fgfr1	1.00140016145139e-29	-0.448186180041502	0.025	0.235	2.80372017203161e-25	0	Fgfr1
Ddah1	1.00638870582763e-29	-0.500033761710573	0.019	0.227	2.8176870985762e-25	0	Ddah1
Cnn3	1.00911651650213e-29	-0.612180194393847	0.062	0.289	2.82532442290268e-25	0	Cnn3
Serpinh1	1.0677978244706e-29	-0.573966392861638	0.005	0.201	2.98962034895278e-25	0	Serpinh1
Lpar1	1.08904690336629e-29	-0.299991968624094	0.005	0.202	3.04911352004495e-25	0	Lpar1
Tmem234	1.09783296559314e-29	0.294335785623067	0.84	0.564	3.07371273706767e-25	0	Tmem234
Nagpa	1.24964661730269e-29	0.401283152102904	0.316	0.14	3.49876059912407e-25	0	Nagpa
Ppfia4	1.38061320153717e-29	0.275282151199555	0.236	0.077	3.86544084166377e-25	0	Ppfia4
Egln3	1.42081320103158e-29	-0.952855419544244	0.042	0.26	3.97799280024822e-25	0	Egln3
Cap1	1.45295555787848e-29	0.381671461573221	0.402	0.209	4.06798497094816e-25	0	Cap1
Rsrp1	1.57594062378457e-29	0.465853139600328	0.513	0.32	4.41231855847204e-25	0	Rsrp1
Plpp1	1.6071361678857e-29	-0.403046083050039	0.019	0.227	4.49965984284639e-25	0	Plpp1
Cda	1.63833486475066e-29	-0.504582205181376	0.023	0.231	4.5870099543289e-25	0	Cda
Col18a1	1.65287734320273e-29	-0.625980032230678	0.016	0.217	4.62772598549901e-25	0	Col18a1
Eva1b	1.69592842239392e-29	0.281556246052545	0.265	0.096	4.74826039701851e-25	0	Eva1b
Msn	1.79557765594923e-29	0.257313281672221	0.812	0.561	5.02725832112665e-25	0	Msn
Cln8	1.88698969122967e-29	0.371469788721978	0.258	0.097	5.28319373750483e-25	0	Cln8
Ptpra	2.39764398538116e-29	0.463252865571795	0.503	0.325	6.71292363027016e-25	0	Ptpra
Arhgef6	2.68632552748275e-29	0.26660452274617	0.23	0.076	7.52117421184621e-25	0	Arhgef6
Scx	2.72409168014855e-29	-0.595195088200055	0.026	0.234	7.62691188607992e-25	0	Scx
Bcl2l1	2.72675897687359e-29	0.366307560666086	0.397	0.201	7.63437978345067e-25	0	Bcl2l1
Ptn	2.95946768224163e-29	-2.12121087728438	0.105	0.323	8.28591761674013e-25	0	Ptn
Rhobtb3	3.0527531801963e-29	-0.262297933728854	0.007	0.203	8.5470983539136e-25	0	Rhobtb3
Pdgfrb	3.1613499237329e-29	-0.674117792994946	0.019	0.221	8.85114751646736e-25	0	Pdgfrb
Atp6v1f	3.51017421240195e-29	0.27285663030166	0.851	0.593	9.82778575988298e-25	0	Atp6v1f
Fam234a	3.71234333015338e-29	0.561502739135225	0.38	0.208	1.03938188557634e-24	0	Fam234a
Myh10	4.18630451659264e-29	-0.429179973388673	0.025	0.233	1.17208153855561e-24	0	Myh10
Acox3	4.40517691341259e-29	0.424659118818626	0.306	0.131	1.23336143221726e-24	0	Acox3
Clic1	4.84877206010454e-29	0.277889307279214	0.954	0.703	1.35755920138807e-24	0	Clic1
Rps18	4.90417523309878e-29	-0.757701403155135	0.995	0.881	1.373070981763e-24	0	Rps18
Kdelr3	5.10945464487259e-29	-0.335600200877381	0.005	0.198	1.43054511147143e-24	0	Kdelr3
Cdc42ep5	5.13085190207253e-29	-0.529386156057605	0.046	0.265	1.43653591554227e-24	0	Cdc42ep5
Timm10b	5.14593054568803e-29	0.283860940743428	0.647	0.447	1.44075763418173e-24	0	Timm10b
Xdh	5.21609987733377e-29	0.4235000764318	0.387	0.193	1.46040364365591e-24	0	Xdh
Stk17b	6.88407770367412e-29	0.285920169916533	0.431	0.224	1.92740407547468e-24	0	Stk17b
Rtfdc1	7.83678140689795e-29	0.316185735008771	0.571	0.375	2.19414205830329e-24	0	Rtfdc1
9930111J21Rik2	8.13515168389211e-29	0.254008285864387	0.323	0.132	2.27767976845611e-24	0	9930111J21Rik2
Aup1	1.0273757235149e-28	0.342833221814002	0.596	0.402	2.87644655069701e-24	0	Aup1
Pgd	1.0928359315803e-28	0.371238196504326	0.575	0.387	3.05972204123853e-24	0	Pgd
Dnase2a	1.13829463960948e-28	0.461793357093134	0.429	0.248	3.18699733197863e-24	0	Dnase2a
Enah	1.21725219726531e-28	-0.286841686426369	0.012	0.209	3.40806270190343e-24	0	Enah
Osbpl9	1.2467689957954e-28	0.447609277186782	0.411	0.228	3.49070383442797e-24	0	Osbpl9
Atp6v0d1	1.41662498241978e-28	0.403044712960332	0.561	0.381	3.9662666257789e-24	0	Atp6v0d1
Fam92a	1.55401663600077e-28	-0.397689371658201	0.03	0.24	4.35093577747495e-24	0	Fam92a
Ski	1.8535618060159e-28	0.481838967523162	0.462	0.286	5.18960234448331e-24	0	Ski
Pcdh17	2.05751879219427e-28	-0.420947226217804	0.005	0.194	5.76064111438551e-24	0	Pcdh17
Sptlc2	2.09999649965866e-28	0.471878106395747	0.413	0.239	5.87957019974432e-24	0	Sptlc2
Ctxn1	2.6210625202096e-28	-0.314986759222829	0.007	0.197	7.33845084408283e-24	0	Ctxn1
Csf1	2.80826108048935e-28	-0.36224532399817	0.009	0.2	7.86256937315409e-24	0	Csf1
Akirin1	3.03007567388384e-28	0.407096970729461	0.38	0.198	8.48360587173998e-24	0	Akirin1
Pigt	4.14147910236539e-28	0.45100094613067	0.515	0.327	1.15953131908026e-23	0	Pigt
Twist1	4.27813256561615e-28	-0.375990564831043	0.028	0.233	1.19779155572121e-23	0	Twist1
P3h4	4.37365546740226e-28	-0.281954681886184	0.012	0.206	1.22453605776328e-23	0	P3h4
Pcbd1	4.61504741461106e-28	-0.365004288894433	0.026	0.231	1.2921209751428e-23	0	Pcbd1
Klc4	4.84689515794411e-28	0.406242258617504	0.293	0.129	1.35703370632119e-23	0	Klc4
Rps3a1	4.89792839332858e-28	-0.606560638561075	0.995	0.904	1.37132199156414e-23	0	Rps3a1
Ptrf	5.28727674529139e-28	-0.499869412770418	0.046	0.263	1.48033174314668e-23	0	Ptrf
Rpl13	5.35785530422582e-28	-0.56123355167828	0.993	0.902	1.50009232807715e-23	0	Rpl13
Nr2f2	5.45152112673752e-28	-0.295325289324556	0.011	0.202	1.52631688506397e-23	0	Nr2f2
Gdf3	5.61003772341553e-28	0.444908839808983	0.186	0.053	1.57069836180188e-23	0	Gdf3
Dclre1c	5.6814522991679e-28	0.341638099011186	0.246	0.09	1.59069301472103e-23	0	Dclre1c
Tagap	5.80463043064075e-28	0.268722667762233	0.195	0.058	1.6251804279708e-23	0	Tagap
Asns	6.47224583815298e-28	-0.559462312581164	0.04	0.251	1.81209938976607e-23	0	Asns
Ltbp1	9.1971754986947e-28	-0.334502248538735	0.009	0.197	2.57502519612454e-23	0	Ltbp1
Fam216a	9.91923039722554e-28	-0.437802057613915	0.047	0.265	2.77718612661521e-23	0	Fam216a
Ptprj	1.03505081332988e-27	0.283235940596534	0.239	0.086	2.89793526716099e-23	0	Ptprj
Slc11a1	1.03522893010578e-27	0.255260660638828	0.188	0.055	2.89843395851018e-23	0	Slc11a1
Clk1	1.09239795436552e-27	0.344997810208778	0.612	0.414	3.05849579263258e-23	0	Clk1
Fkbp10	1.19484438204219e-27	-0.350831107196662	0.011	0.199	3.34532530084174e-23	0	Fkbp10
Mapkapk2	1.36109468518291e-27	0.37784006526422	0.446	0.259	3.81079289957511e-23	0	Mapkapk2
Capg	1.40047135304617e-27	0.309179500215087	0.775	0.541	3.92103969425865e-23	0	Capg
Cdc42ep2	1.47528183709239e-27	-0.501074825947918	0.021	0.217	4.13049408749129e-23	0	Cdc42ep2
Bmp1	1.5443103374257e-27	-0.349006155259694	0.019	0.214	4.32376008272448e-23	0	Bmp1
Rin2	1.60183855081766e-27	0.443306226834416	0.359	0.184	4.48482757457928e-23	0	Rin2
Camk1d	1.61821956920734e-27	0.441243731539666	0.36	0.18	4.53069114986672e-23	0	Camk1d
Rps20	1.75848807250972e-27	-0.534301824546722	1	0.918	4.92341490541271e-23	0	Rps20
Vcan	1.84336965318306e-27	-0.503122203381734	0.019	0.212	5.16106635498195e-23	0	Vcan
Snx17	1.95998110901287e-27	0.346963400860377	0.566	0.384	5.48755510901424e-23	0	Snx17
B4galt1	2.1720819641468e-27	0.459658676912874	0.417	0.242	6.08139508321821e-23	0	B4galt1
Hmga2	2.83790350524779e-27	-0.812752384447867	0.037	0.236	7.94556223399277e-23	0	Hmga2
Psmd8	2.8469058737239e-27	0.274812603694348	0.694	0.492	7.97076706525219e-23	0	Psmd8
Mitf	3.19667118080999e-27	0.38321076561521	0.26	0.104	8.9500399720318e-23	0	Mitf
Col1a1	3.27925014144345e-27	-2.82260646744383	0.2	0.389	9.18124454601337e-23	0	Col1a1
Coro7	3.2903033615435e-27	0.313108513272928	0.285	0.12	9.2121913516495e-23	0	Coro7
P2rx7	3.79346546448112e-27	0.403662919565504	0.262	0.107	1.06209446074542e-22	0	P2rx7
Col5a1	3.94852820855423e-27	-0.381698189980256	0.016	0.206	1.10550892783101e-22	0	Col5a1
Ly6a	4.10487104693019e-27	-1.59645656382546	0.091	0.303	1.14928179571951e-22	0	Ly6a
Parva	4.6738521261054e-27	-0.321342054727654	0.021	0.217	1.30858511826699e-22	0	Parva
Atp8a1	5.17761512442473e-27	0.302975826709584	0.241	0.089	1.44962868253644e-22	0	Atp8a1
Ddr2	5.4908004661995e-27	-0.362284926368571	0.025	0.221	1.53731431452654e-22	0	Ddr2
Ogn	5.82318659473899e-27	-0.707978334060551	0.023	0.215	1.63037578279502e-22	0	Ogn
Synj1	6.0760920169307e-27	0.348840813638017	0.346	0.166	1.70118424290026e-22	0	Synj1
Tnfrsf12a	6.28482802153821e-27	-0.718086492033022	0.067	0.279	1.75962614947027e-22	0	Tnfrsf12a
Slc38a6	9.50009199454097e-27	0.481744576655145	0.318	0.156	2.65983575663158e-22	0	Slc38a6
Akr1b3	9.95947126828319e-27	0.287271535021139	0.666	0.443	2.78845276569393e-22	0	Akr1b3
Pxdn	1.37471027994992e-26	-0.251919029545691	0.009	0.19	3.84891384180378e-22	0	Pxdn
Hsd17b11	1.49693394524704e-26	0.4394884399552	0.397	0.223	4.19111565990267e-22	0	Hsd17b11
Arg1	1.51525586458536e-26	-0.611995071580647	0.329	0.134	4.2424133696661e-22	0	Arg1
Sdc1	1.51732237452824e-26	-0.322453503449606	0.014	0.2	4.24819918420416e-22	0	Sdc1
Cuedc2	1.58958228807743e-26	0.277851096041169	0.724	0.495	4.45051249015919e-22	0	Cuedc2
Tbc1d14	1.59884893237079e-26	0.384794588857928	0.288	0.127	4.47645724085174e-22	0	Tbc1d14
Rpl19	1.66289751873705e-26	-0.539325741611937	0.998	0.922	4.65578047296e-22	0	Rpl19
Smap2	1.77006677586399e-26	0.34813178838717	0.471	0.285	4.95583295906401e-22	0	Smap2
Sulf2	2.05179700304999e-26	0.413809654327611	0.32	0.157	5.74462124913935e-22	0	Sulf2
Adcy7	2.23054646828623e-26	0.324448678643054	0.283	0.121	6.24508400190778e-22	0	Adcy7
Gstm2	2.26948371736793e-26	-0.441242661311448	0.035	0.235	6.35410051188672e-22	0	Gstm2
Cuedc1	2.42493683682477e-26	-0.266039212843309	0.023	0.216	6.78933815574198e-22	0	Cuedc1
Fos	2.44147155169331e-26	0.468322220447399	0.731	0.48	6.83563205043093e-22	0	Fos
Mbnl1	2.44831627725229e-26	0.308597398539918	0.682	0.475	6.85479591305095e-22	0	Mbnl1
Itga9	2.44896840416388e-26	0.276004714007791	0.163	0.045	6.85662173797803e-22	0	Itga9
Map1b	2.80814882536023e-26	-0.734636293428658	0.067	0.276	7.86225508124358e-22	0	Map1b
Borcs6	2.83334951448743e-26	0.364270156094444	0.35	0.179	7.93281197066192e-22	0	Borcs6
Nceh1	3.1417306661335e-26	0.447248006763482	0.383	0.211	8.79621751904058e-22	0	Nceh1
Cxcl12	3.29833593472145e-26	-0.54854500726035	0.019	0.205	9.23468095003312e-22	0	Cxcl12
Atraid	3.38319445042643e-26	0.293631734215783	0.615	0.427	9.47226782230391e-22	0	Atraid
Ifnar1	3.74242725426997e-26	0.356229321902368	0.35	0.173	1.04780478265051e-21	0	Ifnar1
Tax1bp1	4.35368669374853e-26	0.284144021840218	0.731	0.505	1.21894520051571e-21	0	Tax1bp1
Gapvd1	4.59167301955158e-26	0.451615599584095	0.475	0.306	1.28557661201405e-21	0	Gapvd1
Myo10	4.84742618052344e-26	-0.41700336074913	0.042	0.245	1.35718238202295e-21	0	Myo10
Serf1	5.08211330690289e-26	-0.57972897842049	0.083	0.297	1.42289008366667e-21	0	Serf1
Furin	5.41736195818171e-26	0.34462387982491	0.462	0.278	1.51675300105172e-21	0	Furin
Igfbp7	5.55365550667261e-26	-1.44389827561188	0.018	0.2	1.5549124687582e-21	0	Igfbp7
Lhfp	5.6086839072182e-26	-0.250880262852166	0.004	0.176	1.57031932034295e-21	0	Lhfp
Tgfbr2	5.61198796626341e-26	0.42316851871832	0.439	0.263	1.57124439079443e-21	0	Tgfbr2
Csrp2	5.80079493529358e-26	-1.78286054639946	0.278	0.441	1.6241065659835e-21	0	Csrp2
Rpl21	6.19950133665153e-26	-0.530911078600953	0.993	0.905	1.73573638423569e-21	0	Rpl21
Gpr137b	6.33918643733803e-26	0.346533863269244	0.285	0.126	1.7748454187259e-21	0	Gpr137b
Ppcdc	6.34335222619385e-26	0.344592149915358	0.244	0.096	1.77601175628975e-21	0	Ppcdc
Rasa4	6.59836338007429e-26	0.349848187234645	0.313	0.139	1.8474097791532e-21	0	Rasa4
Amotl1	7.61394256401079e-26	-0.277959263977139	0.012	0.192	2.13175163907174e-21	0	Amotl1
Airn	8.25477559875037e-26	-0.292540011273525	0.012	0.191	2.31117207213813e-21	0	Airn
Ostf1	9.48826310377725e-26	0.302619326845732	0.573	0.388	2.65652390379555e-21	0	Ostf1
Stk4	9.51303249989264e-26	0.354751693333224	0.413	0.232	2.66345883931994e-21	0	Stk4
Gmip	1.04134909842336e-25	0.345945061619476	0.288	0.127	2.91556920576573e-21	0	Gmip
Rpl36	1.05209575358579e-25	-0.544582578321564	0.991	0.902	2.94565769088949e-21	0	Rpl36
Apbb2	1.07774676157793e-25	-0.405875525751054	0.047	0.248	3.01747538306588e-21	0	Apbb2
Mgst2	1.11400695556305e-25	-0.260221636180393	0.005	0.178	3.11899667418543e-21	0	Mgst2
Git2	1.11503936945252e-25	0.358254615538648	0.522	0.345	3.12188722659318e-21	0	Git2
Arid3a	1.15226050111867e-25	0.336995171345866	0.257	0.107	3.22609895103206e-21	0	Arid3a
Coro1b	1.15352143333226e-25	0.378616097227694	0.538	0.366	3.22962930904365e-21	0	Coro1b
Cdkn2b	1.18180301238919e-25	-0.345246593949622	0.028	0.22	3.30881207408724e-21	0	Cdkn2b
Crip2	1.32474346908154e-25	-0.850401170360428	0.04	0.234	3.70901676473451e-21	0	Crip2
Mknk1	1.40131220192939e-25	0.323271922080634	0.221	0.082	3.92339390296191e-21	0	Mknk1
Dpysl3	1.46739695642857e-25	-0.522786509247904	0.037	0.23	4.10841799860872e-21	0	Dpysl3
Klf13	1.65158022774056e-25	0.295453771620401	0.54	0.348	4.62409432162802e-21	0	Klf13
Vav3	1.79472462905824e-25	0.287858587899292	0.23	0.085	5.02487001643725e-21	0	Vav3
Tnfrsf1b	1.84184804945959e-25	0.276488102755615	0.227	0.083	5.15680616887696e-21	0	Tnfrsf1b
Fbln1	2.11519683698423e-25	-0.332677081670389	0.012	0.189	5.92212810418843e-21	0	Fbln1
Flnb	2.25168515551104e-25	-0.319085898437059	0.021	0.206	6.3042680983998e-21	0	Flnb
Phlda3	3.02292219456492e-25	-0.453311390425914	0.049	0.251	8.46357756034286e-21	0	Phlda3
Cdh13	3.21594179197878e-25	-0.441390215064749	0	0.164	9.00399382918218e-21	0	Cdh13
Spcs2	3.25036487696749e-25	0.272249481792527	0.692	0.487	9.10037158253359e-21	0	Spcs2
Fbn1	3.69384102971353e-25	-0.559635359944344	0.033	0.223	1.03420161149919e-20	0	Fbn1
Fnbp1	3.85376252707852e-25	0.388487489001992	0.446	0.266	1.07897643233145e-20	0	Fnbp1
Jmjd1c	4.13045367902563e-25	0.338120975381531	0.561	0.373	1.1564444210536e-20	0	Jmjd1c
Zeb1	5.60456678900687e-25	-0.561708954039841	0.074	0.284	1.56916660958614e-20	0	Zeb1
Tmem119	5.92604697318219e-25	0.529769438945869	0.408	0.232	1.65917463155155e-20	0	Tmem119
Gnb4	6.42300539406243e-25	-0.364486665849459	0.021	0.202	1.7983130502296e-20	0	Gnb4
Coa4	7.71362992586197e-25	0.250834600052189	0.216	0.078	2.15966210664283e-20	0	Coa4
Nckap1	7.7511918445486e-25	-0.288094191579019	0.019	0.2	2.17017869263672e-20	0	Nckap1
Mtss1	7.92448281510844e-25	0.409395207130365	0.417	0.248	2.21869669857406e-20	0	Mtss1
Nfatc2	8.20364448396575e-25	0.287029169521226	0.227	0.084	2.29685638262073e-20	0	Nfatc2
Ebf1	1.08323507179315e-24	-0.668777585269201	0.012	0.184	3.03284155400645e-20	0	Ebf1
Cpne8	1.16078169319144e-24	-0.391301442529625	0.044	0.241	3.24995658459739e-20	0	Cpne8
Ctsf	1.33274330569456e-24	0.402217106928061	0.292	0.137	3.73141470728364e-20	0	Ctsf
Tspan4	1.34976561583826e-24	0.346274967050261	0.545	0.373	3.77907377122396e-20	0	Tspan4
Cd300a	1.48792394545151e-24	0.290629776724866	0.209	0.072	4.16588946247514e-20	0	Cd300a
Fez2	1.53853954646267e-24	0.394600302517787	0.425	0.258	4.30760302218619e-20	0	Fez2
1110008F13Rik	1.60278134412502e-24	0.27212936805435	0.677	0.471	4.48746720728123e-20	0	1110008F13Rik
Idh1	1.63333840684341e-24	0.382554732415631	0.306	0.15	4.57302087148017e-20	0	Idh1
Klf2	1.88337939594808e-24	0.428397087469326	0.522	0.315	5.27308563277543e-20	0	Klf2
AU020206	2.12027008874148e-24	0.390805296836914	0.394	0.219	5.93633219445839e-20	0	AU020206
Cdkn1c	2.32487915694582e-24	-0.659679073647272	0.051	0.245	6.50919666361691e-20	0	Cdkn1c
Msln	2.37210821066399e-24	-0.912769308114932	0.016	0.186	6.64142856821704e-20	0	Msln
Ppp1r21	3.2163166893277e-24	0.413465727441431	0.392	0.228	9.00504346677971e-20	0	Ppp1r21
Rilpl2	3.66052218299572e-24	0.46058730143273	0.385	0.215	1.02487300079514e-19	0	Rilpl2
Zfp385a	3.96669314199066e-24	0.381079447237971	0.311	0.154	1.11059474589455e-19	0	Zfp385a
Rps2	4.29582123847635e-24	-0.683107643212824	0.998	0.899	1.20274403034861e-19	0	Rps2
Dpt	4.44232382598823e-24	-0.429110126549315	0.016	0.187	1.24376182480018e-19	0	Dpt
Use1	5.12465329292221e-24	0.256233827407853	0.777	0.543	1.43480042895236e-19	0	Use1
Cnpy3	5.58213151836849e-24	0.347573807042219	0.425	0.263	1.56288518251281e-19	0	Cnpy3
Parp1	6.52268772138337e-24	0.392437406368013	0.457	0.296	1.82622210823291e-19	0	Parp1
Diaph2	6.6367090453128e-24	0.419812558009257	0.378	0.211	1.85814579850668e-19	0	Diaph2
Dync1h1	6.70477937348027e-24	0.37295927411034	0.599	0.418	1.87720412898701e-19	0	Dync1h1
Acot7	7.96813320635101e-24	-0.328327466747511	0.047	0.242	2.23091793511416e-19	0	Acot7
Klf4	8.0422392701615e-24	0.541761174011641	0.425	0.245	2.25166615085982e-19	0	Klf4
Scd1	8.47900954120116e-24	-0.29398846361716	0.011	0.177	2.3739530913455e-19	0	Scd1
Sppl2a	8.59314893024727e-24	0.405137849574757	0.48	0.319	2.40590983749063e-19	0	Sppl2a
Ehbp1l1	9.00175527660197e-24	0.35349946257228	0.408	0.24	2.52031144234302e-19	0	Ehbp1l1
Tex261	1.0064988616914e-23	0.342593804933699	0.578	0.404	2.81799551296359e-19	0	Tex261
Gramd1b	1.01987050441442e-23	0.38267331585814	0.246	0.102	2.85543343825949e-19	0	Gramd1b
Ubl3	1.09326370282529e-23	0.342771829865786	0.499	0.328	3.06091971517024e-19	0	Ubl3
Myo1b	1.17770048391173e-23	-0.271886114739325	0.023	0.2	3.29732581485607e-19	0	Myo1b
Mgp	1.18563599095229e-23	-2.30606432368059	0.16	0.348	3.31954364746823e-19	0	Mgp
Klf6	1.22752357790371e-23	0.476333740515897	0.67	0.454	3.43682051341481e-19	0	Klf6
Mme	1.33208830311954e-23	-0.31508444002826	0.011	0.174	3.72958083107409e-19	0	Mme
Gm8797	1.47190526888925e-23	-0.406808114718032	0.06	0.256	4.12104037183613e-19	0	Gm8797
Shox2	1.508419589303e-23	-0.286094454648557	0.012	0.179	4.22327316613055e-19	0	Shox2
Cebpg	1.72093190280809e-23	0.382723399736044	0.45	0.281	4.8182651414821e-19	0	Cebpg
Xylt2	1.88512514262628e-23	0.427404113920902	0.255	0.116	5.27797337432506e-19	0	Xylt2
Rpl28	2.21352063539191e-23	-0.507052853434839	0.996	0.918	6.19741507497026e-19	0	Rpl28
Actn1	2.28441369150906e-23	-0.600718993765388	0.112	0.314	6.39590145348706e-19	0	Actn1
Osbpl11	2.69618062281281e-23	0.326168247444752	0.267	0.122	7.54876650775132e-19	0	Osbpl11
Fhl2	3.07734376650498e-23	-0.251417461032614	0.009	0.17	8.61594707746065e-19	0	Fhl2
Arhgap31	3.63374945327124e-23	0.291602272280434	0.366	0.193	1.01737717192688e-18	0	Arhgap31
Npm1	3.63490241930599e-23	-1.25594829579585	0.928	0.774	1.01769997935729e-18	0	Npm1
Tpr	3.65980298100628e-23	0.290213369955006	0.736	0.531	1.02467163862214e-18	0	Tpr
Casp8	3.78277501574738e-23	0.32013345256616	0.325	0.165	1.05910134890895e-18	0	Casp8
Nipa2	3.92242563130378e-23	0.403677773579558	0.369	0.21	1.09820072825243e-18	0	Nipa2
Skap2	4.54622992110304e-23	0.296335331867928	0.483	0.316	1.27285345331043e-18	0	Skap2
Vps41	5.03135052449942e-23	0.412074155538469	0.409	0.261	1.40867751984935e-18	0	Vps41
Col1a2	6.45754308497783e-23	-2.18837585498802	0.185	0.361	1.80798291293209e-18	0	Col1a2
Rgl2	6.59824789125335e-23	0.316443816033118	0.334	0.177	1.84737744459311e-18	0	Rgl2
Rpl37	8.16351575999874e-23	-0.498367670902687	0.991	0.921	2.28562114248445e-18	0	Rpl37
Rab32	1.02486738444428e-22	0.288435017016581	0.243	0.103	2.86942370296711e-18	0	Rab32
Frmd6	1.03791595140931e-22	-0.293065390295407	0.023	0.193	2.90595708075579e-18	0	Frmd6
Mfsd11	1.06529676777857e-22	0.418570087192101	0.292	0.144	2.98261789042644e-18	0	Mfsd11
Mapk14	1.08759655675105e-22	0.408039996061503	0.374	0.221	3.0450528395916e-18	0	Mapk14
Igfbp6	1.10130176196167e-22	-1.07833898781463	0.083	0.271	3.08342467314028e-18	0	Igfbp6
Pfn2	1.25453408030797e-22	-0.270084867189165	0.009	0.166	3.51244451804626e-18	0	Pfn2
Rpl30	1.30202193568541e-22	-0.522835206171005	0.989	0.904	3.64540101553201e-18	0	Rpl30
Oaf	1.37839497651446e-22	-0.30366041128414	0.035	0.212	3.85923025524519e-18	0	Oaf
Prcp	1.42093576547701e-22	0.335505568829632	0.25	0.108	3.97833595618253e-18	0	Prcp
Acaa1a	1.4882501782618e-22	0.338544330234404	0.524	0.368	4.16680284909738e-18	0	Acaa1a
Gja1	1.53245233556096e-22	-0.266310505619016	0.016	0.178	4.29056004910359e-18	0	Gja1
Rtcb	1.62497654208054e-22	0.27051471613356	0.601	0.419	4.54960932251709e-18	0	Rtcb
Ndrg1	1.63249440804921e-22	-0.829392855133961	0.058	0.241	4.57065784365617e-18	0	Ndrg1
Tmem9b	1.70131258117828e-22	0.353058613404607	0.304	0.154	4.76333496478294e-18	0	Tmem9b
Crat	1.9288349030747e-22	0.319875435355692	0.279	0.134	5.40035196162854e-18	0	Crat
Selk	2.03716812212054e-22	0.338070032943012	0.517	0.366	5.7036633083131e-18	0	Selk
Grb10	2.35728649779989e-22	-0.406165404425166	0.026	0.194	6.59993073654013e-18	0	Grb10
Spon2	2.57970124570272e-22	-0.504874880531543	0.014	0.172	7.22264754771847e-18	0	Spon2
Ethe1	2.74349409596732e-22	0.324718720698009	0.402	0.245	7.68123476988932e-18	0	Ethe1
Cux1	2.89924464618996e-22	0.35925609524408	0.536	0.376	8.11730516040265e-18	0	Cux1
Col8a1	4.48879505917201e-22	-0.259889390037084	0.011	0.166	1.25677284066698e-17	0	Col8a1
Cyr61	5.38940008770663e-22	-0.406688926016554	0.004	0.151	1.5089242365561e-17	0	Cyr61
Col12a1	5.45819427052318e-22	-0.323322301824703	0.007	0.158	1.52818523186108e-17	0	Col12a1
Tab2	5.90764195474269e-22	0.327508702006321	0.448	0.295	1.65402159448886e-17	0	Tab2
Nbl1	8.08455507334234e-22	-0.274087731816052	0.007	0.158	2.26351372943439e-17	0	Nbl1
Soat1	8.79640538883749e-22	0.394008617346576	0.402	0.249	2.46281758076672e-17	0	Soat1
Pkm	9.42902163763305e-22	-1.02453039472711	0.898	0.767	2.6399374781045e-17	0	Pkm
Emp1	9.72054437762042e-22	0.555355177233637	0.48	0.312	2.72155801484617e-17	0	Emp1
Ppp1r12c	1.13349543530794e-21	0.319302715282163	0.432	0.276	3.17356051977517e-17	0	Ppp1r12c
Stra6	1.16000511364489e-21	-0.325265136953175	0.009	0.159	3.24778231718297e-17	0	Stra6
Fam53b	1.30094907243961e-21	0.327485503996471	0.362	0.206	3.64239721301642e-17	0	Fam53b
Gdpd5	1.37460159084296e-21	0.33106438245584	0.185	0.068	3.84860953404213e-17	0	Gdpd5
Myo7a	1.38489406327468e-21	0.408511067098814	0.279	0.141	3.87742639835643e-17	0	Myo7a
Leprot	1.41713673729541e-21	0.369162388262014	0.401	0.247	3.9676994370797e-17	0	Leprot
Chd4	1.68751177373363e-21	0.26176163652568	0.719	0.487	4.72469546409942e-17	0	Chd4
Serpinf1	1.74978634210064e-21	-0.937849571325429	0.079	0.254	4.89905180061338e-17	0	Serpinf1
Prkg2	1.75035224499114e-21	-0.286601460350576	0.012	0.165	4.90063621552619e-17	0	Prkg2
Glud1	1.99785510846921e-21	0.345487876082484	0.51	0.362	5.5935947326921e-17	0	Glud1
Litaf	2.04269243858094e-21	0.268228682639997	0.524	0.363	5.7191302895389e-17	0	Litaf
Hbegf	2.09341452105034e-21	-0.392448174926837	0.007	0.155	5.86114197603674e-17	0	Hbegf
Lox	2.27304712458952e-21	-0.532767767366227	0.021	0.179	6.36407733942574e-17	0	Lox
Ccser2	2.43106744544196e-21	-0.302904852435573	0.062	0.25	6.80650263374839e-17	0	Ccser2
Rnf13	2.43727371552626e-21	0.375583612452908	0.355	0.209	6.82387894873041e-17	0	Rnf13
Timp3	2.86212109570375e-21	-0.705251283526405	0.019	0.175	8.01336664375137e-17	0	Timp3
Rps10	2.90449622216593e-21	-0.430103451407335	0.995	0.911	8.13200852282016e-17	0	Rps10
Fscn1	3.26379802140302e-21	-0.350426468181392	0.011	0.16	9.13798170032417e-17	0	Fscn1
Man1a	3.7242365891751e-21	0.358673496640991	0.258	0.122	1.04271176023724e-16	0	Man1a
Ccnd2	3.79957481981775e-21	-0.888862531484698	0.105	0.289	1.06380495805257e-16	0	Ccnd2
Synpo	3.867941386966e-21	-0.325073794845641	0.04	0.213	1.08294622952274e-16	0	Synpo
Lfng	4.51263999238451e-21	0.32568746625489	0.239	0.103	1.26344894506782e-16	0	Lfng
Mtap	5.23028820787935e-21	-0.412662672375692	0.074	0.261	1.46437609244206e-16	0	Mtap
Krt8	5.29750528685018e-21	-1.38873649344392	0.065	0.236	1.48319553021231e-16	0	Krt8
Lrrc17	5.79609325030538e-21	-0.294580334468111	0.002	0.141	1.6227901882205e-16	0	Lrrc17
Tmem219	6.06014130925187e-21	0.363947275291392	0.446	0.294	1.69671836376434e-16	0	Tmem219
Vimp	6.28716194651533e-21	0.315497951053102	0.547	0.386	1.76027960178536e-16	0	Vimp
Hip1	6.45848706757037e-21	0.393087283939815	0.434	0.287	1.80824720917835e-16	0	Hip1
Tpm2	6.85618017997724e-21	-0.8955760802617	0.072	0.246	1.91959332679003e-16	0	Tpm2
Fkbp8	9.69684497368075e-21	0.259738649869278	0.627	0.46	2.71492265573114e-16	0	Fkbp8
Epb41l2	1.04463374061277e-20	0.374295873631541	0.46	0.31	2.92476554696764e-16	0	Epb41l2
Aldh3b1	1.07130190464947e-20	0.259049547724109	0.272	0.128	2.99943107263759e-16	0	Aldh3b1
Hps3	1.11894770431665e-20	0.341713357312033	0.267	0.127	3.13282978254576e-16	0	Hps3
Tpm1	1.16601979625773e-20	-1.54153160329554	0.367	0.479	3.26462222556241e-16	0	Tpm1
Postn	1.2673284997146e-20	-0.659519129033978	0.011	0.155	3.54826633350095e-16	0	Postn
Mthfd2	1.35688211029443e-20	-0.396750373397333	0.053	0.227	3.79899853240234e-16	0	Mthfd2
Pbx1	1.40714879021183e-20	-0.298013687510151	0.058	0.24	3.93973518283509e-16	0	Pbx1
Dkc1	1.4631631867606e-20	-0.548022192942703	0.105	0.297	4.09656429029233e-16	0	Dkc1
Ccdc12	1.56552243505922e-20	0.276440938684564	0.531	0.375	4.38314971367881e-16	0	Ccdc12
Stx7	1.57164200510122e-20	0.311253572551713	0.439	0.288	4.40028328588241e-16	0	Stx7
Bok	1.67025282709893e-20	-0.335945633031095	0.025	0.182	4.67637386531159e-16	0	Bok
Runx1	1.70198204023985e-20	0.36057513871782	0.485	0.332	4.76520931626352e-16	0	Runx1
P4ha2	1.71377752000072e-20	-0.389261032629669	0.023	0.178	4.79823430049801e-16	0	P4ha2
Mgat5	2.1425399160388e-20	0.285554612500481	0.239	0.108	5.99868325692544e-16	0	Mgat5
Tacc1	2.27966440090218e-20	0.321132858878954	0.394	0.238	6.38260438964591e-16	0	Tacc1
Zfand5	2.33466817864481e-20	0.270047529776914	0.605	0.43	6.53660396656974e-16	0	Zfand5
Ets1	2.53584641363503e-20	-0.440100318902196	0.035	0.199	7.09986278889535e-16	0	Ets1
Ddah2	2.64204374130512e-20	-0.594960623993185	0.121	0.314	7.39719406690607e-16	0	Ddah2
Smtn	2.84271823567239e-20	-0.25291685842264	0.018	0.168	7.95904251623555e-16	0	Smtn
Lgalsl	2.98190949919422e-20	-0.273673408487483	0.039	0.206	8.34875021584398e-16	0	Lgalsl
Errfi1	3.14379152169676e-20	-0.648635127206589	0.079	0.256	8.80198750244659e-16	0	Errfi1
Tmcc1	4.18316761929168e-20	0.385064411049466	0.404	0.257	1.17120327004928e-15	0	Tmcc1
Pkn1	4.27008707055131e-20	0.328952414133858	0.343	0.192	1.19553897801296e-15	0	Pkn1
Rpl18a	4.37352072909314e-20	-0.472243573165143	0.996	0.937	1.2244983337315e-15	0	Rpl18a
Mtus1	4.88801167115038e-20	0.292940870680044	0.234	0.105	1.36854550768868e-15	0	Mtus1
Gpr137b-ps	4.98869301836578e-20	0.305652049006766	0.214	0.09	1.39673427128205e-15	0	Gpr137b-ps
Tyms	5.0136232653486e-20	-0.482278646151245	0.074	0.255	1.4037142418323e-15	0	Tyms
Ncoa3	5.42882714254645e-20	0.319796921404956	0.271	0.132	1.51996302337016e-15	0	Ncoa3
Gna12	5.43290454098808e-20	0.308527532408325	0.213	0.091	1.52110461338584e-15	0	Gna12
Etv5	5.59770783699352e-20	0.373085245162854	0.279	0.143	1.56724624020145e-15	0	Etv5
Irf2bp2	6.14630880521562e-20	0.360133277359512	0.424	0.273	1.72084353928427e-15	0	Irf2bp2
Mgat4a	6.19602529900775e-20	0.258786526261689	0.237	0.104	1.73476316321619e-15	0	Mgat4a
Cfl1	6.61883468128952e-20	0.309417701075233	0.972	0.758	1.85314133406744e-15	0	Cfl1
Pepd	6.76421101280683e-20	0.344755770378331	0.329	0.19	1.89384379936566e-15	0	Pepd
Smyd2	7.13574781430805e-20	-0.381888595258612	0.084	0.272	1.99786667304997e-15	0	Smyd2
Cd320	7.1391074465002e-20	-0.291426405367022	0.069	0.249	1.99880730287113e-15	0	Cd320
Edem1	7.72820869668417e-20	0.251999985085008	0.253	0.116	2.16374387089763e-15	0	Edem1
Uck2	8.0053705907233e-20	-0.281797882089736	0.042	0.208	2.24134365799071e-15	0	Uck2
Rbp1	9.00605667278005e-20	-0.590026489895439	0.023	0.171	2.52151574724496e-15	0	Rbp1
AI413582	9.4460347870013e-20	0.298812615816531	0.395	0.246	2.64470081966462e-15	0	AI413582
Ifngr2	9.68314440849391e-20	0.322197931254708	0.343	0.199	2.71108677149013e-15	0	Ifngr2
Ccdc109b	9.92485064740429e-20	0.252877505979078	0.569	0.4	2.77875968426025e-15	0	Ccdc109b
Gna13	1.07633732503181e-19	0.268034277403593	0.443	0.292	3.01352924262407e-15	0	Gna13
Fgd4	1.11806998307109e-19	0.319925617714775	0.239	0.109	3.13037233860243e-15	0	Fgd4
Rgcc	1.19816075931024e-19	-0.316050778285896	0.011	0.15	3.3546104939168e-15	0	Rgcc
Glg1	1.21030339080265e-19	0.300936491167461	0.557	0.392	3.38860743356926e-15	0	Glg1
Nagk	1.22805983156678e-19	0.327535971588948	0.38	0.231	3.43832191642067e-15	0	Nagk
Hsd17b12	1.27011000035794e-19	0.314696865870859	0.476	0.338	3.55605397900217e-15	0	Hsd17b12
Ndrg2	1.31820177200857e-19	-0.266938839260734	0.007	0.143	3.6907013212696e-15	0	Ndrg2
Mmp2	1.34057013096741e-19	-0.73910469237824	0.058	0.22	3.75332825268256e-15	0	Mmp2
Psat1	1.47279937026638e-19	-0.411342577021391	0.076	0.253	4.12354367687181e-15	0	Psat1
Sptssa	1.73059879623564e-19	0.320653182219244	0.446	0.306	4.84533050970054e-15	0	Sptssa
Dut	1.81160624812167e-19	-0.449592831287785	0.093	0.278	5.07213517349104e-15	0	Dut
Vat1	1.8983623053614e-19	0.389786822914927	0.45	0.306	5.31503478255085e-15	0	Vat1
Tsc22d1	2.13591787988188e-19	-0.595690621254333	0.132	0.325	5.98014288009329e-15	0	Tsc22d1
Sfrp2	2.21111885827231e-19	-0.820980924173553	0.012	0.15	6.19069057939082e-15	0	Sfrp2
Bri3bp	2.2219410500095e-19	-0.33968140649428	0.077	0.261	6.2209905518166e-15	0	Bri3bp
Glb1	2.33863063853927e-19	0.352211153559482	0.316	0.179	6.54769806178226e-15	0	Glb1
Myo9b	2.4071442243018e-19	0.36387790152914	0.376	0.232	6.73952239920018e-15	0	Myo9b
Fam162a	2.42163170402739e-19	-1.13738030219263	0.306	0.459	6.78008444493588e-15	0	Fam162a
Cbl	2.60959785820344e-19	0.339392804903249	0.438	0.286	7.30635208339799e-15	0	Cbl
Maged2	3.28047105639305e-19	-0.481765546107094	0.076	0.25	9.18466286368927e-15	0	Maged2
Atp6v1a	3.33639225037593e-19	0.321264976422243	0.394	0.253	9.34123102260254e-15	0	Atp6v1a
Plekho2	3.64779216689346e-19	0.292425125199284	0.387	0.235	1.02130885088683e-14	0	Plekho2
Naca	3.88086151652611e-19	-0.601512832295382	0.974	0.808	1.08656360739698e-14	0	Naca
Pdlim1	3.91331496561835e-19	-0.327381980682156	0.016	0.157	1.09564992407383e-14	0	Pdlim1
Vps13c	4.17113645806108e-19	0.351260902625445	0.276	0.146	1.16783478552794e-14	0	Vps13c
Gsta4	4.77431597206338e-19	-0.290475034230071	0.014	0.153	1.3367129858583e-14	0	Gsta4
Mylk	5.15141899871066e-19	-0.251705589168677	0.011	0.146	1.44229429125901e-14	0	Mylk
Rxra	5.47882415178023e-19	0.282258810866915	0.23	0.108	1.53396118601543e-14	0	Rxra
Ik	5.75098861405109e-19	0.283136942855505	0.55	0.401	1.61016179216202e-14	0	Ik
Rps28	6.33589849761442e-19	-0.619777934833734	0.951	0.802	1.77392486136208e-14	0	Rps28
Ablim1	6.52865924532077e-19	-0.302937461446587	0.023	0.169	1.82789401550491e-14	0	Ablim1
Psip1	6.89692406412272e-19	-0.441679300290386	0.105	0.294	1.93100079947308e-14	0	Psip1
Acta2	6.93112631559499e-19	-1.37232999500847	0.1	0.267	1.94057674584028e-14	0	Acta2
Morc3	7.79165201242697e-19	0.283553914299544	0.387	0.239	2.1815067304393e-14	0	Morc3
Dusp1	8.10818471152214e-19	0.384397725494384	0.58	0.412	2.27012955553197e-14	0	Dusp1
Scpep1	8.23505631517969e-19	0.346448602577622	0.401	0.259	2.30565106712401e-14	0	Scpep1
Eef1b2	8.43467988651487e-19	-0.711379254618936	0.949	0.794	2.36154167462643e-14	0	Eef1b2
Aqp5	8.51106012277658e-19	-0.310250997858435	0.005	0.134	2.38292661317499e-14	0	Aqp5
Isg20	9.04532769115918e-19	-0.327299566426311	0.028	0.176	2.53251084697075e-14	0	Isg20
Bgn	9.9228364926354e-19	-1.60886886102138	0.12	0.286	2.77819576120806e-14	0	Bgn
Sdf2l1	1.10314344861878e-18	0.289639471444356	0.262	0.13	3.08858102744285e-14	0	Sdf2l1
Irf2	1.11385240274606e-18	0.346575644530155	0.457	0.315	3.11856395720843e-14	0	Irf2
Fosb	1.12274448567632e-18	0.496422624638341	0.548	0.365	3.14346001099657e-14	0	Fosb
Pls3	1.18744617020891e-18	-0.256040026139911	0.054	0.221	3.32461178735092e-14	0	Pls3
Reep3	1.24785050311875e-18	0.290028120573142	0.517	0.382	3.49373183863188e-14	0	Reep3
Ppid	1.31131142376263e-18	-0.555741021723805	0.116	0.298	3.67140972425061e-14	0	Ppid
Clptm1	1.37652321474945e-18	0.377240745148533	0.448	0.32	3.85398969665552e-14	0	Clptm1
Serpinb6a	1.3871553437723e-18	0.291643068785973	0.773	0.534	3.88375753149368e-14	0	Serpinb6a
Snapc5	1.40320378458432e-18	0.288182505880694	0.445	0.298	3.92868995607917e-14	0	Snapc5
Krt18	1.5414909193041e-18	-1.02972477090209	0.04	0.189	4.31586627586762e-14	0	Krt18
Abcd1	1.60518670722558e-18	0.306504196447005	0.25	0.12	4.49420174289018e-14	0	Abcd1
Fmod	1.70424842165869e-18	-0.376186722856831	0.009	0.138	4.77155473096e-14	0	Fmod
Zfhx3	1.83430606936361e-18	0.376762788755748	0.482	0.337	5.13569013300424e-14	0	Zfhx3
Tmem87b	2.05027745192447e-18	0.399728684188238	0.295	0.165	5.74036680989812e-14	0	Tmem87b
Nptn	2.83781321499645e-18	0.360132566619337	0.427	0.297	7.94530943934707e-14	0	Nptn
Igfbp2	2.83862433220351e-18	-0.463511870559648	0.007	0.134	7.94758040530339e-14	0	Igfbp2
Rps7	2.92613961679347e-18	-0.489909450190638	0.993	0.877	8.19260569909835e-14	0	Rps7
BC005537	2.95801598148744e-18	0.303571672381072	0.397	0.258	8.28185314496854e-14	0	BC005537
Cd24a	3.24045308818042e-18	-0.623168572650209	0.011	0.14	9.07262055628753e-14	0	Cd24a
Ankrd1	3.36066323290382e-18	-0.485409453932382	0.025	0.165	9.4091849194841e-14	0	Ankrd1
S100a4	3.54632011800646e-18	-1.82097473606298	0.731	0.687	9.92898706639448e-14	0	S100a4
Hdac7	4.00432778698118e-18	-0.276338746952907	0.065	0.234	1.12113169379899e-13	0	Hdac7
Vim	4.05427859093987e-18	-1.10141201352462	0.852	0.727	1.13511691989134e-13	0	Vim
Ccl7	5.33273844037274e-18	0.484922610294653	0.29	0.149	1.49306010853556e-13	0	Ccl7
Jun	5.62103427607548e-18	0.318766711393278	0.78	0.536	1.57377717661561e-13	0	Jun
Ddit4l	5.77566325974895e-18	-0.400466743475833	0.012	0.141	1.61707019946451e-13	0	Ddit4l
Bzw2	6.32142027672637e-18	-0.518383858723026	0.13	0.305	1.76987124907785e-13	0	Bzw2
Ube2e2	6.36338933488706e-18	-0.251997912050823	0.049	0.209	1.78162174598168e-13	0	Ube2e2
Tmem261	6.61361105761344e-18	0.329972081949105	0.378	0.246	1.85167882391061e-13	0	Tmem261
Snap23	6.62587873858057e-18	0.282367018659964	0.26	0.131	1.85511352922779e-13	0	Snap23
Rragc	6.76679435899104e-18	0.29913966025274	0.341	0.203	1.89456708463031e-13	0	Rragc
Fkbp9	7.41117125375385e-18	-0.261124846021039	0.056	0.219	2.074979727626e-13	0	Fkbp9
Gar1	7.64253981595988e-18	-0.282070680927786	0.062	0.228	2.13975829767245e-13	0	Gar1
Map3k11	7.7657127976162e-18	0.276253274939902	0.232	0.111	2.17424426907658e-13	0	Map3k11
Rpn2	8.49984920434155e-18	0.261324588932144	0.629	0.459	2.37978778023155e-13	0	Rpn2
Etv1	8.69195807606978e-18	0.294338599223456	0.206	0.092	2.43357442213802e-13	0	Etv1
Hsp90aa1	9.2416373303085e-18	-1.15292456886981	0.661	0.634	2.58747361973977e-13	0	Hsp90aa1
Eif5a	1.01153340270064e-17	-0.931521378658337	0.907	0.749	2.83209122088126e-13	0	Eif5a
Dnase1l1	1.13903152579733e-17	0.308793040425395	0.209	0.093	3.18906046592736e-13	0	Dnase1l1
Dcn	1.29534149777206e-17	-1.12947844654534	0.037	0.178	3.6266971254622e-13	0	Dcn
2510009E07Rik	1.43178991505687e-17	0.255903421869722	0.207	0.093	4.00872540417624e-13	0	2510009E07Rik
Praf2	1.49369135235249e-17	-0.274315540174794	0.062	0.225	4.1820370483165e-13	0	Praf2
Anxa1	1.57840213882194e-17	-0.625117664868526	0.148	0.326	4.41921030827368e-13	0	Anxa1
Palld	1.73588151218269e-17	-0.37958886271165	0.09	0.26	4.86012105780909e-13	0	Palld
Rpl38	1.74720225556263e-17	-0.443546254418963	0.986	0.863	4.89181687512424e-13	0	Rpl38
Fmn1	1.7689197515913e-17	0.297891444728006	0.213	0.098	4.95262152050533e-13	0	Fmn1
Ppa2	1.78582401630562e-17	-0.291193608835965	0.077	0.25	4.99995008085247e-13	0	Ppa2
Nrep	1.83386926568593e-17	-0.373248221091252	0.04	0.188	5.13446717006748e-13	0	Nrep
Clcn5	1.83634346467189e-17	0.375702979305662	0.327	0.199	5.14139443238836e-13	0	Clcn5
Abi1	1.88799318138804e-17	0.35485616606045	0.316	0.187	5.28600330925022e-13	0	Abi1
Rangrf	2.49758461740017e-17	-0.293615075871191	0.047	0.199	6.992737411797e-13	0	Rangrf
Ift43	2.49849701538552e-17	-0.290841413385443	0.063	0.228	6.99529194367637e-13	0	Ift43
Dpp7	3.59601682996743e-17	0.307512210496042	0.239	0.12	1.00681279205428e-12	0	Dpp7
Tnfrsf1a	3.67452650632316e-17	0.304590387524617	0.415	0.282	1.02879393124036e-12	0	Tnfrsf1a
Rhob	4.02629748719732e-17	0.353411972797274	0.469	0.32	1.12728277046551e-12	0	Rhob
B4galt6	4.44589941011714e-17	0.311294352665598	0.25	0.128	1.2447629168446e-12	0	B4galt6
Kif13b	4.77326160394434e-17	0.259798313380834	0.176	0.072	1.33641778387234e-12	0	Kif13b
Ddi2	4.98509114544814e-17	0.342017060492672	0.304	0.177	1.39572581890257e-12	0	Ddi2
Ppa1	5.01682297405442e-17	-0.538560911120119	0.121	0.291	1.40461009627576e-12	0	Ppa1
Col5a3	5.06128146328408e-17	-0.253693505181368	0.005	0.123	1.41705758409028e-12	0	Col5a3
Cat	5.25113732661948e-17	0.315950204997609	0.344	0.216	1.47021342870692e-12	0	Cat
Nacc2	5.39579535543758e-17	0.299091506576913	0.278	0.153	1.51071478361541e-12	0	Nacc2
Map3k1	5.56104917201731e-17	0.289291515997394	0.232	0.113	1.55698254718141e-12	0	Map3k1
Ikbkb	5.7401148906598e-17	0.328544190354024	0.415	0.277	1.60711736708693e-12	0	Ikbkb
Sdpr	6.10169454351865e-17	-0.301982123415818	0.005	0.122	1.70835243829435e-12	0	Sdpr
Glipr2	7.01674299414325e-17	-0.298706189574256	0.012	0.135	1.96454770350023e-12	0	Glipr2
Slc31a1	7.37642155209391e-17	0.31951799108821	0.329	0.2	2.06525050615525e-12	0	Slc31a1
Eps8	7.4323229407117e-17	0.400609784688838	0.406	0.279	2.08090177694046e-12	0	Eps8
Puf60	7.5530189283403e-17	-0.560086387832835	0.174	0.358	2.11469423955672e-12	0	Puf60
Tm2d2	8.05702953396484e-17	0.296939633475522	0.459	0.334	2.25580712891948e-12	0	Tm2d2
Rab1a	8.82993587081579e-17	0.322106262724725	0.455	0.335	2.472205445111e-12	0	Rab1a
Mast3	1.00673718407684e-16	0.321792848259233	0.306	0.181	2.81866276797834e-12	0	Mast3
Aspn	1.04922685519107e-16	-0.432023515025096	0.005	0.12	2.93762534916397e-12	0	Aspn
Lama4	1.0791964395657e-16	-0.278779183380225	0.002	0.114	3.02153419149604e-12	0	Lama4
Marcksl1	1.21186853402844e-16	0.31426887667442	0.467	0.331	3.39298952157282e-12	0	Marcksl1
Ybx3	1.30517605033551e-16	-0.571211609115962	0.188	0.359	3.65423190572936e-12	0	Ybx3
Cryab	1.32929213028077e-16	-0.382643394217568	0.016	0.14	3.72175210636011e-12	0	Cryab
Vps4b	1.495311876996e-16	0.327014768190845	0.397	0.275	4.18657419321339e-12	0	Vps4b
Prss23	1.67011177670699e-16	-0.254838132412234	0.004	0.116	4.67597895242424e-12	0	Prss23
Prelp	1.8471693830901e-16	-0.262299408595611	0.005	0.119	5.17170483877567e-12	0	Prelp
Ggh	2.20353947707577e-16	0.331964677471894	0.283	0.156	6.16946982791674e-12	0	Ggh
Mapk3	2.24166904412076e-16	0.285567849864249	0.404	0.279	6.27622498972929e-12	0	Mapk3
Cflar	2.34550053419056e-16	0.296392746476174	0.364	0.233	6.56693239562674e-12	0	Cflar
Vps35	2.75815051977036e-16	0.295663807789826	0.469	0.346	7.72226982525305e-12	0	Vps35
Rbfa	3.0209250480877e-16	0.269014663033186	0.492	0.366	8.45798594963594e-12	0	Rbfa
Mfsd12	3.06468607387858e-16	0.344517968671059	0.25	0.131	8.58050806964526e-12	0	Mfsd12
Ppp6r1	3.26728848399173e-16	0.299667937951835	0.343	0.215	9.14775429748005e-12	0	Ppp6r1
Nrip1	3.31713195901724e-16	0.37062298187315	0.422	0.297	9.28730605885645e-12	0	Nrip1
Atf5	3.55350620045249e-16	-0.304040129580181	0.039	0.177	9.94910666002689e-12	0	Atf5
Npepl1	3.84595927652894e-16	0.2906669660467	0.337	0.209	1.07679167824257e-11	0	Npepl1
Stard9	4.04508733903491e-16	0.297856029201564	0.257	0.134	1.132543553183e-11	0	Stard9
Stx16	4.16009406259082e-16	0.310965238766634	0.445	0.316	1.16474313564418e-11	0	Stx16
Serpine1	4.1722660629763e-16	-0.550173985707185	0.037	0.173	1.16815105231211e-11	0	Serpine1
Zswim6	4.35805630929683e-16	0.258040422074896	0.228	0.113	1.22016860547693e-11	0	Zswim6
Skil	4.94826360319769e-16	0.300116067628468	0.448	0.318	1.38541484362329e-11	0	Skil
Il6ra	5.33130727544747e-16	0.298346277784533	0.355	0.223	1.49265941097978e-11	0	Il6ra
Tubb4b	5.82354941500802e-16	-0.944450564723064	0.265	0.423	1.63047736521394e-11	0	Tubb4b
Efemp2	6.17227604303983e-16	-0.263683767569	0.077	0.237	1.72811384653029e-11	0	Efemp2
Rab34	6.59199021989606e-16	-0.41862294324819	0.125	0.294	1.8456254217665e-11	0	Rab34
Col7a1	6.83960650169689e-16	-0.273872938510271	0.026	0.154	1.91495302834509e-11	0	Col7a1
Ptprs	7.72230253764306e-16	-0.684230338570531	0.185	0.327	2.16209026448931e-11	0	Ptprs
Ogt	7.78291111013216e-16	0.295504994341561	0.455	0.328	2.1790594526148e-11	0	Ogt
Rbm5	7.80491150379192e-16	0.286758335721174	0.496	0.368	2.18521912283166e-11	0	Rbm5
Maged1	8.31166525730227e-16	-0.374986997956879	0.116	0.283	2.32710003873949e-11	0	Maged1
Kdm7a	8.85523722082979e-16	0.260718034710202	0.402	0.263	2.47928931708792e-11	0	Kdm7a
Ppfibp1	8.92552681877001e-16	-0.280181086528416	0.072	0.228	2.49896899871923e-11	0	Ppfibp1
Dennd1a	8.94241557044902e-16	0.318470386028996	0.26	0.141	2.50369751141432e-11	0	Dennd1a
Ccdc115	9.86795330084304e-16	0.269641030805316	0.264	0.144	2.76282956517004e-11	0	Ccdc115
Fam101b	9.88703670907768e-16	-0.359234376860442	0.033	0.166	2.76817253780757e-11	0	Fam101b
Eif4g3	1.08803976712567e-15	0.379152894043702	0.381	0.258	3.04629373999846e-11	0	Eif4g3
Gm1673	1.29806217010436e-15	-0.302029684211414	0.067	0.217	3.63431446385818e-11	0	Gm1673
Serinc1	1.43626726788619e-15	0.346432349641736	0.483	0.362	4.02126109662775e-11	0	Serinc1
Mfge8	1.50699509400712e-15	-0.645928169422843	0.167	0.332	4.21928486420114e-11	0	Mfge8
Phlda1	1.5430490331018e-15	-0.295220127057654	0.06	0.206	4.32022868287843e-11	0	Phlda1
Ap3d1	1.59918339099221e-15	0.335840574728714	0.411	0.297	4.47739365809998e-11	0	Ap3d1
Bhlhe40	1.63380202246601e-15	-0.32577428633318	0.04	0.174	4.57431890250033e-11	0	Bhlhe40
Adipor2	1.84849894350699e-15	0.299724716942504	0.292	0.171	5.17542734203088e-11	0	Adipor2
Gsdmd	1.95812573787015e-15	0.298304932999601	0.336	0.212	5.48236044088883e-11	0	Gsdmd
Clpp	2.068711748619e-15	-0.598197203010995	0.204	0.366	5.79197915378348e-11	0	Clpp
Rpl23a	2.16955678731841e-15	-0.65558797688134	0.942	0.757	6.07432509313407e-11	0	Rpl23a
Haus7	2.19243208298513e-15	-0.487026840504143	0.118	0.279	6.13837134594178e-11	0	Haus7
Tpx2	2.27147441506076e-15	-0.330428974620837	0.019	0.136	6.35967406728712e-11	0	Tpx2
Fuca2	2.69774998573013e-15	0.288192935052086	0.267	0.149	7.55316041004721e-11	0	Fuca2
Angptl4	2.88134706510556e-15	-0.475653674823712	0.051	0.188	8.06719551288254e-11	0	Angptl4
Cenpw	3.33868514793154e-15	-0.294020202611747	0.053	0.193	9.34765067717874e-11	0	Cenpw
Gapdh	3.42769325131643e-15	-0.890996559031509	0.956	0.835	9.59685556503574e-11	0	Gapdh
Ilf2	3.66940796687291e-15	-0.386425418008274	0.135	0.302	1.02736084256508e-10	0	Ilf2
Slc9a3r2	3.74177012935587e-15	-0.261962396902911	0.023	0.144	1.04762080081706e-10	0	Slc9a3r2
Calu	3.88245580792356e-15	-0.457714775027362	0.149	0.317	1.08700997710244e-10	0	Calu
Nt5c3b	4.54700711671911e-15	-0.254155410712186	0.084	0.244	1.27307105253902e-10	0	Nt5c3b
Cic	4.57861398805064e-15	0.373261109143062	0.374	0.262	1.28192034437442e-10	0	Cic
Nudt4	4.71121461195948e-15	-0.660817747028629	0.195	0.352	1.31904586705641e-10	0	Nudt4
Nr3c1	4.84288054878184e-15	0.314095497457204	0.415	0.301	1.35590969604794e-10	0	Nr3c1
Rpl34	5.34143636490504e-15	-0.42127046888695	0.995	0.897	1.49549535344611e-10	0	Rpl34
Sox4	5.93014355284182e-15	-0.720610126416268	0.195	0.34	1.66032159192465e-10	0	Sox4
Cks2	6.40886649924575e-15	-0.312498879612034	0.035	0.162	1.79435444245882e-10	0	Cks2
Plekhm2	6.72731780372245e-15	0.309440257574585	0.269	0.151	1.88351443868621e-10	0	Plekhm2
Birc5	7.10748579284543e-15	-0.753911054018778	0.049	0.176	1.98995387228086e-10	0	Birc5
Triap1	7.1134166850811e-15	0.295171393403811	0.327	0.207	1.99161440348901e-10	0	Triap1
Hint2	8.30403168069303e-15	0.281207262271403	0.406	0.287	2.32496278996043e-10	0	Hint2
Syce2	8.66181064936145e-15	-0.356631110075027	0.09	0.243	2.42513374560822e-10	0	Syce2
Chd9	9.29112193125423e-15	0.362780919988114	0.302	0.187	2.60132831831256e-10	0	Chd9
Mgat1	1.00089721650268e-14	0.343346870281376	0.353	0.239	2.80231202676421e-10	0	Mgat1
Clu	1.05783998607367e-14	-0.549325732991309	0.007	0.111	2.96174039300906e-10	0	Clu
Mvp	1.32471043710906e-14	0.327531572366635	0.394	0.279	3.70892428181796e-10	0	Mvp
Fam174a	1.34002006339293e-14	0.261458042704734	0.271	0.152	3.75178817348754e-10	0	Fam174a
Bod1	1.37897762907563e-14	-0.265197396963435	0.091	0.25	3.86086156588595e-10	0	Bod1
Ppp2r4	1.40486441584293e-14	0.252121562859279	0.436	0.318	3.93333939147703e-10	0	Ppp2r4
Ppp1r9b	1.66018654128931e-14	0.306472914374823	0.276	0.16	4.64819027830181e-10	0	Ppp1r9b
Agpat3	1.68499654286258e-14	0.260000065527879	0.381	0.265	4.71765332070666e-10	0	Agpat3
Commd9	1.91999516933771e-14	0.268110332583608	0.383	0.271	5.37560247511173e-10	0	Commd9
Zfp36	2.00013292180581e-14	0.320794043169459	0.357	0.23	5.59997215447191e-10	0	Zfp36
Uchl1	2.17131247624127e-14	-0.251302861633522	0.005	0.105	6.07924067098032e-10	0	Uchl1
Plac8	2.45158973209441e-14	-0.281479548464771	0.011	0.115	6.86396093191792e-10	0	Plac8
Elovl1	2.46088304840203e-14	0.286532568789336	0.397	0.282	6.88998035891599e-10	0	Elovl1
Ptma	2.50498148340413e-14	-0.621270443102095	0.968	0.805	7.01344715723488e-10	0	Ptma
Tesk1	2.54672622540426e-14	0.282640642061022	0.313	0.198	7.13032408588685e-10	0	Tesk1
Syne2	2.55016641085043e-14	-0.261656819823059	0.072	0.218	7.13995591709904e-10	0	Syne2
Gng11	2.6261849939819e-14	-0.727292037595478	0.081	0.224	7.35279274615051e-10	0	Gng11
Id3	2.62785061532798e-14	-0.413182262341274	0.037	0.159	7.35745615279528e-10	0	Id3
Zmiz1	2.71577876102363e-14	0.282552320258637	0.49	0.365	7.60363737511397e-10	0	Zmiz1
S100a10	2.80822936239724e-14	-1.23936279588608	0.689	0.628	7.8624805688398e-10	0	S100a10
Ifitm1	3.01557057857186e-14	-1.29074385758132	0.035	0.156	8.44299450588549e-10	0	Ifitm1
Gstm5	3.27759414294947e-14	-0.480444962193885	0.146	0.306	9.17660808142992e-10	0	Gstm5
Tubb2b	3.34386613582215e-14	-0.25072477350606	0.026	0.143	9.36215640707486e-10	0	Tubb2b
Ptpre	3.40191610941779e-14	0.253350297853986	0.376	0.251	9.52468472314794e-10	0	Ptpre
Zfp703	3.53879547925308e-14	0.316807146949809	0.327	0.215	9.90791958281278e-10	0	Zfp703
Ccl2	3.5602788133752e-14	0.27018761842074	0.225	0.111	9.96806862168788e-10	0	Ccl2
Dnajb14	3.7482533138266e-14	0.360008842762629	0.399	0.294	1.04943596280517e-09	0	Dnajb14
Tor1aip1	3.76077106896992e-14	0.251665114789119	0.415	0.294	1.0529406838902e-09	0	Tor1aip1
Mob3c	4.38535952121361e-14	0.269469240773527	0.214	0.11	1.22781295874939e-09	0	Mob3c
Arl3	4.57599772320615e-14	-0.357237965392313	0.123	0.288	1.28118784254326e-09	0	Arl3
Dst	4.70997993193906e-14	0.38458532407074	0.443	0.332	1.3187001813443e-09	0	Dst
Hspb1	4.78061723055612e-14	-0.58526936273588	0.019	0.128	1.3384772122111e-09	0	Hspb1
Ntmt1	4.85490932233605e-14	-0.285375698593597	0.105	0.267	1.35927751206765e-09	0	Ntmt1
Vegfa	4.88458689672141e-14	-0.330813837605277	0.037	0.159	1.36758663934406e-09	0	Vegfa
Crebrf	4.93246128420885e-14	0.312038812643517	0.293	0.179	1.38099051035279e-09	0	Crebrf
Amd1	5.28368917918756e-14	-0.267171811274341	0.086	0.239	1.47932729638893e-09	0	Amd1
Snx30	5.4191942663554e-14	0.302635226540873	0.218	0.113	1.51726601069418e-09	0	Snx30
Cct5	5.71136275262365e-14	-0.945055994323292	0.654	0.613	1.59906734347957e-09	0	Cct5
Setd8	5.7800433517806e-14	-0.424478453875914	0.169	0.33	1.61829653763153e-09	0	Setd8
Anxa2	5.89254925486678e-14	-1.06944130687501	0.678	0.631	1.6497959403776e-09	0	Anxa2
Spc24	6.10569215727139e-14	-0.302106426318038	0.028	0.143	1.70947169019284e-09	0	Spc24
Dnajc3	6.74924266192995e-14	0.272260231775303	0.445	0.325	1.88965296048715e-09	0	Dnajc3
Tbrg1	6.86808244738665e-14	-0.525120195378538	0.211	0.373	1.92292572361931e-09	0	Tbrg1
Ddit4	7.29760062424169e-14	-0.399878244616968	0.1	0.251	2.04318222277519e-09	0	Ddit4
Cbx5	7.56143959932807e-14	-0.32108963385944	0.128	0.287	2.11705185901987e-09	0	Cbx5
Cox7b	7.91908855585616e-14	-0.77450616696299	0.592	0.609	2.21718641386861e-09	0	Cox7b
Kcnq1ot1	8.34057785119497e-14	0.28335820313379	0.225	0.113	2.33519498677757e-09	0	Kcnq1ot1
Gnb2l1	9.14263587367572e-14	-0.454688405731616	0.982	0.859	2.55975519191173e-09	0	Gnb2l1
Synrg	9.14617971555214e-14	0.271929583338125	0.297	0.185	2.56074739676029e-09	0	Synrg
Ripk1	1.01233147329797e-13	0.323012177209354	0.334	0.224	2.83432565893965e-09	0	Ripk1
Itgb7	1.05859435210703e-13	-0.367424680833268	0.011	0.11	2.96385246702926e-09	0	Itgb7
Mon2	1.06000256613228e-13	0.364036125550871	0.295	0.189	2.96779518465717e-09	0	Mon2
Rpl14	1.06465150173005e-13	-0.450206848485324	0.986	0.855	2.98081127454379e-09	0	Rpl14
Lyar	1.16982232295004e-13	-0.717979777233386	0.239	0.385	3.27526853979553e-09	0	Lyar
Irak4	1.19634118241994e-13	0.276508750757271	0.244	0.136	3.34951604253935e-09	0	Irak4
Rps15	1.21652699005621e-13	-0.413761251489858	0.996	0.913	3.40603226675936e-09	0	Rps15
Dctn1	1.36999006560993e-13	0.347212529607092	0.42	0.324	3.83569818569468e-09	0	Dctn1
Tuba1a	1.37131082367749e-13	-1.22891312501866	0.378	0.453	3.83939604413223e-09	0	Tuba1a
Pink1	1.45188216996042e-13	0.291351935356568	0.329	0.216	4.06497969945517e-09	0	Pink1
M6pr	1.48103089426359e-13	0.312271628474492	0.318	0.205	4.1465902977592e-09	0	M6pr
Aqp1	1.60208653918925e-13	-0.390222585130061	0.009	0.106	4.48552189242206e-09	0	Aqp1
Rpl5	1.73285812232142e-13	-0.546751135031247	0.968	0.794	4.85165617087552e-09	0	Rpl5
Rgs19	2.02635725795375e-13	0.260816578026801	0.366	0.256	5.6733950508189e-09	0	Rgs19
Il33	2.16600280398832e-13	-0.572121487082955	0.021	0.126	6.06437465060651e-09	0	Il33
Lgals1	2.46172201099903e-13	-1.25728821605149	0.989	0.881	6.89232928639509e-09	0	Lgals1
Acbd5	2.4658550608924e-13	0.251541753444559	0.281	0.174	6.90390099948655e-09	0	Acbd5
Ulk2	2.51067260356317e-13	0.267567610047343	0.248	0.141	7.02938115545615e-09	0	Ulk2
Gpnmb	2.62318888463278e-13	0.416615319382951	0.17	0.077	7.34440423919485e-09	0	Gpnmb
Snhg9	2.71511487050256e-13	-0.314131700642429	0.109	0.263	7.60177861443306e-09	0	Snhg9
Cdc20	2.9429938816294e-13	-0.267872466376085	0.011	0.107	8.23979426978599e-09	0	Cdc20
Ube2c	2.94991489971223e-13	-0.474075578963133	0.033	0.145	8.25917173621431e-09	0	Ube2c
Gm26870	3.17100659896756e-13	-2.264984389748	0.053	0.176	8.87818427578938e-09	0	Gm26870
5031439G07Rik	3.54615851926117e-13	0.316225664447531	0.36	0.253	9.92853462222743e-09	0	5031439G07Rik
Zfand6	3.55281352524975e-13	0.289180987820074	0.376	0.274	9.94716730799426e-09	0	Zfand6
Ap2b1	3.67221467798183e-13	0.275938578221126	0.455	0.357	1.02814666554135e-08	0	Ap2b1
Herpud1	4.36143858859629e-13	0.294256429598375	0.395	0.285	1.22111557603519e-08	0	Herpud1
Bpgm	4.43781256341944e-13	-0.830094167731326	0.072	0.203	1.24249876150617e-08	0	Bpgm
Pacsin2	4.87293361707133e-13	0.257633457180946	0.373	0.268	1.36432395410763e-08	0	Pacsin2
Cbx6	4.92732084177467e-13	-0.255815719829917	0.088	0.232	1.37955128928007e-08	0	Cbx6
Sesn1	5.15523943478082e-13	0.300124298055613	0.239	0.139	1.44336393694994e-08	0	Sesn1
Nfix	5.18014791205704e-13	-0.814957471934471	0.302	0.405	1.45033781241773e-08	0	Nfix
Rnf126	5.25757869895e-13	-0.287521031944168	0.118	0.274	1.47201688413202e-08	0	Rnf126
Plp2	5.49261628374689e-13	-0.447185323059058	0.186	0.351	1.53782270712346e-08	0	Plp2
Mnat1	6.65701825395743e-13	-0.261243011932668	0.121	0.279	1.863831970743e-08	0	Mnat1
Ecscr	6.72335385467093e-13	-0.296701458933145	0.056	0.183	1.88240461223077e-08	0	Ecscr
Snrpf	7.28455957282241e-13	-0.46824252576362	0.192	0.347	2.03953098919882e-08	0	Snrpf
Secisbp2l	7.8565410809381e-13	0.254556652143802	0.29	0.182	2.19967437184105e-08	0	Secisbp2l
Prc1	8.2973493069324e-13	-0.306432199004586	0.021	0.123	2.32309185895493e-08	0	Prc1
Pcyox1	9.47949183697068e-13	0.304449764521645	0.253	0.153	2.65406812451505e-08	0	Pcyox1
Cfl2	9.69765583083449e-13	-0.341198829905387	0.134	0.286	2.71514967951704e-08	0	Cfl2
Ccnb1	1.168623957791e-12	-0.289672778392412	0.014	0.109	3.27191335702324e-08	0	Ccnb1
Gna11	1.20798625495255e-12	-0.312213739851442	0.12	0.272	3.38211991661614e-08	0	Gna11
Copz2	1.36690547887706e-12	-0.461472610674728	0.146	0.296	3.82706195975999e-08	0	Copz2
Man2a2	1.5604928298311e-12	0.266665727953421	0.248	0.147	4.36906782496112e-08	0	Man2a2
Rps27a	1.59403253605371e-12	-0.323460306513851	0.998	0.933	4.46297229444317e-08	0	Rps27a
Racgap1	1.88181184283512e-12	-0.273542887803396	0.047	0.163	5.26869679756977e-08	0	Racgap1
Cdk4	1.96051454022543e-12	-0.931564081334263	0.422	0.471	5.48904860972316e-08	0	Cdk4
Tes	2.15374266052474e-12	-0.420916416053378	0.134	0.28	6.03004870093718e-08	0	Tes
Lpcat3	2.27878609595552e-12	0.258256360936415	0.304	0.201	6.38014531145626e-08	0	Lpcat3
Ran	2.54960439514792e-12	-0.954276766114323	0.576	0.581	7.13838238553514e-08	0	Ran
Thop1	2.55650634483631e-12	-0.250564986925193	0.109	0.255	7.15770646427271e-08	0	Thop1
Rpl4	2.57755558880146e-12	-0.681359931766969	0.895	0.726	7.21664013752632e-08	0	Rpl4
Gm5617	2.85234910665815e-12	0.259463049009176	0.232	0.133	7.98600702882149e-08	0	Gm5617
Slc25a11	2.9380524294164e-12	0.261748401494934	0.392	0.296	8.22595919188002e-08	0	Slc25a11
Abca3	2.93970539602924e-12	0.308102583877395	0.244	0.144	8.23058716780267e-08	0	Abca3
Agtrap	2.9638469659214e-12	0.315763328097536	0.278	0.171	8.29817873518673e-08	0	Agtrap
Aimp2	3.32362217419956e-12	-0.343764696907797	0.139	0.292	9.30547736332393e-08	0	Aimp2
Hddc2	3.33205410510913e-12	-0.259390628497563	0.121	0.274	9.32908508348456e-08	0	Hddc2
Cdk9	3.35978104387135e-12	0.258724599424962	0.348	0.247	9.40671496663101e-08	0	Cdk9
Myl9	3.41071798172754e-12	-0.380327465756687	0.028	0.131	9.54932820524076e-08	0	Myl9
Avpi1	3.66305262808977e-12	-0.450023800034789	0.158	0.302	1.02558147481258e-07	0	Avpi1
Lsm7	4.42655285510401e-12	-0.291842002032719	0.116	0.264	1.23934626837202e-07	0	Lsm7
Man2a1	4.65721818302177e-12	0.281690291514529	0.292	0.191	1.30392794688244e-07	0	Man2a1
Nolc1	4.87475015204893e-12	-0.42991912067495	0.169	0.314	1.36483254757066e-07	0	Nolc1
Rps12	5.08234135900802e-12	-0.428714276556514	0.998	0.935	1.42295393369507e-07	0	Rps12
Mrps18b	5.20553055048258e-12	-0.404739294607762	0.178	0.332	1.45744444352411e-07	0	Mrps18b
Rpl6	5.50642198817876e-12	-0.355366035934718	0.989	0.875	1.54168802825029e-07	0	Rpl6
Sh3kbp1	5.7183561540333e-12	0.281882849236877	0.399	0.301	1.60102535600624e-07	0	Sh3kbp1
Klhdc2	5.75880008383871e-12	-0.27235510625625	0.13	0.284	1.61234884747316e-07	0	Klhdc2
Pi4k2a	6.06288737374962e-12	0.305726984716061	0.387	0.292	1.69748720690242e-07	0	Pi4k2a
Eef1g	6.81424462903559e-12	-0.842027597064719	0.796	0.681	1.90785221123738e-07	0	Eef1g
Dennd5a	7.34411800392043e-12	0.253398450048816	0.292	0.189	2.05620615873764e-07	0	Dennd5a
Adipor1	7.52955034600841e-12	0.277802543579983	0.383	0.283	2.10812350587543e-07	0	Adipor1
Itgav	7.69960806020421e-12	0.277566524131206	0.341	0.244	2.15573626469598e-07	0	Itgav
Nop58	8.04924539967051e-12	-0.506032645103258	0.211	0.358	2.25362772699975e-07	0	Nop58
Dnajc5	8.7492150398859e-12	0.264872246340906	0.46	0.367	2.44960522686725e-07	0	Dnajc5
Txn1	8.94740673094991e-12	-0.841472597917404	0.529	0.565	2.50509493653136e-07	0	Txn1
Rasa1	9.45643261021593e-12	0.289740037870417	0.408	0.309	2.64761200220826e-07	0	Rasa1
Hsd17b4	9.54373038445685e-12	0.306957923613402	0.281	0.186	2.67205363304023e-07	0	Hsd17b4
Dap3	1.09633377915866e-11	-0.506033763361171	0.246	0.381	3.06951531488841e-07	0	Dap3
Sssca1	1.12164233752087e-11	-0.472021739207035	0.193	0.338	3.14037421659093e-07	0	Sssca1
Ppia	1.19673349284609e-11	-0.486051964654143	0.972	0.817	3.35061443327049e-07	0	Ppia
Plcg2	1.2382872876653e-11	0.253887406246347	0.225	0.128	3.46695674800532e-07	0	Plcg2
4930523C07Rik	1.27136828545673e-11	-0.345137566042716	0.1	0.237	3.55957692562175e-07	0	4930523C07Rik
Tet3	1.42751166910532e-11	0.308267620159027	0.373	0.272	3.99674717116108e-07	0	Tet3
Herc2	1.55894432101557e-11	0.271027281593851	0.318	0.219	4.36473230997938e-07	0	Herc2
H2afx	1.5603099717435e-11	-0.329587705806657	0.07	0.193	4.36855585888744e-07	0	H2afx
Rps23	1.70133267325611e-11	-0.3519719399492	0.981	0.843	4.76339121858246e-07	0	Rps23
Nudt21	1.78539122917872e-11	-0.285604281245432	0.142	0.293	4.99873836345458e-07	0	Nudt21
Shmt2	1.84980469826221e-11	-0.362009350067373	0.137	0.276	5.17908319419455e-07	0	Shmt2
Dmxl1	1.86313484385925e-11	0.308645617213443	0.346	0.255	5.21640493583712e-07	0	Dmxl1
Znhit6	1.93945150228994e-11	-0.401819736646561	0.16	0.307	5.43007631611136e-07	0	Znhit6
Nek6	1.9815051817039e-11	0.277593154882835	0.283	0.186	5.54781820773457e-07	0	Nek6
Gnaq	2.23530474727149e-11	0.298982232751475	0.36	0.268	6.25840623141072e-07	0	Gnaq
Pdlim7	2.36518240834835e-11	-0.401121404956081	0.162	0.311	6.62203770689371e-07	0	Pdlim7
Sfxn1	2.57648870481171e-11	-0.464998286790577	0.207	0.341	7.21365307573184e-07	0	Sfxn1
Gm8730	3.04213584145105e-11	-0.633680272756149	0.343	0.438	8.51737192889465e-07	0	Gm8730
Mest	3.28842922020511e-11	-0.620909248457157	0.028	0.122	9.20694413073026e-07	0	Mest
Arhgap18	3.40014596467411e-11	0.25763139305193	0.25	0.153	9.51972867189458e-07	0	Arhgap18
Mapre2	3.48355177824454e-11	0.263646013540473	0.276	0.178	9.75324826872905e-07	0	Mapre2
Mrps6	4.1728702886469e-11	-0.296894451778795	0.112	0.251	1.16832022341536e-06	0	Mrps6
Arhgap5	4.30223098534306e-11	-0.251387518926091	0.125	0.27	1.20453863127635e-06	0	Arhgap5
Pmm1	4.36609905012147e-11	-0.329046133741868	0.137	0.282	1.22242041205301e-06	0	Pmm1
Golgb1	4.78316895356162e-11	0.259997425338777	0.476	0.369	1.33919164361818e-06	0	Golgb1
Hivep3	5.27713360370073e-11	0.331134814009408	0.281	0.189	1.47749186636413e-06	0	Hivep3
Slc12a9	5.62698366177856e-11	0.28152638646581	0.228	0.136	1.57544288562476e-06	0	Slc12a9
Uqcc2	6.2683280895377e-11	-0.962500209227724	0.58	0.557	1.75500649850877e-06	0	Uqcc2
Gadd45g	6.30093183052703e-11	-0.340325389034254	0.091	0.217	1.76413489391096e-06	0	Gadd45g
Slc25a4	6.95204371073735e-11	-0.975308230599294	0.643	0.578	1.94643319813224e-06	0	Slc25a4
Ago3	7.07883166066441e-11	0.323214694150223	0.251	0.162	1.98193128835282e-06	0	Ago3
Adam17	7.29294898552612e-11	0.273972076287704	0.311	0.218	2.0418798569676e-06	0	Adam17
Rcn3	7.44391855198818e-11	-0.563562307879932	0.172	0.299	2.08414831618565e-06	0	Rcn3
Pebp1	7.47149741509388e-11	-0.90250660313057	0.78	0.666	2.09186984627799e-06	0	Pebp1
Npm3	7.86615891416350e-11	-0.597770803274845	0.278	0.393	2.2023671727875e-06	0	Npm3
Sept11	8.82155311847781e-11	-0.454969906551285	0.204	0.339	2.46985844211142e-06	0	Sept11
Lrp6	8.84592950049179e-11	0.296727703805623	0.288	0.197	2.47668334154769e-06	0	Lrp6
Ccnb2	9.04487142413634e-11	-0.251894040183832	0.019	0.106	2.53238310132969e-06	0	Ccnb2
Ndufa4l2	9.6889432906033e-11	-0.87645990159885	0.035	0.127	2.71271034250311e-06	0	Ndufa4l2
Larp4b	1.11410045097272e-10	0.282430425318008	0.402	0.318	3.11925844263343e-06	0	Larp4b
Fnip1	1.14979291353499e-10	0.282571539495577	0.311	0.22	3.21919019931526e-06	0	Fnip1
Rps26-ps1	1.19174068794276e-10	-0.510802750417245	0.241	0.376	3.33663557810215e-06	0	Rps26-ps1
Fchsd2	1.31172520413514e-10	0.285994433051881	0.216	0.128	3.67256822653757e-06	0	Fchsd2
Fam134a	1.47362900001557e-10	0.264474821036145	0.325	0.235	4.12586647424359e-06	0	Fam134a
Naa60	1.49110699797234e-10	0.293719309705176	0.218	0.131	4.17480137292297e-06	0	Naa60
Usp8	2.42716350683064e-10	0.27126664651531	0.334	0.241	6.79557238642442e-06	0	Usp8
Aftph	2.56466350315551e-10	0.311462668533551	0.26	0.171	7.1805448761348e-06	0	Aftph
Lgals7	2.7229519318568e-10	-0.508052341074626	0.033	0.125	7.62372081881268e-06	0	Lgals7
Lsm2	3.07447956222531e-10	-0.616186337853337	0.257	0.38	8.60792787831844e-06	0	Lsm2
Gpatch4	3.39816194286955e-10	-0.319857580314234	0.146	0.282	9.51417380764615e-06	0	Gpatch4
Galnt1	3.57431543233558e-10	0.289802385168009	0.394	0.307	1.00073683474531e-05	0	Galnt1
Pgam1	3.89569499449223e-10	-0.968095800075268	0.714	0.643	1.09071668455793e-05	0	Pgam1
Prdx2	4.56709711425403e-10	-0.753830117587807	0.798	0.668	1.27869585004884e-05	0	Prdx2
Cxcl1	4.75633372965236e-10	-0.254420602847803	0.035	0.127	1.33167831762807e-05	0	Cxcl1
Mrto4	4.98525729361144e-10	-0.550323594926681	0.236	0.361	1.39577233706533e-05	0	Mrto4
C1qtnf6	5.75679352318221e-10	-0.253471004310266	0.095	0.215	1.61178705062056e-05	0	C1qtnf6
Mprip	6.03310230444061e-10	-0.405017263734717	0.213	0.345	1.68914798319728e-05	0	Mprip
Snrpc	6.35278934163507e-10	-0.537020579181605	0.264	0.391	1.77865395987099e-05	0	Snrpc
Hint1	6.44463562668991e-10	-0.575090688866336	0.937	0.765	1.80436908276064e-05	0	Hint1
Chchd2	6.69593479834511e-10	-0.514593809524769	0.958	0.782	1.87472782484066e-05	0	Chchd2
Pla2g12a	7.04349364468896e-10	-0.312681113803191	0.132	0.262	1.97203735064002e-05	0	Pla2g12a
Ctla2a	7.22246253398105e-10	-1.29977694550693	0.183	0.091	2.02214506026402e-05	0	Ctla2a
Brix1	8.17931038981117e-10	-0.364391403326594	0.16	0.294	2.29004332293933e-05	0	Brix1
Atp6ap2	8.48387927533671e-10	0.255546336432932	0.325	0.237	2.37531651950877e-05	0	Atp6ap2
Cenpe	8.69723333869037e-10	-0.34896330814152	0.04	0.131	2.43505139016653e-05	0	Cenpe
Tmem173	8.90621838309461e-10	0.295504728615943	0.344	0.256	2.49356302289883e-05	0	Tmem173
Ldha	9.13823528195245e-10	-0.867886329141158	0.705	0.646	2.55852311424105e-05	0	Ldha
Prdx6	9.59777574057056e-10	-0.765541445265238	0.425	0.497	2.68718525184494e-05	0	Prdx6
Inpp5k	1.05265004068709e-09	0.254956108757645	0.237	0.152	2.94720958391572e-05	0	Inpp5k
2810417H13Rik	1.2133073699381e-09	-0.453346921148978	0.056	0.151	3.39701797435268e-05	0	2810417H13Rik
Rpl17	1.2196712944911e-09	-0.355207749305413	0.982	0.881	3.41483569031619e-05	0	Rpl17
Atf3	1.22510643774041e-09	0.434818069985615	0.33	0.224	3.43005300438559e-05	0	Atf3
Sdc4	1.49611847277395e-09	0.310516646945491	0.511	0.4	4.18883250007251e-05	0	Sdc4
Tns3	1.58211485758683e-09	0.289678607947453	0.285	0.204	4.42960517827161e-05	0	Tns3
Kdelr2	1.7420816772438e-09	-0.26191780191984	0.153	0.293	4.87748027994719e-05	0	Kdelr2
Arhgef2	1.80751217289054e-09	0.25175135685997	0.364	0.281	5.06067258165892e-05	0	Arhgef2
Wdr74	1.88325418507837e-09	-0.315723829141838	0.151	0.289	5.27273506738243e-05	0	Wdr74
Agpat4	2.19694814106305e-09	-0.280107657393996	0.169	0.304	6.15101540534833e-05	0	Agpat4
Fam111a	2.22235403007936e-09	0.2505015025802	0.353	0.263	6.22214681341619e-05	0	Fam111a
Vcam1	2.22264401471499e-09	0.414545211912563	0.292	0.204	6.22295871239902e-05	0	Vcam1
Nes	2.22299353566279e-09	-0.281067224504612	0.025	0.104	6.22393730114868e-05	0	Nes
Uvrag	2.34276561247313e-09	0.2515371258617	0.309	0.22	6.55927516180226e-05	0	Uvrag
Runx3	3.01492575842303e-09	0.317092720542428	0.322	0.232	8.44118913843279e-05	0	Runx3
Slc25a37	3.41459728701549e-09	-0.259127891800193	0.056	0.152	9.56018948418596e-05	0	Slc25a37
Tmpo	3.72324674620615e-09	-0.301766987811743	0.151	0.279	0.00010424346240028	0	Tmpo
Lpin2	4.00467149957231e-09	0.28443836264709	0.309	0.229	0.000112122792645025	0	Lpin2
Gnl3	4.41993618043391e-09	-0.290788505965344	0.176	0.308	0.000123749373179789	0	Gnl3
Ctage5	4.47174186218614e-09	0.27358044576679	0.337	0.257	0.000125199828657487	0	Ctage5
Atp7a	4.50468615772433e-09	0.253477860245524	0.228	0.146	0.000126122203043966	0	Atp7a
Pkn2	4.61279756035433e-09	-0.353247246588213	0.206	0.342	0.000129149106094801	0	Pkn2
Srm	5.60167516618232e-09	-0.52863773264671	0.225	0.343	0.000156835701302773	0	Srm
Adam10	5.73279451758249e-09	0.283379231128331	0.281	0.201	0.000160506780903274	0	Adam10
Ero1l	6.24772806105606e-09	-0.650312871531141	0.091	0.197	0.000174923890253448	0	Ero1l
Lmna	6.81671766505884e-09	-0.919382030765869	0.656	0.581	0.000190854461186317	0	Lmna
Tmbim1	7.25948813555871e-09	0.280984752376843	0.272	0.193	0.000203251148819373	0	Tmbim1
Rpl36a	7.65524293635216e-09	-0.470716732533003	0.968	0.788	0.000214331491731988	0	Rpl36a
Hnrnpa1	7.88348147432988e-09	-0.804646925118728	0.517	0.515	0.000220721714318288	0	Hnrnpa1
Pdlim2	8.05985986565164e-09	-0.337803107943523	0.141	0.263	0.000225659956518515	0	Pdlim2
Eny2	8.24703884978119e-09	-0.455531343865287	0.244	0.366	0.000230900593716174	0	Eny2
Scd2	8.87241749291777e-09	-0.370028079807574	0.209	0.341	0.000248409944966712	0	Scd2
Fam220a	9.21533152589761e-09	-0.314067477048867	0.118	0.238	0.000258010852062081	0	Fam220a
Sel1l	9.88878182920762e-09	0.319510528547677	0.322	0.247	0.000276866113654155	0	Sel1l
Nhp2	1.00786338329528e-08	-0.829897056332824	0.46	0.496	0.000282181590055013	0	Nhp2
Cenpf	1.0542428406323e-08	-0.369935842908434	0.035	0.115	0.000295166910520231	0	Cenpf
Cct3	1.19047473423803e-08	-0.846705700240407	0.511	0.514	0.000333309116091964	0	Cct3
Rpl9	1.25628311316573e-08	-0.342485668109151	0.975	0.807	0.00035173414602414	0	Rpl9
Mkln1	1.26734195686791e-08	0.254745857410352	0.404	0.332	0.000354830401083878	0	Mkln1
Snrpd1	1.29334452705696e-08	-0.686530576147496	0.411	0.484	0.000362110600685407	0	Snrpd1
2310039H08Rik	1.71706278801306e-08	-0.402632461451602	0.211	0.333	0.000480743239387896	0	2310039H08Rik
Mfsd5	1.81973988337972e-08	0.270661140000511	0.327	0.257	0.000509490772548655	0	Mfsd5
Ruvbl1	1.84107758292299e-08	-0.40258254308296	0.199	0.324	0.00051546490166678	0	Ruvbl1
Vars	1.92629320847329e-08	-0.422587410577544	0.202	0.323	0.000539323572508352	0	Vars
Ttc3	2.06824977867019e-08	-0.434024072631557	0.218	0.338	0.000579068573032081	0	Ttc3
Slc39a7	2.1105551588014e-08	-0.275329673282276	0.185	0.315	0.000590913233361215	0	Slc39a7
Hdgf	2.23114656605772e-08	-0.625561582386851	0.373	0.441	0.00062467641556484	0	Hdgf
Mdh2	2.31376311792266e-08	-0.687268693424497	0.508	0.522	0.000647807397755986	0	Mdh2
Poldip2	2.32263703517991e-08	-0.25583599032681	0.163	0.296	0.000650291917109672	0	Poldip2
Tceb2	2.40696900908239e-08	-0.531434796252811	0.888	0.736	0.000673903183162887	0	Tceb2
Txnrd1	2.4919485016266e-08	-0.337018134086257	0.183	0.307	0.000697695741485415	0	Txnrd1
Exosc8	2.73878137665753e-08	-0.527739209910953	0.243	0.365	0.000766804009836576	0	Exosc8
Hilpda	2.84535790646421e-08	-0.813694767499067	0.128	0.238	0.000796643306651849	0	Hilpda
Top2a	2.87228217133164e-08	-0.721481668767705	0.111	0.212	0.000804181562329432	0	Top2a
Cdca8	3.18251393047578e-08	-0.348587378854572	0.06	0.146	0.00089104025025461	0	Cdca8
Erh	3.32800215051743e-08	-0.861283761098767	0.659	0.592	0.00093177404210187	0	Erh
Rplp1	3.40396927596013e-08	-0.283810775209668	0.998	0.943	0.000953043317883319	0	Rplp1
Gbp2	3.63050104758941e-08	-0.337063124833272	0.072	0.165	0.00101646768330408	0	Gbp2
Numa1	3.64723508795707e-08	0.277319160893653	0.313	0.24	0.00102115287992622	0	Numa1
Mrpl21	3.90467421100611e-08	-0.432051911003062	0.258	0.373	0.00109323068559749	0	Mrpl21
Pan3	3.99581009783876e-08	0.267529643521019	0.301	0.232	0.0011187469111929	0	Pan3
Nap1l1	4.69610421031858e-08	-0.780621218041339	0.585	0.546	0.001314815256805	0	Nap1l1
Hba-a2	5.03605898056578e-08	-6.11769273289753	0.163	0.266	0.00140999579337881	0	Hba-a2
Slc38a10	5.60665204319605e-08	0.258804843164914	0.316	0.245	0.00156975043905403	0	Slc38a10
Ktn1	5.80891545325312e-08	-0.282790152869283	0.192	0.316	0.00162638014860181	0	Ktn1
Hba-a1	6.11766416780313e-08	-6.56003680943047	0.243	0.353	0.00171282361370152	0	Hba-a1
Mcm7	6.60461991769639e-08	-0.384985842232618	0.2	0.322	0.00184916148455664	0	Mcm7
Isg15	6.79197042377348e-08	-0.544171750094251	0.072	0.158	0.0019016158792481	0	Isg15
2010111I01Rik	7.99484248875034e-08	0.252467945041526	0.346	0.275	0.00223839600000032	0	2010111I01Rik
Rpl12	8.23872534772382e-08	-0.339188227637988	0.995	0.891	0.00230667832285572	0	Rpl12
Wdr43	8.56641308521349e-08	-0.542913605207681	0.302	0.391	0.00239842433559807	0	Wdr43
Hax1	8.72798823057078e-08	-0.258602828179941	0.174	0.302	0.00244366214479521	0	Hax1
Nop56	9.19803963638767e-08	-0.451103996712055	0.239	0.353	0.00257526713739582	0	Nop56
Tiparp	9.67094416260441e-08	-0.26354288352711	0.135	0.249	0.00270767094664598	0	Tiparp
Mrpl38	1.3039817888923e-07	-0.281646450151342	0.176	0.298	0.00365088821254065	0	Mrpl38
Gm26532	1.48892669117441e-07	0.404957812930417	0.351	0.265	0.00416869694995011	0	Gm26532
Med13l	1.51367965228056e-07	-0.254869831266682	0.178	0.299	0.0042380002904551	0	Med13l
Trip11	1.52703423150406e-07	0.280132780067004	0.334	0.268	0.00427539044136506	0	Trip11
Btg1	1.55811334500902e-07	-0.282151875669356	0.699	0.541	0.00436240574335625	0	Btg1
Dnajc21	1.57061265364485e-07	-0.270133644996265	0.16	0.282	0.00439740130767485	0	Dnajc21
Banf1	1.82885382661885e-07	-0.499281883205468	0.269	0.375	0.00512042494376747	0	Banf1
Thbs1	1.8308816939706e-07	-0.357560688394166	0.058	0.14	0.0051261025667789	0	Thbs1
Rpl3	1.84093783951456e-07	-0.281907400704941	0.995	0.873	0.00515425776307287	0	Rpl3
Ssr2	1.85302298395963e-07	-0.681900886691048	0.436	0.468	0.00518809375049016	0	Ssr2
Gba	2.0273605502864e-07	0.268636165593681	0.329	0.266	0.00567620406869185	0	Gba
Ube2v2	2.09942813760797e-07	-0.259166864682384	0.135	0.253	0.0058779788996748	0	Ube2v2
Rps27	2.34906980615626e-07	-0.349318741515116	0.986	0.849	0.00657692564327628	0	Rps27
Acp1	2.43396888402918e-07	-0.673015679544843	0.459	0.482	0.00681462608150489	0	Acp1
Rps14	3.34843154316964e-07	-0.252244265425979	0.991	0.917	0.00937493863456637	0	Rps14
Iigp1	3.35429102508228e-07	-0.400731687559718	0.037	0.105	0.00939134401202536	0	Iigp1
Jade2	3.49125518864283e-07	0.255632709189241	0.269	0.202	0.0097748162771622	0	Jade2
Hbb-bt	3.55172362764536e-07	-5.58428688538378	0.109	0.191	0.00994411581268147	0	Hbb-bt
Hist1h1b	3.59222457934101e-07	-0.556364886556173	0.047	0.119	0.010057510377239	0	Hist1h1b
Cct2	3.84214051847508e-07	-0.682875404345905	0.513	0.51	0.0107572250236265	0	Cct2
Slc2a1	3.92559929165862e-07	-0.273040485601689	0.058	0.136	0.0109908928967858	0	Slc2a1
Golga4	4.60003124806928e-07	0.293038426267798	0.343	0.282	0.0128791674883444	0	Golga4
Hspa9	4.63747624343742e-07	-0.565352717382342	0.344	0.421	0.0129840059863761	0	Hspa9
Sptbn1	5.08359294984944e-07	-0.636052468997574	0.292	0.381	0.0142330435409885	0	Sptbn1
Gclm	5.18880851442792e-07	-0.283376135588704	0.193	0.315	0.0145276260786953	0	Gclm
Tanc2	5.56721227758834e-07	0.281712532100651	0.281	0.217	0.0155870809347918	0	Tanc2
Cox6c	6.09784842985095e-07	-0.669311344640446	0.84	0.695	0.0170727560338967	0	Cox6c
Rpl10a	7.17378983271305e-07	-0.28293350016525	0.996	0.877	0.02008517677363	0	Rpl10a
Cep250	7.71887364151251e-07	0.262848223324296	0.276	0.212	0.0216113024215067	0	Cep250
Sec61g	7.86309787331174e-07	-0.491493559844372	0.831	0.708	0.0220151014256982	0	Sec61g
Txnl4a	9.32539262747145e-07	-0.56120671918479	0.288	0.371	0.0261092342783946	0	Txnl4a
Tmem258	9.89204694266627e-07	-0.602063117781252	0.448	0.473	0.027695753030077	0	Tmem258
Myl12a	1.03810739460853e-06	-0.671305711748787	0.499	0.511	0.0290649308342496	0	Myl12a
Arhgap12	1.0936732192979e-06	0.251996548670101	0.183	0.121	0.0306206627939026	0	Arhgap12
Krtcap2	1.1501896035454e-06	-0.649564431478441	0.666	0.586	0.0322030085200642	0	Krtcap2
Odc1	1.16048499634092e-06	-0.373618410552495	0.167	0.274	0.032491258927553	0	Odc1
Ccdc34	1.32905679162538e-06	-0.294505890849384	0.179	0.291	0.0372109320519275	0	Ccdc34
Ftsj3	1.41174036364032e-06	-0.304560216951523	0.202	0.311	0.0395259067012015	0	Ftsj3
Mrps10	1.58451031133829e-06	-0.293346567797325	0.19	0.304	0.0443631196968493	0	Mrps10
Cisd1	1.64902386626615e-06	-0.358715501424286	0.221	0.333	0.0461693702077196	0	Cisd1
Mak16	1.75460458527983e-06	-0.288428416738225	0.163	0.273	0.0491254191786646	0	Mak16
Atxn10	1.79234765695328e-06	-0.518521058116455	0.334	0.413	0.0501821496993779	0	Atxn10
Spred1	1.89684907201947e-06	0.284922480983584	0.292	0.234	0.0531079803184011	0	Spred1
Tubb5	1.93607015898711e-06	-0.8792380267439	0.835	0.664	0.0542060923113211	0	Tubb5
Csrp1	1.99642058311235e-06	-0.417957233293162	0.228	0.339	0.0558957834859795	0	Csrp1
Eef2	2.09090221849779e-06	-0.393499401828959	0.968	0.78	0.0585410803135011	0	Eef2
Scoc	2.18898817551564e-06	0.250689613228956	0.318	0.268	0.0612872909380868	0	Scoc
Polr2c	2.31364057688708e-06	-0.381528276869076	0.281	0.383	0.0647773088716844	0	Polr2c
Itpripl2	2.32705563829177e-06	0.273536527464075	0.318	0.261	0.0651529037608931	0	Itpripl2
Psmd11	2.62129344384598e-06	-0.419417727685389	0.32	0.421	0.0733909738407997	0	Psmd11
Got2	2.89530237791157e-06	-0.268467406354821	0.23	0.343	0.0810626759767681	0	Got2
Hspd1	3.22942045906403e-06	-0.789808396384225	0.462	0.47	0.0904173140128747	0	Hspd1
Prmt1	3.79382055255206e-06	-0.672209853899332	0.473	0.49	0.106219387830352	0	Prmt1
Ift27	4.17114091269616e-06	-0.277497813060467	0.188	0.298	0.116783603273667	0	Ift27
Rpl24	4.18180437130899e-06	-0.256853750956472	0.988	0.86	0.117082158787909	0	Rpl24
Eef1d	4.28549368077312e-06	-0.586896738610588	0.866	0.683	0.119985252074286	0	Eef1d
Ssr3	4.33392092490219e-06	-0.270058134003676	0.227	0.335	0.121341118055412	0	Ssr3
Srsf7	4.46002508221293e-06	-0.328633960227421	0.218	0.325	0.124871782251798	0	Srsf7
Eif3e	4.60056115985291e-06	-0.64262377091531	0.575	0.543	0.128806511353562	0	Eif3e
Stmn1	5.2825154954381e-06	-0.749109218978118	0.26	0.348	0.147899868841276	0	Stmn1
Psmb1	5.69366462211452e-06	-0.559301865972664	0.747	0.631	0.159411222089962	0	Psmb1
Hnrnpab	5.80277804566674e-06	-0.659349689946374	0.531	0.522	0.162466179722577	0	Hnrnpab
Ier3	6.03662434668785e-06	-0.591181828750014	0.522	0.409	0.169013408458566	0	Ier3
Snrpd3	6.12044787762896e-06	-0.613784613648595	0.432	0.47	0.171360299677856	0	Snrpd3
Egr1	6.20535117965946e-06	-0.910156799748215	0.359	0.408	0.173737422328106	0	Egr1
Tcp1	6.47098324708245e-06	-0.621699665349113	0.533	0.519	0.181174588951814	0	Tcp1
Snhg12	6.5685882986696e-06	-0.258064531405665	0.195	0.304	0.183907335186152	0	Snhg12
Apex1	6.99795748637126e-06	-0.25655272918082	0.197	0.308	0.195928813703422	0	Apex1
U2af1	7.41799007915337e-06	-0.597434217208859	0.415	0.453	0.207688886236136	0	U2af1
Cdk2ap1	8.10384426979613e-06	-0.355454886107504	0.236	0.335	0.226891431865752	0	Cdk2ap1
Ahnak2	1.33409803384065e-05	-0.374277594973301	0.204	0.287	0.373520767514705	0	Ahnak2
Cdkn1a	1.35570908640882e-05	-0.276370273643232	0.334	0.248	0.379571430012742	0	Cdkn1a
Gars	1.35678734482244e-05	-0.419352948224735	0.265	0.366	0.379873320803388	0	Gars
Rbbp7	1.41891080132023e-05	-0.301722533899769	0.236	0.337	0.397266646153637	0	Rbbp7
Eno1	1.45207845863974e-05	-0.781494028116144	0.578	0.558	0.406552926849954	0	Eno1
Dstyk	1.49387062803879e-05	0.25053829582282	0.207	0.154	0.4182538984383	0	Dstyk
Rps15a	1.5406037611027e-05	-0.280408495869449	0.989	0.869	0.431338241033534	0	Rps15a
Siva1	1.56307014730893e-05	-0.46817323127795	0.32	0.397	0.437628379843553	0	Siva1
Pdcd4	1.69254635354906e-05	-0.361088179388132	0.216	0.316	0.473879128066666	0	Pdcd4
Srp19	1.70270036167277e-05	-0.396348495203768	0.332	0.411	0.476722047261143	0	Srp19
Gtf3c6	1.84249650313359e-05	-0.277876724514429	0.218	0.325	0.515862170947343	0	Gtf3c6
Hbb-bs	1.85033503293134e-05	-7.26481653523085	0.425	0.516	0.518056802520116	0	Hbb-bs
Rbm8a	1.91990042331951e-05	-0.565442775688787	0.415	0.468	0.537533720520995	0	Rbm8a
Pim1	1.99175355427807e-05	-0.345980022328278	0.376	0.278	0.557651160126774	0	Pim1
Gadd45gip1	2.04061442383979e-05	-0.421557967866865	0.306	0.385	0.571331226386664	0	Gadd45gip1
Cxcl2	2.28311979811849e-05	-1.04721979067169	0.241	0.166	0.639227881077214	0	Cxcl2
Smarcb1	2.28370600713336e-05	-0.263889902259971	0.23	0.334	0.639392007877199	0	Smarcb1
Psmd7	2.36418829288187e-05	-0.606293041345132	0.515	0.509	0.661925438241065	0	Psmd7
Ptges3	2.50410091080481e-05	-0.441484927001601	0.359	0.416	0.701098173007132	0	Ptges3
G3bp1	2.5121357166012e-05	-0.256630129305522	0.237	0.343	0.703347757934005	0	G3bp1
Btf3	2.52237439818125e-05	-0.55612299153434	0.715	0.609	0.706214384002785	0	Btf3
Ckap4	2.63297062954002e-05	-0.335793340465097	0.236	0.328	0.737179116858615	0	Ckap4
Traf1	2.72363190104238e-05	-0.348074147112964	0.053	0.111	0.762562459653846	0	Traf1
H2afz	2.79615677286789e-05	-0.878086126094844	0.903	0.739	0.782867973267552	0	H2afz
1810022K09Rik	2.81643315744692e-05	-0.390713530059361	0.292	0.377	0.788544955421989	0	1810022K09Rik
Aip	3.02820584029123e-05	-0.273765186852073	0.223	0.334	0.847837071164737	0	Aip
Pdap1	3.21389344968543e-05	-0.699119084044342	0.671	0.584	0.899825888042926	0	Pdap1
Mt2	3.27080326742356e-05	-0.981786656890438	0.262	0.339	0.915759498813249	0	Mt2
Eif1ax	3.88115772422524e-05	-0.506913679127593	0.339	0.403	1	0	Eif1ax
Morf4l2	3.94416117791266e-05	-0.310529908053843	0.241	0.341	1	0	Morf4l2
Rnps1	3.95740384711465e-05	-0.26514804447414	0.262	0.359	1	0	Rnps1
Ano6	4.51576186439328e-05	0.269733319762482	0.315	0.275	1	0	Ano6
Pam16	4.64246120601207e-05	-0.258702666673946	0.195	0.295	1	0	Pam16
Nfat5	5.34469422363208e-05	-0.267989698521443	0.216	0.305	1	0	Nfat5
mt-Nd4l	5.45633843982095e-05	-0.273821723859476	0.575	0.46	1	0	mt-Nd4l
Nme1	6.49149578103624e-05	-0.689245552616865	0.624	0.571	1	0	Nme1
Ube2s	7.11698259427355e-05	-0.643668952631463	0.387	0.446	1	0	Ube2s
Pfdn1	7.2182197958686e-05	-0.533396781798678	0.443	0.474	1	0	Pfdn1
Lman1	8.42649636082478e-05	-0.417262878002545	0.306	0.372	1	0	Lman1
Thra	8.98497300891712e-05	-0.259091426658672	0.237	0.33	1	0	Thra
Egln1	9.01095984627369e-05	-0.259641801677904	0.176	0.267	1	0	Egln1
Ccdc59	9.13908065095818e-05	-0.294116902130443	0.255	0.345	1	0	Ccdc59
Tmx4	0.000100843019665522	0.332645050685593	0.25	0.206	1	0	Tmx4
Gmps	0.000101764564847437	-0.306552672245118	0.26	0.348	1	0	Gmps
Rhoc	0.000101868612600601	-0.675208433678685	0.464	0.464	1	0	Rhoc
Phf20	0.000104323497862827	0.264321597684003	0.334	0.302	1	0	Phf20
Tpi1	0.000105899652448498	-0.711878159023956	0.699	0.607	1	0	Tpi1
Wbp5	0.000108171461487267	-0.444070445762741	0.32	0.383	1	0	Wbp5
Ube2l6	0.000123129647095538	-0.313044916329892	0.06	0.113	1	0	Ube2l6
Glrx5	0.000126571993036134	-0.449676757806391	0.35	0.411	1	0	Glrx5
Glipr1	0.000140051444531006	-0.281863977949015	0.216	0.307	1	0	Glipr1
Lsm12	0.000140622518888842	-0.448335739181585	0.401	0.445	1	0	Lsm12
Higd1a	0.000142339080081726	-0.804986966107939	0.476	0.5	1	0	Higd1a
Dap	0.000148432878033837	-0.606528276478672	0.445	0.462	1	0	Dap
Psma3	0.000165122344487014	-0.551745588506791	0.652	0.58	1	0	Psma3
Snrpa1	0.000180689368504717	-0.263923869058285	0.232	0.326	1	0	Snrpa1
Sgpp1	0.000207882404346212	0.250612926140228	0.179	0.137	1	0	Sgpp1
Ndufa12	0.000229696375189631	-0.605310619129368	0.666	0.581	1	0	Ndufa12
Ndufb9	0.000234373589025802	-0.537875441409385	0.837	0.656	1	0	Ndufb9
Eif1	0.00023580110820515	-0.331558137610548	0.968	0.835	1	0	Eif1
Rps6	0.000249717857654857	-0.333546040583932	0.94	0.76	1	0	Rps6
Ube2i	0.000256857960808407	-0.521836153202807	0.568	0.539	1	0	Ube2i
Mpp6	0.000258767735225364	-0.3529870361412	0.29	0.369	1	0	Mpp6
Rsl1d1	0.000274610840131281	-0.310063558448043	0.283	0.359	1	0	Rsl1d1
Sms	0.000283494253528529	-0.251938028328398	0.234	0.323	1	0	Sms
Rsrc1	0.000292988190618141	-0.350607642735279	0.29	0.379	1	0	Rsrc1
Ranbp1	0.000331570742982115	-0.602307543523763	0.453	0.485	1	0	Ranbp1
Ddx1	0.000337685495320564	-0.319648984943187	0.283	0.354	1	0	Ddx1
Ppp1r14b	0.00034649207936745	-0.825380303611355	0.696	0.585	1	0	Ppp1r14b
Pa2g4	0.000360943139309825	-0.595997082315488	0.438	0.452	1	0	Pa2g4
Serbp1	0.000367990200430511	-0.436793755318709	0.912	0.704	1	0	Serbp1
Gnas	0.000382777296004978	-0.527203992184575	0.78	0.633	1	0	Gnas
Usmg5	0.000403809787437645	-0.549846569815988	0.541	0.527	1	0	Usmg5
Atf4	0.000443125209327638	-0.350740539011121	0.285	0.376	1	0	Atf4
Smarcc1	0.000502726672897008	-0.254823087847641	0.265	0.346	1	0	Smarcc1
Pfkl	0.000511414302299871	-0.270467492013054	0.216	0.303	1	0	Pfkl
Hsd17b10	0.000567484566715724	-0.41649848218359	0.346	0.409	1	0	Hsd17b10
H2-Aa	0.000568900609279899	-1.99188861867566	0.209	0.253	1	0	H2-Aa
Fkbp3	0.000606746593123514	-0.45741082987833	0.383	0.427	1	0	Fkbp3
Stip1	0.000685340448516933	-0.256241717650291	0.272	0.355	1	0	Stip1
Mrpl13	0.000689194551076941	-0.447234341390825	0.376	0.424	1	0	Mrpl13
Ncl	0.000741242622811184	-0.658424428109049	0.828	0.68	1	0	Ncl
Ngfrap1	0.000754851121707525	-0.37597713543355	0.272	0.342	1	0	Ngfrap1
Naa10	0.000772774008838901	-0.380065252098017	0.344	0.398	1	0	Naa10
Sfr1	0.00089388784572897	-0.486936762273338	0.501	0.495	1	0	Sfr1
Eif3h	0.000959282731461725	-0.48539170055743	0.794	0.635	1	0	Eif3h
Ddb1	0.0010215150844954	-0.293346997761083	0.286	0.35	1	0	Ddb1
mt-Nd5	0.00102692151422931	-0.341286105562691	0.896	0.648	1	0	mt-Nd5
Ak2	0.00120228074556435	-0.31492892776903	0.295	0.37	1	0	Ak2
Rpl36al	0.00135390453905259	-0.273760511155703	0.951	0.752	1	0	Rpl36al
Cdk2ap2	0.00135786588511903	-0.435519456731008	0.309	0.397	1	0	Cdk2ap2
Dynll1	0.00148498957642962	-0.46911874765589	0.745	0.642	1	0	Dynll1
Bsg	0.00162065843967604	-0.688737351696271	0.81	0.639	1	0	Bsg
Lsm6	0.00169762046247618	-0.399955314242711	0.366	0.423	1	0	Lsm6
Psmb3	0.00178289924933403	-0.549798958865934	0.685	0.604	1	0	Psmb3
Impdh2	0.00191821311884506	-0.369717040923104	0.332	0.378	1	0	Impdh2
Phf5a	0.00192240526611332	-0.460340663515763	0.425	0.454	1	0	Phf5a
Rps19bp1	0.00209317706518172	-0.322904975101024	0.255	0.334	1	0	Rps19bp1
Eif4b	0.00211571800685342	-0.367276221715249	0.33	0.393	1	0	Eif4b
H2-Q7	0.0022764536377308	-0.475215741643086	0.063	0.102	1	0	H2-Q7
Rangap1	0.00241493158294199	-0.281987729331796	0.218	0.287	1	0	Rangap1
Srpk1	0.00268786430535705	-0.321290601780967	0.313	0.375	1	0	Srpk1
Gcsh	0.00273012639082539	-0.283918057725653	0.265	0.338	1	0	Gcsh
Hmgb2	0.0030538513908298	-0.724389267708313	0.323	0.376	1	0	Hmgb2
Pfdn6	0.00307973421701773	-0.456464563406107	0.402	0.435	1	0	Pfdn6
Psma5	0.00317203059434918	-0.396082196318626	0.362	0.414	1	0	Psma5
Ly6e	0.0033641517752663	-0.480849947768932	0.872	0.705	1	0	Ly6e
Atp5b	0.00342818895645265	-0.465044802690588	0.863	0.701	1	0	Atp5b
Rpl22	0.00369193920590946	-0.28340232475219	0.958	0.771	1	0	Rpl22
Nhp2l1	0.00387504887373276	-0.488351082714654	0.513	0.499	1	0	Nhp2l1
Ddit3	0.00389693316250614	-0.317554169159075	0.204	0.277	1	0	Ddit3
Naa15	0.00390749363565597	-0.311932516735858	0.316	0.373	1	0	Naa15
Zbp1	0.00410762265967995	-0.28498993098176	0.112	0.159	1	0	Zbp1
Mrpl2	0.00411461362504094	-0.253800214359007	0.265	0.343	1	0	Mrpl2
Grpel1	0.00430598772202215	-0.291236724543419	0.343	0.407	1	0	Grpel1
Psmb4	0.00435506568467877	-0.525271541689359	0.728	0.607	1	0	Psmb4
Cct7	0.00440302793641508	-0.453917525855607	0.557	0.526	1	0	Cct7
Bnip3	0.00441426559568255	-0.252135823712341	0.155	0.213	1	0	Bnip3
Wls	0.00450118376152078	-0.548541625931943	0.329	0.355	1	0	Wls
Rala	0.00466156225540457	-0.269632811856238	0.293	0.368	1	0	Rala
Pmf1	0.00488766882352825	-0.264166899684985	0.227	0.295	1	0	Pmf1
2700094K13Rik	0.00504545326056826	-0.41282885046017	0.318	0.369	1	0	2700094K13Rik
Epb41l4aos	0.00536114108706201	-0.32541573452605	0.309	0.371	1	0	Epb41l4aos
Cnbp	0.00536892186864169	-0.411166819352367	0.443	0.467	1	0	Cnbp
Atpif1	0.00544335231882687	-0.381164747941112	0.863	0.693	1	0	Atpif1
mt-Nd4	0.00652758660874841	-0.358931348669405	0.998	0.927	1	0	mt-Nd4
Psma7	0.00659917364334529	-0.504210257060137	0.78	0.652	1	0	Psma7
H2-Eb1	0.00682694221974649	-1.97579042587239	0.206	0.233	1	0	H2-Eb1
Cops4	0.00688728092459647	-0.257679067151343	0.278	0.349	1	0	Cops4
Hcfc1r1	0.00774616241859406	-0.474073160767623	0.497	0.489	1	0	Hcfc1r1
Aimp1	0.00787890908538538	-0.435578118956662	0.52	0.494	1	0	Aimp1
Tpm4	0.00807963195286798	-0.495874059769883	0.522	0.51	1	0	Tpm4
Actg1	0.00821551726356707	-0.355788343133716	0.963	0.806	1	0	Actg1
Fam104a	0.00828344320184675	-0.377037566198516	0.427	0.458	1	0	Fam104a
Denr	0.00930613659898356	-0.380865563967431	0.397	0.429	1	0	Denr
Mki67	0.00939399684279044	-0.38069736798856	0.104	0.143	1	0	Mki67
Cnn2	0.00996215439565813	-0.329664371535772	0.292	0.347	1	0	Cnn2
S100a6.1	7.81074989807748e-146	1.72928954908109	0.975	0.877	2.18685375646373e-141	1	S100a6
Lgals1.1	1.94245873237758e-131	1.54653267827358	0.975	0.884	5.43849595891076e-127	1	Lgals1
Grn.1	9.53882554341631e-128	-2.54301776633467	0.129	0.724	2.6706803756457e-123	1	Grn
Ucp2.1	2.49762280232773e-122	-2.31657275220016	0.074	0.667	6.99284432195718e-118	1	Ucp2
Ctsa.1	3.00248684502054e-121	-1.88018500178729	0.098	0.69	8.4063626686885e-117	1	Ctsa
Malat1	5.17098379921651e-121	-1.28191046508172	0.613	0.915	1.44777204410464e-116	1	Malat1
Rps26.1	1.91744672895038e-119	1.49113514786202	0.94	0.901	5.36846735171527e-115	1	Rps26
Zeb2.1	4.1822102244152e-111	-1.62532810511222	0.064	0.634	1.17093521863177e-106	1	Zeb2
Laptm5.1	3.09921919838383e-108	-2.62092513028749	0.041	0.584	8.67719391163505e-104	1	Laptm5
Rplp0.1	1.72984745322828e-107	1.15269394380845	0.966	0.922	4.84322689954853e-103	1	Rplp0
Cd52.1	2.27721842813023e-106	-2.82279396599889	0.094	0.627	6.37575615507903e-102	1	Cd52
Ctsd.1	1.0380893603302e-105	-2.35343090148612	0.278	0.799	2.90644259105251e-101	1	Ctsd
H2-K1.1	1.25467433181908e-104	-1.78205653899188	0.176	0.732	3.51283719422705e-100	1	H2-K1
Rpl41.1	3.17975122907611e-104	0.973680822902825	0.996	0.983	8.90266749116729e-100	1	Rpl41
Fxyd5.1	2.51202937102014e-103	-1.74895209475184	0.156	0.71	7.03317983298217e-99	1	Fxyd5
Tyrobp.1	4.7198259631242e-103	-2.75357003952201	0.165	0.652	1.32145687315551e-98	1	Tyrobp
Atp2b1.1	7.83361956453886e-103	-1.18577637663144	0.099	0.652	2.19325680567959e-98	1	Atp2b1
Iqgap1.1	5.96209938751185e-101	-1.3338211636145	0.112	0.665	1.66926858651557e-96	1	Iqgap1
Fcer1g.1	6.38228539998009e-101	-2.87347296914021	0.184	0.657	1.78691226628643e-96	1	Fcer1g
Sepp1.1	1.49291956514465e-100	-2.74214135662682	0.082	0.603	4.179876198492e-96	1	Sepp1
Psap.1	2.23103047615748e-100	-2.0031989431477	0.335	0.798	6.24643912714571e-96	1	Psap
Cyba.1	2.24461939699897e-100	-1.81165348524878	0.378	0.829	6.28448538771772e-96	1	Cyba
Itm2b.1	3.03054544617682e-100	-1.80119910576799	0.321	0.821	8.48492114020586e-96	1	Itm2b
Akap13.1	6.92391294355136e-99	-1.18963698588028	0.078	0.621	1.93855714593551e-94	1	Akap13
Ctsb.1	9.63399959662037e-99	-2.29120638209537	0.346	0.812	2.69732720706177e-94	1	Ctsb
Ctss.1	7.15508462166852e-98	-2.84155896330443	0.103	0.596	2.00328059237475e-93	1	Ctss
Fyb.1	2.60400056185509e-97	-1.54401772717715	0.055	0.581	7.29068077308188e-93	1	Fyb
Neat1	3.22179560134015e-97	-1.30866349837084	0.14	0.695	9.02038332463215e-93	1	Neat1
Serinc3.1	4.38091743492378e-97	-1.41084123224985	0.044	0.559	1.22656926342996e-92	1	Serinc3
Ptpn18.1	5.62375789296488e-97	-1.7864736493567	0.067	0.589	1.57453973487231e-92	1	Ptpn18
H2-D1.1	2.22566061177623e-96	-1.47347955585124	0.131	0.668	6.2314045808511e-92	1	H2-D1
Mif.1	7.45282542523258e-95	1.56407931209859	0.86	0.736	2.08664206255662e-90	1	Mif
Rps3a1.1	5.16671202513704e-94	0.985460133379003	0.961	0.911	1.44657603279787e-89	1	Rps3a1
Arhgdib.1	6.28547984194762e-94	-1.42137614028564	0.103	0.623	1.75980864614849e-89	1	Arhgdib
Mcl1.1	4.20230134095631e-93	-1.4273096705188	0.168	0.711	1.17656032944095e-88	1	Mcl1
Ifi30.1	4.90219467740692e-93	-1.52915432108761	0.08	0.593	1.37251646578039e-88	1	Ifi30
C1qc.1	1.14472652574544e-92	-3.34617719024842	0.119	0.586	3.20500532678209e-88	1	C1qc
Csf1r.1	1.46239201106035e-92	-2.68722822382163	0.03	0.512	4.09440515256678e-88	1	Csf1r
Rrbp1.1	1.67087624074542e-92	-1.37185412498747	0.243	0.754	4.67811929883902e-88	1	Rrbp1
Npm1.1	3.26066547129005e-92	1.38300134077039	0.876	0.785	9.1292111865179e-88	1	Npm1
Atp6v0b.1	1.29562330557081e-91	-1.25675017848865	0.232	0.756	3.62748613093714e-87	1	Atp6v0b
Hexa.1	2.29841728317608e-91	-1.3878670011394	0.11	0.627	6.43510870943638e-87	1	Hexa
Dab2.1	1.98285359368265e-90	-1.66574563211216	0.039	0.527	5.55159349159269e-86	1	Dab2
Fos.1	4.77794401367227e-90	-2.19451319817192	0.105	0.601	1.33772876494796e-85	1	Fos
Rpl8.1	1.07216012427062e-89	0.901351952551884	0.972	0.929	3.00183391593289e-85	1	Rpl8
Srgn	2.05708596576695e-89	-2.51722710520073	0.028	0.505	5.7594292869543e-85	1	Srgn
Lyz2.1	2.44273788643486e-89	-3.8764004506612	0.41	0.806	6.83917753444031e-85	1	Lyz2
C1qa.1	2.60353255377517e-89	-3.59220023087654	0.293	0.72	7.28937044405973e-85	1	C1qa
Ptpn1.1	2.78192701778585e-89	-1.08497037930524	0.08	0.583	7.78883926439683e-85	1	Ptpn1
Lrp1.1	3.91034026707035e-89	-1.15742654799858	0.096	0.604	1.09481706797436e-84	1	Lrp1
Maf.1	9.83242887066884e-89	-1.47848015060453	0.051	0.545	2.75288343520986e-84	1	Maf
Ctsz.1	9.13906006006957e-88	-1.51969417165158	0.27	0.756	2.55875403561828e-83	1	Ctsz
Wnk1.1	1.0465416383797e-86	-0.836855477819364	0.121	0.647	2.93010727913547e-82	1	Wnk1
Mafb.1	2.60313953479248e-86	-2.32030634269312	0.039	0.507	7.28827006951197e-82	1	Mafb
Fcgr3.1	3.15349648038919e-86	-2.21921189026505	0.037	0.504	8.82915944579365e-82	1	Fcgr3
Lgmn.1	1.32710444958902e-85	-1.43285162209465	0.053	0.531	3.71562703795934e-81	1	Lgmn
Mef2a.1	7.17235539281564e-85	-1.00826025807926	0.053	0.526	2.00811606288052e-80	1	Mef2a
Cotl1.1	7.20013564236075e-85	-1.49456445908166	0.14	0.631	2.01589397714816e-80	1	Cotl1
Lamp2.1	8.67350410233877e-85	-1.00343422118128	0.085	0.579	2.42840767857281e-80	1	Lamp2
Shisa5.1	1.05437959183996e-84	-0.951745868489073	0.089	0.592	2.95205198123351e-80	1	Shisa5
Tln1.1	4.18735983338624e-84	-0.931656378756111	0.167	0.688	1.17237700615148e-79	1	Tln1
Rps18.1	8.14821271922331e-84	0.980231416756062	0.941	0.891	2.28133659712814e-79	1	Rps18
Ehd4.1	1.20586831624828e-83	-1.36604581788463	0.059	0.534	3.37619011183193e-79	1	Ehd4
B2m.1	1.29660030190354e-83	-1.15406736189547	0.207	0.718	3.63022152526952e-79	1	B2m
Hsp90ab1.1	1.49585601329681e-83	1.04512547271064	0.954	0.881	4.1880976660284e-79	1	Hsp90ab1
Ctsc.1	2.41286145458805e-83	-1.64832627065955	0.023	0.479	6.75552950055563e-79	1	Ctsc
Cd68.1	2.67977272665287e-83	-1.98064688878733	0.05	0.51	7.50282768008271e-79	1	Cd68
Xist.1	1.30244811415398e-82	-1.71081582276256	0.025	0.482	3.64659423000832e-78	1	Xist
Pltp.1	2.23257631235862e-82	-2.10835451214535	0.041	0.498	6.25076715934167e-78	1	Pltp
Ninj1.1	4.31501385391571e-82	-1.44631046860277	0.14	0.63	1.20811757881932e-77	1	Ninj1
Ctsh.1	1.0763371857202e-81	-1.67600800271383	0.046	0.503	3.01352885257941e-77	1	Ctsh
Alox5ap.1	1.23368992426324e-81	-1.73864692757705	0.043	0.499	3.45408504995221e-77	1	Alox5ap
Fcgrt.1	1.50375070561597e-81	-1.25329506912695	0.073	0.552	4.21020122558358e-77	1	Fcgrt
Cltc.1	1.66166742614173e-81	-0.899440424315383	0.124	0.626	4.65233645971162e-77	1	Cltc
Btg1.1	1.95491490447395e-81	-1.23107673986509	0.145	0.648	5.47337074954615e-77	1	Btg1
Lcp1.1	2.46546425728137e-81	-1.75028913898511	0.018	0.464	6.90280682753639e-77	1	Lcp1
Lamp1.1	5.30953139637112e-81	-1.35309202431829	0.309	0.764	1.48656260035599e-76	1	Lamp1
Clk1.1	5.52103774469247e-81	-0.961042357235064	0.051	0.522	1.545780147759e-76	1	Clk1
Dusp1.1	6.12772523778024e-81	-1.96660076281582	0.055	0.513	1.71564051207371e-76	1	Dusp1
Klf6.1	7.17881889263382e-81	-1.29326724888291	0.083	0.567	2.00992571355962e-76	1	Klf6
Rpl28.1	9.61333655318614e-81	0.85177303249754	0.97	0.924	2.69154196816106e-76	1	Rpl28
Ifngr1.1	1.96126806325382e-80	-1.05613680113458	0.055	0.522	5.49115832349805e-76	1	Ifngr1
Nrp1.1	2.74056091288778e-80	-1.13374682424329	0.057	0.524	7.6730224439032e-76	1	Nrp1
Tgfb1.1	3.46057158003963e-80	-0.996343487047242	0.105	0.587	9.68890830979497e-76	1	Tgfb1
Cyfip1.1	3.83348937179015e-80	-0.880208969100418	0.089	0.575	1.07330035431381e-75	1	Cyfip1
C1qb.1	4.51181166369313e-80	-3.37068343862221	0.309	0.698	1.2632170296008e-75	1	C1qb
Slfn2.1	4.64128104616999e-80	-1.70390251976481	0.034	0.487	1.29946586730667e-75	1	Slfn2
Man2b1.1	1.52254819339237e-79	-1.35884329035501	0.05	0.502	4.26283043185995e-75	1	Man2b1
Sat1.1	1.57423160667455e-79	-1.37593738171993	0.131	0.614	4.4075336523674e-75	1	Sat1
Trem2.1	2.33051750277083e-79	-2.13116029284562	0.096	0.544	6.52498290425778e-75	1	Trem2
Rpl21.1	4.53594005874739e-79	0.857421714507032	0.956	0.912	1.26997249764809e-74	1	Rpl21
Rpl36.1	7.74654544289346e-78	0.887001710572728	0.95	0.91	2.16887779310131e-73	1	Rpl36
Gns.1	1.4092152578004e-77	-0.871404620107075	0.057	0.513	3.94552087878955e-73	1	Gns
Gnai2.1	3.90256990794349e-77	-1.17986276317782	0.378	0.815	1.09264152282602e-72	1	Gnai2
Pld4.1	4.11514178390479e-77	-1.78082969094294	0.018	0.451	1.15215739665766e-72	1	Pld4
Picalm.1	6.86635192367245e-77	-0.980505188202643	0.069	0.529	1.92244121158981e-72	1	Picalm
Stab1.1	1.49353056178388e-76	-2.17642295254128	0.025	0.45	4.18158686688252e-72	1	Stab1
Mef2c.1	2.60656249239461e-76	-0.921178338719769	0.076	0.54	7.29785366620644e-72	1	Mef2c
Coro1a.1	3.31119177622612e-76	-1.80418247008776	0.032	0.465	9.27067473507789e-72	1	Coro1a
Jak1.1	5.27352541238612e-76	-0.770998846340465	0.089	0.556	1.47648164495987e-71	1	Jak1
Scamp2.1	5.57012940954996e-76	-0.955749543957432	0.067	0.518	1.5595248320858e-71	1	Scamp2
Ankrd11	7.50942155177687e-76	-0.998953931365445	0.152	0.634	2.10248784606649e-71	1	Ankrd11
Rgs10.1	8.85754336095406e-76	-1.37174390061781	0.101	0.557	2.47993499019992e-71	1	Rgs10
Son.1	8.89540642298786e-76	-0.697532034230533	0.177	0.7	2.49053589030814e-71	1	Son
Ms4a6c.1	1.46475647686019e-75	-1.8702753156034	0.039	0.476	4.10102518391316e-71	1	Ms4a6c
Rpsa.1	2.97163321018267e-75	0.827621562197573	0.995	0.949	8.31997866186943e-71	1	Rpsa
Creg1.1	4.89315601766793e-75	-0.984731545853211	0.048	0.493	1.36998582182667e-70	1	Creg1
Ccnl1	2.14631114609347e-74	-0.911153139520122	0.08	0.54	6.00924194683251e-70	1	Ccnl1
Rpl37.1	4.52733659387313e-74	0.807020318020296	0.959	0.927	1.2675636995526e-69	1	Rpl37
Ap2a2.1	1.49348636365129e-73	-0.88144044302115	0.129	0.6	4.18146312095088e-69	1	Ap2a2
Ms4a7.1	2.46746844398319e-73	-2.33999711573446	0.048	0.464	6.90841814946413e-69	1	Ms4a7
Junb	3.31355582167398e-73	-1.40309179451062	0.165	0.646	9.27729358952282e-69	1	Junb
Macf1.1	4.87818341975054e-73	-0.777631165770523	0.06	0.508	1.36579379386176e-68	1	Macf1
Abhd12.1	7.26562657197696e-73	-0.980132403568326	0.06	0.495	2.03423012762211e-68	1	Abhd12
Sdcbp.1	2.425134177963e-72	-0.91056615233136	0.046	0.476	6.78989067146082e-68	1	Sdcbp
Rpl30.1	3.54460268288585e-72	0.846070397223664	0.963	0.909	9.9241785915438e-68	1	Rpl30
Gnb2l1.1	4.53538141020262e-72	0.949523914649604	0.911	0.873	1.26981608722853e-67	1	Gnb2l1
Spi1.1	8.2973819658562e-72	-1.4630367097428	0.032	0.453	2.32310100280042e-67	1	Spi1
Ptprc.1	1.53086559505488e-71	-1.54702758370702	0.014	0.42	4.28611749303465e-67	1	Ptprc
Rac2.1	1.86582139458647e-71	-1.46666726009626	0.018	0.426	5.22392674056319e-67	1	Rac2
Fuca1.1	5.09827082863775e-71	-0.788016573969612	0.121	0.581	1.427413866602e-66	1	Fuca1
Pid1.1	7.04946602136121e-71	-1.50172915804095	0.018	0.426	1.97370949666071e-66	1	Pid1
Tnfaip8.1	9.12738340726696e-71	-0.731331422035531	0.076	0.525	2.5554848063666e-66	1	Tnfaip8
PISD.1	1.2394636549106e-70	-0.923216508727837	0.135	0.603	3.47025034101871e-66	1	PISD
Rpl18a.1	1.92718814461059e-70	0.749258216969307	0.98	0.94	5.39574136728073e-66	1	Rpl18a
Slc3a2.1	6.55630409765648e-70	-0.650750022340493	0.128	0.598	1.83563402126186e-65	1	Slc3a2
Cybb.1	6.76361056532346e-70	-1.61773778420788	0.014	0.412	1.89367568607926e-65	1	Cybb
Crip1.1	8.28584165963711e-70	-1.64667132093239	0.115	0.554	2.3198699478652e-65	1	Crip1
Arrb2.1	8.9043788570488e-70	-0.989895374638446	0.032	0.443	2.49304799239652e-65	1	Arrb2
Cxcl16.1	1.8185249327703e-69	-1.36944858478012	0.057	0.482	5.09150610677029e-65	1	Cxcl16
Nktr	2.79926826895593e-69	-0.632270441924645	0.083	0.52	7.83739129942282e-65	1	Nktr
Nisch.1	6.26485151395441e-69	-0.768207712309782	0.135	0.601	1.75403312687695e-64	1	Nisch
Cst3.1	8.52073267482295e-69	-1.58071930039542	0.52	0.838	2.38563473429693e-64	1	Cst3
Tmem50a.1	1.03413334479102e-68	-0.674262760673575	0.174	0.658	2.8953665387459e-64	1	Tmem50a
Fosb.1	1.39736467510574e-68	-1.4775508045529	0.046	0.462	3.91234161736106e-64	1	Fosb
Mbnl1.1	2.03911141631885e-68	-0.547783597813661	0.121	0.583	5.70910414340951e-64	1	Mbnl1
F13a1.1	3.03041647648219e-68	-2.21121431377315	0.043	0.441	8.48456005085482e-64	1	F13a1
Zfp36l1.1	3.99757949887069e-68	-0.991051617962551	0.059	0.48	1.11924230809381e-63	1	Zfp36l1
Tgfbi.1	6.52615749243361e-68	-0.930091258962567	0.144	0.596	1.82719357473156e-63	1	Tgfbi
Rhog.1	1.02280682310832e-67	-0.76157286618885	0.069	0.494	2.86365454333867e-63	1	Rhog
Abca1.1	1.47072276878403e-67	-1.17289083635686	0.023	0.417	4.11772960804152e-63	1	Abca1
Vsir.1	1.64558923393972e-67	-1.24439798525063	0.009	0.397	4.60732073718442e-63	1	Vsir
Rps2.1	1.69770813752858e-67	0.945240341811994	0.934	0.911	4.75324324345252e-63	1	Rps2
Klf13.1	1.74241153178687e-67	-0.814790306746964	0.037	0.445	4.87840380669689e-63	1	Klf13
Rpl19.1	1.92222702771764e-67	0.78673007267988	0.963	0.929	5.38185123220384e-63	1	Rpl19
Mycbp2	2.39016380762275e-67	-0.787236257531302	0.062	0.482	6.69198062858217e-63	1	Mycbp2
Luc7l2	3.2100531489495e-67	-0.719373137619506	0.122	0.572	8.98750680642881e-63	1	Luc7l2
Celf2.1	3.74513597003833e-67	-0.683344180845474	0.055	0.468	1.04856316889133e-62	1	Celf2
Colgalt1.1	4.1311397118669e-67	-0.675306446135171	0.089	0.522	1.15663649652849e-62	1	Colgalt1
Arl4c.1	4.13905466819693e-67	-0.817846776331717	0.103	0.539	1.15885252600178e-62	1	Arl4c
Aplp2.1	4.7420389476742e-67	-0.591439786576156	0.103	0.551	1.32767606456982e-62	1	Aplp2
Aif1.1	5.20500385447761e-67	-1.45889741973908	0.055	0.467	1.45729697917664e-62	1	Aif1
Rps27a.1	6.38044797899187e-67	0.723774667068717	0.972	0.938	1.78639782515814e-62	1	Rps27a
Ssh2.1	7.44651031700962e-67	-0.96827408363083	0.016	0.403	2.08487395855635e-62	1	Ssh2
Jmjd1c.1	1.04840461056207e-66	-0.734899594598352	0.057	0.47	2.93532322865167e-62	1	Jmjd1c
Arpc5.1	2.21138025154356e-66	-0.671368659736636	0.161	0.628	6.19142242827165e-62	1	Arpc5
Ccl6.1	2.21914747278212e-66	-2.05909858922263	0.037	0.437	6.21316909429539e-62	1	Ccl6
Trf.1	4.08593542111241e-66	-1.61493220510813	0.027	0.42	1.14398019920305e-61	1	Trf
Actr3.1	4.72858444072127e-66	-0.65694881371727	0.131	0.59	1.32390907171314e-61	1	Actr3
Mrc1.1	4.80495895846633e-66	-1.9202813460405	0.018	0.402	1.3452924091914e-61	1	Mrc1
Glg1.1	8.89996261500311e-66	-0.727263158633751	0.069	0.487	2.49181153294857e-61	1	Glg1
Rab14.1	1.12235028569266e-65	-0.693161577718864	0.176	0.647	3.14235632988232e-61	1	Rab14
Mpeg1.1	1.22754107885218e-65	-1.45135850561884	0.011	0.391	3.43686951257033e-61	1	Mpeg1
Rap1b.1	1.26875688760323e-65	-0.647054646658149	0.168	0.64	3.55226553391151e-61	1	Rap1b
Hexb.1	1.31893056209339e-65	-1.11941057145965	0.046	0.446	3.69274178774908e-61	1	Hexb
Ms4a6b.1	1.66420667023182e-65	-1.4929493001965	0.02	0.405	4.65944583531506e-61	1	Ms4a6b
Tmem176b.1	2.3093448665825e-65	-1.20430771707211	0.2	0.643	6.4657037574577e-61	1	Tmem176b
Gmfg.1	2.5065002918638e-65	-1.33558772145307	0.032	0.428	7.01769951716027e-61	1	Gmfg
Plxnb2.1	6.98269567058179e-65	-0.546392122717407	0.062	0.475	1.95501513384949e-60	1	Plxnb2
Qk.1	9.25938033072283e-65	-0.571144663313164	0.092	0.528	2.59244130499578e-60	1	Qk
Rpl6.1	9.82132374237359e-65	0.820138314406441	0.915	0.889	2.74977422138976e-60	1	Rpl6
Gm2a.1	1.50927953471466e-64	-1.02390252886564	0.051	0.453	4.22568084129411e-60	1	Gm2a
Adam15.1	2.10089970830789e-64	-0.656423782110667	0.055	0.462	5.88209900332042e-60	1	Adam15
Cyth4.1	2.340807841035e-64	-1.27088027635102	0.011	0.385	6.55379379332979e-60	1	Cyth4
Jun.1	4.85383479179171e-64	-1.3392669969243	0.209	0.646	1.35897666500584e-59	1	Jun
Crlf2.1	4.89805918126822e-64	-1.1373776373445	0.016	0.392	1.37135860957148e-59	1	Crlf2
Fcgr1.1	7.13366642880429e-64	-1.37461715312917	0.014	0.388	1.99728392673663e-59	1	Fcgr1
Samhd1	8.76249431601216e-64	-0.907691820398489	0.062	0.466	2.45332315859708e-59	1	Samhd1
Rps12.1	1.20105031607184e-63	0.825292392112447	0.977	0.939	3.36270067493795e-59	1	Rps12
Msn.1	1.34787677921604e-63	-0.721543112019222	0.215	0.676	3.77378540644906e-59	1	Msn
Cd47	1.39043167447022e-63	-0.552361002890674	0.147	0.599	3.89293060218171e-59	1	Cd47
Git2.1	1.40703164937426e-63	-0.817570839098754	0.044	0.437	3.93940721191806e-59	1	Git2
Csf2ra.1	1.4965562490148e-63	-1.0166764921926	0.027	0.408	4.19005818599163e-59	1	Csf2ra
Ptbp3.1	1.63303205614609e-63	-0.739443536828409	0.051	0.448	4.57216315079783e-59	1	Ptbp3
Rplp1.1	1.85774159916333e-63	0.754893599594674	0.975	0.947	5.20130492933748e-59	1	Rplp1
Taldo1.1	2.5895101104906e-63	-0.661122404413192	0.188	0.655	7.25011040735158e-59	1	Taldo1
Ncf1.1	8.8824706428578e-63	-1.33298331684188	0.009	0.378	2.48691413058733e-58	1	Ncf1
Asah1.1	1.20461971039086e-62	-0.729259471565773	0.071	0.478	3.37269426515232e-58	1	Asah1
Tmem37.1	1.80676330634823e-62	-0.986914908827195	0.027	0.406	5.05857590511376e-58	1	Tmem37
Blvrb.1	1.84799864978311e-62	-0.83117316906525	0.16	0.6	5.17402661966276e-58	1	Blvrb
Snx5.1	1.87398152932534e-62	-0.644256119259856	0.112	0.539	5.24677348580508e-58	1	Snx5
Pf4.1	4.21094605966144e-62	-2.41702107727486	0.113	0.501	1.17898067778401e-57	1	Pf4
Arl6ip1.1	4.56651199576255e-62	-0.550222098925123	0.115	0.548	1.2785320285736e-57	1	Arl6ip1
Tnfaip8l2.1	6.85240194975274e-62	-1.16469883855387	0.011	0.377	1.91853549789177e-57	1	Tnfaip8l2
Ccl9.1	7.59251053181896e-62	-1.56821836524094	0.028	0.404	2.12575109869867e-57	1	Ccl9
Il4ra.1	7.74643785041694e-62	-0.892001616950718	0.023	0.395	2.16884766935974e-57	1	Il4ra
Itgb5.1	8.26519315817691e-62	-0.683828216130542	0.069	0.473	2.31408878042637e-57	1	Itgb5
Clec4a2.1	1.12554047725058e-61	-1.24798257139087	0.016	0.384	3.15128822820618e-57	1	Clec4a2
Rbpj.1	1.27000888870106e-61	-0.616130419068256	0.094	0.513	3.55577088658522e-57	1	Rbpj
Pnisr	1.96089574814542e-61	-0.633474487580141	0.078	0.488	5.49011591565754e-57	1	Pnisr
Plod1.1	2.1203097095022e-61	-0.653363865539217	0.037	0.424	5.93644312466425e-57	1	Plod1
Unc93b1.1	4.26611293246845e-61	-1.11386516683736	0.021	0.387	1.19442629883252e-56	1	Unc93b1
Os9.1	1.29395999944682e-60	-0.636246753813761	0.08	0.487	3.62282920645121e-56	1	Os9
Pycard.1	1.47344943184351e-60	-1.01156340361399	0.03	0.401	4.12536371927546e-56	1	Pycard
Bcl2a1b.1	1.78596058839967e-60	-1.30428266782644	0.021	0.388	5.0003324554014e-56	1	Bcl2a1b
Efhd2.1	2.04663917565314e-60	-0.904372614763978	0.05	0.432	5.73018036399366e-56	1	Efhd2
Capzb.1	2.06771516900435e-60	-0.598075606797936	0.193	0.637	5.78918893017837e-56	1	Capzb
Ogt.1	2.12633938667094e-60	-0.728915920295846	0.037	0.408	5.95332501480129e-56	1	Ogt
Atp1a1.1	2.18122217931007e-60	-0.515784835854527	0.08	0.484	6.10698585763232e-56	1	Atp1a1
Atp6ap1.1	2.45115271048807e-60	-0.497868054833562	0.103	0.519	6.86273735882449e-56	1	Atp6ap1
Wfdc17.1	3.02001398805853e-60	-2.02731067100495	0.133	0.525	8.45543516376626e-56	1	Wfdc17
App.1	3.71276979187564e-60	-0.574406614226415	0.096	0.509	1.03950128632934e-55	1	App
Cndp2.1	4.07844167778477e-60	-0.827738785599302	0.103	0.507	1.14188210094618e-55	1	Cndp2
Atp13a2.1	9.64575163611795e-60	-1.05820562350283	0.025	0.385	2.7006175430803e-55	1	Atp13a2
Lipa.1	1.23573520237917e-59	-0.742426539682935	0.03	0.392	3.45981141962119e-55	1	Lipa
Rsrp1.1	1.46941728986516e-59	-0.691517531516707	0.039	0.412	4.11407452816447e-55	1	Rsrp1
Ypel3.1	1.57393967333546e-59	-0.654254913577346	0.126	0.551	4.40671629740463e-55	1	Ypel3
Ms4a6d.1	1.58207306027589e-59	-1.16925241067246	0.018	0.38	4.42948815416045e-55	1	Ms4a6d
Taok3.1	2.65560390407138e-59	-0.619134973043379	0.046	0.423	7.43515981061905e-55	1	Taok3
Dhrs3.1	4.27313575265482e-59	-1.06936206899864	0.034	0.395	1.1963925480283e-54	1	Dhrs3
Epn1.1	5.01393979719487e-59	-0.49802187924948	0.113	0.53	1.40380286441862e-54	1	Epn1
Arpc4.1	5.17549768526376e-59	-0.553180043578975	0.154	0.591	1.44903584192015e-54	1	Arpc4
Lgals3bp.1	5.2769338802165e-59	-0.93905682174731	0.048	0.424	1.47743594778301e-54	1	Lgals3bp
Atp1b3.1	7.42492669397839e-59	-0.578268508686395	0.048	0.427	2.07883097578007e-54	1	Atp1b3
Nfkbia	7.5061800693551e-59	-1.31601781265336	0.172	0.591	2.10158029581804e-54	1	Nfkbia
Mertk.1	8.53975339596148e-59	-0.97665685406799	0.009	0.357	2.39096015580129e-54	1	Mertk
Chd4.1	1.11633736138352e-58	-0.606333188536221	0.165	0.594	3.12552134440159e-54	1	Chd4
Ppt1.1	1.22667375965405e-58	-0.678262895103882	0.046	0.42	3.43444119227941e-54	1	Ppt1
Ptpn6.1	1.74163796421162e-58	-1.1456408844693	0.018	0.371	4.87623797219969e-54	1	Ptpn6
Runx1.1	1.76630884912949e-58	-0.70268283209015	0.044	0.417	4.94531151579274e-54	1	Runx1
Zfp292	1.79427064602962e-58	-0.66447770608441	0.05	0.424	5.02359895475372e-54	1	Zfp292
Whsc1l1	2.97310912236703e-58	-0.660520110566031	0.046	0.416	8.3241109208032e-54	1	Whsc1l1
Rps15.1	3.39094706321464e-58	0.768242656518411	0.97	0.918	9.49397358758834e-54	1	Rps15
C3ar1.1	4.539545936937e-58	-1.27812021555192	0.027	0.385	1.27098207142362e-53	1	C3ar1
Atrx	6.88258468860288e-58	-0.565703170472424	0.133	0.556	1.92698606111503e-53	1	Atrx
Irf8.1	8.81649450479454e-58	-1.09562774792068	0.018	0.371	2.46844213145238e-53	1	Irf8
Rpl34.1	9.55954150109722e-58	0.78782182193895	0.94	0.908	2.6764804294772e-53	1	Rpl34
Hint1.1	1.20121376696517e-57	1.05235081626305	0.816	0.788	3.36315830474907e-53	1	Hint1
Fcrls.1	1.91705334078137e-57	-2.04428534705568	0.035	0.387	5.36736594351969e-53	1	Fcrls
Reep3.1	2.78221820957745e-57	-0.481586427421427	0.08	0.467	7.78965454317494e-53	1	Reep3
Nfe2l2.1	3.49251353247676e-57	-0.656209746004171	0.078	0.464	9.77833938822845e-53	1	Nfe2l2
Timp2.1	4.02770895277565e-57	-1.08366897096361	0.305	0.695	1.12767795259813e-52	1	Timp2
Orai1.1	4.14825315963848e-57	-0.74266594576972	0.032	0.388	1.16142791963558e-52	1	Orai1
Vamp8.1	5.26471375904624e-57	-0.603785294228003	0.243	0.701	1.47401455825777e-52	1	Vamp8
Pld3.1	7.01156164837941e-57	-0.742970163475352	0.062	0.437	1.96309703031327e-52	1	Pld3
Pon2.1	8.54349683675014e-57	-0.582653928233727	0.071	0.451	2.3920082443533e-52	1	Pon2
Wasf2.1	9.85032852174074e-57	-0.423420585270787	0.184	0.632	2.75789497951697e-52	1	Wasf2
Fcgr2b.1	1.12925085364132e-56	-1.21490634012612	0.014	0.355	3.16167654002497e-52	1	Fcgr2b
Tmem176a.1	1.23820165500891e-56	-1.0737875468526	0.183	0.587	3.46671699369395e-52	1	Tmem176a
Cmtm7.1	1.33047564257605e-56	-0.649020285930946	0.103	0.503	3.72506570408442e-52	1	Cmtm7
Rps7.1	2.04901909091392e-56	0.752989007058491	0.91	0.893	5.7368436507408e-52	1	Rps7
P2ry6.1	2.21444832605963e-56	-1.09816770842469	0.011	0.35	6.20001242330174e-52	1	P2ry6
Cx3cr1.1	2.72207455167194e-56	-1.88989289879264	0.02	0.362	7.62126432977109e-52	1	Cx3cr1
Naca.1	3.00590945127362e-56	0.924622430528003	0.837	0.834	8.41594528167589e-52	1	Naca
Camk1.1	3.12930067447716e-56	-0.882885108874078	0.055	0.419	8.76141602840114e-52	1	Camk1
Rnf149.1	3.82873810384487e-56	-0.664622949595329	0.069	0.445	1.07197009431449e-51	1	Rnf149
Rbm5.1	3.85715095199219e-56	-0.389565439014247	0.067	0.451	1.07992512353877e-51	1	Rbm5
H2-DMa.1	6.86982594065863e-56	-1.4119152290981	0.014	0.354	1.9234138668656e-51	1	H2-DMa
Tmem106a.1	7.33502805512856e-56	-1.02288237846207	0.021	0.362	2.0536611548749e-51	1	Tmem106a
Dync1h1.1	8.45121988211629e-56	-0.426733406813888	0.108	0.513	2.36617254259492e-51	1	Dync1h1
Eif5a.1	1.04743656221248e-55	1.32263280259457	0.773	0.775	2.93261288688251e-51	1	Eif5a
Nucb1.1	1.50051159870568e-55	-0.535792870521813	0.087	0.475	4.20113237405615e-51	1	Nucb1
Stx16.1	2.17431136424843e-55	-0.567347941570915	0.041	0.394	6.08763695762276e-51	1	Stx16
Lyn.1	5.80417627984823e-55	-1.00352661290125	0.023	0.365	1.62505327483191e-50	1	Lyn
Pak2.1	7.27300579568543e-55	-0.453604377322372	0.108	0.514	2.03629616267601e-50	1	Pak2
Syngr2.1	9.94172426670899e-55	-0.573548077795543	0.096	0.485	2.78348396019318e-50	1	Syngr2
Bst2.1	1.06066206795605e-54	-0.785526712460658	0.112	0.5	2.96964165786336e-50	1	Bst2
Ap1b1.1	1.24956662412131e-54	-0.660523690439225	0.044	0.401	3.49853663421484e-50	1	Ap1b1
Cd53.1	1.25610567046702e-54	-1.11550441352746	0.009	0.339	3.51684465617355e-50	1	Cd53
Gusb.1	1.29793262992979e-54	-0.55585947837112	0.126	0.527	3.63395177727744e-50	1	Gusb
Tmsb4x.1	1.63215166815861e-54	-1.44980028427073	0.826	0.952	4.56969824051047e-50	1	Tmsb4x
Nipbl	1.83792960670104e-54	-0.509770907600916	0.11	0.506	5.14583531284157e-50	1	Nipbl
Cbl.1	1.84752536776607e-54	-0.640340843945282	0.027	0.365	5.17270152467144e-50	1	Cbl
Pebp1.1	2.09746053922735e-54	1.32462889589456	0.727	0.677	5.87247001772875e-50	1	Pebp1
Clec4a1.1	2.94130636928427e-54	-1.14599610391604	0.018	0.351	8.2350695727221e-50	1	Clec4a1
Gpsm3.1	3.15111363171653e-54	-0.886706986130081	0.02	0.355	8.82248794607994e-50	1	Gpsm3
Tmbim6	3.19627868204506e-54	-0.395932754768073	0.135	0.55	8.94894105398976e-50	1	Tmbim6
Rab7.1	3.49628622100335e-54	-0.350223077716729	0.165	0.594	9.78890216156519e-50	1	Rab7
Pnp.1	4.81097793178294e-54	-0.664151719524828	0.101	0.487	1.34697760134059e-49	1	Pnp
Cmip	5.7099636663902e-54	-0.524717512098159	0.041	0.393	1.59867562731593e-49	1	Cmip
Sppl2a.1	6.20943045421022e-54	-0.536880183458139	0.048	0.402	1.73851633856978e-49	1	Sppl2a
Tapbp	6.24416453565679e-54	-0.531744298632687	0.124	0.525	1.74824118669319e-49	1	Tapbp
Msrb1.1	7.05300263706074e-54	-0.755111519629583	0.156	0.564	1.97469967832427e-49	1	Msrb1
Zmiz1.1	7.7757611418633e-54	-0.465783287687063	0.071	0.446	2.17705760449889e-49	1	Zmiz1
Klf2.1	8.31174684748025e-54	-0.922161922148925	0.05	0.407	2.32712288235752e-49	1	Klf2
Tcirg1.1	8.38223396967778e-54	-0.456358273204073	0.051	0.413	2.34685786683038e-49	1	Tcirg1
Atp6v1e1.1	9.23791853427878e-54	-0.479344079551649	0.128	0.527	2.58643243122737e-49	1	Atp6v1e1
Scand1.1	1.56704753664491e-53	-0.555551966117745	0.241	0.681	4.38741969309842e-49	1	Scand1
Gm26917	1.79403341316327e-53	-0.398755095187387	0.101	0.487	5.02293475017453e-49	1	Gm26917
Trps1	1.90671540471994e-53	-0.483478196159569	0.021	0.359	5.3384217901349e-49	1	Trps1
Zfp36l2	1.91846500361873e-53	-0.398269416867152	0.121	0.525	5.37131831713171e-49	1	Zfp36l2
Ifi27l2a.1	2.12176071600013e-53	-1.84975759735019	0.094	0.46	5.94050565265716e-49	1	Ifi27l2a
Wdr26.1	2.22667903408591e-53	-0.414751502342657	0.082	0.459	6.23425595963372e-49	1	Wdr26
Tpp1.1	2.25949073418043e-53	-0.654920548631239	0.032	0.37	6.32612215755838e-49	1	Tpp1
Cd84.1	2.34195918522349e-53	-1.0027299946651	0.007	0.329	6.55701732678872e-49	1	Cd84
Btg2	2.51774714660865e-53	-0.984139845619607	0.028	0.368	7.0491884610749e-49	1	Btg2
Foxp1	2.61486770529391e-53	-0.502801931475473	0.08	0.461	7.3211066012819e-49	1	Foxp1
Rpl5.1	3.30922227904e-53	0.991448092651433	0.823	0.823	9.26516053685619e-49	1	Rpl5
Usf2.1	3.35726918360871e-53	-0.407563686495291	0.101	0.489	9.39968226026766e-49	1	Usf2
Inpp5d.1	4.37320468389686e-53	-1.05250694219684	0.004	0.321	1.22440984739744e-48	1	Inpp5d
Skil.1	5.07385089205331e-53	-0.648334739868367	0.044	0.396	1.42057677275709e-48	1	Skil
Ncf2.1	5.59562093413095e-53	-1.05089033274449	0.014	0.337	1.56666194913798e-48	1	Ncf2
Flna	6.07694225171754e-53	-0.516517758023218	0.152	0.55	1.70142229163588e-48	1	Flna
Aup1.1	6.23236894785533e-53	-0.357209594734959	0.106	0.496	1.74493865802054e-48	1	Aup1
Arpc2.1	6.57617193067861e-53	-0.767842184323197	0.351	0.776	1.8411966171514e-48	1	Arpc2
Tra2a	9.64655391077359e-53	-0.607274121633559	0.076	0.443	2.70084216393839e-48	1	Tra2a
Syf2	1.36529862408772e-52	-0.400220703560361	0.106	0.5	3.82256308772081e-48	1	Syf2
Axl	1.49783971763677e-52	-0.726862335186446	0.078	0.443	4.19365164143944e-48	1	Axl
Kdm7a.1	1.56141362678028e-52	-0.64809108335734	0.014	0.338	4.37164587225942e-48	1	Kdm7a
Kmt2e	1.80844808055774e-52	-0.490645593873546	0.117	0.517	5.06329293594555e-48	1	Kmt2e
Capza2.1	1.88351219253269e-52	-0.474007826715756	0.168	0.579	5.27345743665304e-48	1	Capza2
Snx2.1	2.157744852487e-52	-0.630518783187867	0.069	0.43	6.04125403799311e-48	1	Snx2
Myo5a.1	2.27312336315466e-52	-0.613703124356926	0.044	0.39	6.36429079216041e-48	1	Myo5a
Sirpa.1	2.80390502875627e-52	-0.915982226869668	0.012	0.334	7.85037329951181e-48	1	Sirpa
Apoe.1	2.95120873753494e-52	-4.00589213865933	0.73	0.944	8.26279422335033e-48	1	Apoe
Ankrd17	6.34950764838757e-52	-0.539750151113668	0.073	0.436	1.77773515139555e-47	1	Ankrd17
Gpx1.1	7.23612729718315e-52	-0.921042939508439	0.413	0.806	2.02597092066534e-47	1	Gpx1
Irf2.1	7.66295260155269e-52	-0.600185568184923	0.05	0.393	2.14547346938272e-47	1	Irf2
Tm6sf1.1	9.06952541150511e-52	-0.984574633433382	0.002	0.313	2.5392857247132e-47	1	Tm6sf1
Hcls1.1	9.30628895161814e-52	-0.958990277126393	0.009	0.325	2.60557478067405e-47	1	Hcls1
Zfand5.1	9.83386913546567e-52	-0.413006883010272	0.124	0.523	2.75328668054768e-47	1	Zfand5
Pim1.1	1.14004881853599e-51	-1.28564737936627	0.023	0.346	3.19190868213708e-47	1	Pim1
Prrc2c	1.50342544511894e-51	-0.482716821850038	0.191	0.613	4.209290561244e-47	1	Prrc2c
Ncor1	1.51091528627299e-51	-0.437083105641847	0.152	0.563	4.23026061850711e-47	1	Ncor1
Rps10.1	1.84002729618861e-51	0.657749093989707	0.949	0.92	5.15170842386888e-47	1	Rps10
Bnip2	1.84524351254897e-51	-0.440930578905828	0.105	0.483	5.16631278643461e-47	1	Bnip2
Dnajc3.1	1.87900761677523e-51	-0.529563319916515	0.051	0.401	5.26084552544729e-47	1	Dnajc3
Marcks.1	2.02272353723629e-51	-0.511842251503464	0.232	0.666	5.66322135955418e-47	1	Marcks
Lst1.1	2.07964244290058e-51	-1.20099225802469	0.037	0.373	5.82258291163305e-47	1	Lst1
Emp1.1	2.49934364275175e-51	-0.719332508184097	0.053	0.394	6.99766233097635e-47	1	Emp1
Tcf4	2.62695087246359e-51	-0.683588664746857	0.151	0.537	7.35493705272356e-47	1	Tcf4
Dnajc5.1	3.07524560783299e-51	-0.465312450949665	0.08	0.441	8.6100726528108e-47	1	Dnajc5
Bptf	4.32377151514946e-51	-0.316846118658001	0.105	0.487	1.21056954881155e-46	1	Bptf
Plek.1	4.6957448947608e-51	-1.16841357579425	0.018	0.34	1.31471465563513e-46	1	Plek
Lamtor1.1	4.81280635086196e-51	-0.356203020522919	0.152	0.563	1.34748952211433e-46	1	Lamtor1
Tpr.1	5.22842231212763e-51	-0.363215692250457	0.204	0.634	1.46385367894949e-46	1	Tpr
Golgb1.1	5.37127245668445e-51	-0.465292294134406	0.08	0.445	1.50384886242251e-46	1	Golgb1
Rab3il1.1	7.34549407695734e-51	-0.793145556483702	0.023	0.347	2.05659143166651e-46	1	Rab3il1
Slc6a6.1	8.77642065278197e-51	-0.443474522639343	0.044	0.385	2.4572222543659e-46	1	Slc6a6
Tpd52.1	9.3693039082989e-51	-0.610195246349561	0.11	0.485	2.62321770824553e-46	1	Tpd52
Ski.1	1.10284447564174e-50	-0.560304518236542	0.037	0.368	3.08774396290175e-46	1	Ski
Hspa5	1.33385745687172e-50	-0.463742742919706	0.227	0.66	3.73453410774944e-46	1	Hspa5
Ubl3.1	1.37584637595996e-50	-0.471230230797619	0.062	0.412	3.8520946834127e-46	1	Ubl3
[truncated: 29,399 more rows]
