# Supplementary material for: DDR2-regulated arginase activity in ovarian cancer-associated fibroblasts promotes collagen production and tumor progression
Source: Oncogene. Author manuscript; Available in PMC 2024 Feb 16. (PMC10786713; doi:10.1038/s41388-023-02884-3)
Supplement: Supplementary Table 3 [file NIHMS1947626-supplement-Supplementary_Table_3.csv]

	p_val	avg_log2FC	pct.1	pct.2	p_val_adj	cluster	gene
CFD	0	4.10328823922779	0.459	0.188	0	0	CFD
CCDC80	0	3.58277961120367	0.965	0.357	0	0	CCDC80
PLA2G2A	0	3.55409029297159	0.445	0.046	0	0	PLA2G2A
SFRP2	0	3.33798332144737	0.504	0.142	0	0	SFRP2
MGP	0	3.23845467870648	0.958	0.436	0	0	MGP
C3	0	3.04955597697192	0.897	0.326	0	0	C3
DCN	0	2.96221548625895	0.981	0.574	0	0	DCN
APOD	0	2.86053666331	0.589	0.112	0	0	APOD
RARRES1	0	2.73200250707275	0.801	0.168	0	0	RARRES1
ITLN1	0	2.72303377877583	0.22	0.028	0	0	ITLN1
IGFBP6	0	2.70547469832187	0.827	0.37	0	0	IGFBP6
CYR61	0	2.69914851531186	0.788	0.321	0	0	CYR61
C1R	0	2.66368462016409	0.958	0.398	0	0	C1R
SFRP4	0	2.55523190686485	0.422	0.149	0	0	SFRP4
PI16	0	2.53371656899815	0.2	0.018	0	0	PI16
TIMP1	0	2.52494591817863	0.994	0.848	0	0	TIMP1
C1S	0	2.4597143791023	0.979	0.395	0	0	C1S
HP	0	2.40257731342526	0.245	0.042	0	0	HP
ADH1B	0	2.33623720337588	0.433	0.052	0	0	ADH1B
NNMT	0	2.32468707982509	0.945	0.329	0	0	NNMT
LUM	0	2.31603372355725	0.833	0.462	0	0	LUM
FBLN1	0	2.30762770116358	0.829	0.334	0	0	FBLN1
EFEMP1	0	2.30237571146541	0.846	0.147	0	0	EFEMP1
SERPINF1	0	2.25185687739419	0.762	0.416	0	0	SERPINF1
COL3A1	0	2.2424215109403	0.928	0.533	0	0	COL3A1
MT1E	0	2.19529814352209	0.918	0.443	0	0	MT1E
COL1A1	0	2.13642325035428	0.934	0.627	0	0	COL1A1
COL8A1	0	2.1259297800522	0.725	0.139	0	0	COL8A1
MT2A	0	2.09794152328396	0.978	0.795	0	0	MT2A
COL1A2	0	2.05139731212571	0.979	0.642	0	0	COL1A2
CTGF	0	1.99912931799577	0.628	0.274	0	0	CTGF
PTGDS	0	1.99501310065797	0.663	0.291	0	0	PTGDS
OGN	0	1.97479146562015	0.626	0.106	0	0	OGN
GAS1	0	1.95541701225671	0.696	0.159	0	0	GAS1
SERPING1	0	1.88748607547985	0.966	0.613	0	0	SERPING1
FSTL1	0	1.87331567357146	0.853	0.355	0	0	FSTL1
C7	0	1.86885389874636	0.388	0.112	0	0	C7
CXCL12	0	1.79359588705013	0.636	0.184	0	0	CXCL12
BGN	0	1.79260230932967	0.689	0.364	0	0	BGN
SPARC	0	1.73748242035296	0.96	0.673	0	0	SPARC
MFAP4	0	1.71086721381144	0.673	0.326	0	0	MFAP4
SRPX	0	1.69351746692612	0.475	0.109	0	0	SRPX
IGF1	0	1.69250580861272	0.589	0.156	0	0	IGF1
FOS	0	1.67433316317251	0.901	0.758	0	0	FOS
FBN1	0	1.6610836387681	0.539	0.164	0	0	FBN1
MMP2	0	1.6285072694532	0.819	0.405	0	0	MMP2
EGR1	0	1.61875785665199	0.843	0.55	0	0	EGR1
MEG3	0	1.60080077632132	0.848	0.218	0	0	MEG3
PROCR	0	1.56763037136999	0.555	0.12	0	0	PROCR
RARRES2	0	1.54894405358765	0.945	0.596	0	0	RARRES2
DUSP1	0	1.53695021372071	0.837	0.623	0	0	DUSP1
SEPP1	0	1.53510203361444	0.919	0.568	0	0	SEPP1
MT1M	0	1.52018005965997	0.627	0.175	0	0	MT1M
ZFP36	0	1.51498435787749	0.837	0.621	0	0	ZFP36
SEMA3C	0	1.50664956940195	0.601	0.132	0	0	SEMA3C
ASPN	0	1.49739525130314	0.315	0.043	0	0	ASPN
CPE	0	1.47835504301219	0.795	0.302	0	0	CPE
OLFML3	0	1.47028437251724	0.777	0.276	0	0	OLFML3
FBLN2	0	1.4689867668999	0.426	0.144	0	0	FBLN2
COL6A2	0	1.46621222906055	0.957	0.477	0	0	COL6A2
MT1X	0	1.46596440848972	0.773	0.512	0	0	MT1X
FN1	0	1.46076067906496	0.795	0.494	0	0	FN1
COL6A3	0	1.45255675863243	0.726	0.29	0	0	COL6A3
PTGIS	0	1.43609960150132	0.661	0.087	0	0	PTGIS
LXN	0	1.43491602349689	0.682	0.207	0	0	LXN
MGST1	0	1.43484927808868	0.562	0.223	0	0	MGST1
FOSB	0	1.42570980931104	0.805	0.539	0	0	FOSB
PCOLCE	0	1.41214585213148	0.825	0.383	0	0	PCOLCE
SNAI2	0	1.40996180385952	0.65	0.196	0	0	SNAI2
ERRFI1	0	1.4059041744513	0.654	0.22	0	0	ERRFI1
THBS2	0	1.3994839096412	0.645	0.164	0	0	THBS2
PDGFRL	0	1.37564646154155	0.525	0.154	0	0	PDGFRL
PDLIM3	0	1.35766768257729	0.599	0.175	0	0	PDLIM3
MYC	0	1.35219929323613	0.652	0.327	0	0	MYC
PRG4	0	1.33063747068225	0.212	0.008	0	0	PRG4
COL14A1	0	1.32456597884955	0.505	0.085	0	0	COL14A1
ARID5B	0	1.31444539660541	0.863	0.467	0	0	ARID5B
CYP1B1	0	1.29731231760365	0.414	0.105	0	0	CYP1B1
JUN	0	1.2758488182777	0.911	0.722	0	0	JUN
CPXM1	0	1.27012763102155	0.635	0.192	0	0	CPXM1
AEBP1	0	1.25380269069916	0.841	0.388	0	0	AEBP1
LRP1	0	1.23503714027574	0.808	0.367	0	0	LRP1
PODN	0	1.23362536038541	0.535	0.075	0	0	PODN
ANGPTL4	0	1.22058892014937	0.426	0.074	0	0	ANGPTL4
JUNB	0	1.21707953153733	0.92	0.828	0	0	JUNB
CFH	0	1.20812691275517	0.74	0.238	0	0	CFH
CLDN11	0	1.2051566726588	0.618	0.13	0	0	CLDN11
CALB2	0	1.19849932267318	0.312	0.036	0	0	CALB2
PDGFRA	0	1.17157412337506	0.68	0.165	0	0	PDGFRA
IL6ST	0	1.16837730049161	0.74	0.336	0	0	IL6ST
COL5A1	0	1.16695846721329	0.66	0.24	0	0	COL5A1
LHFP	0	1.14826722191928	0.591	0.182	0	0	LHFP
NR4A1	0	1.14591560817296	0.628	0.312	0	0	NR4A1
SPARCL1	0	1.14297823884819	0.813	0.327	0	0	SPARCL1
CYBRD1	0	1.14007394127356	0.749	0.32	0	0	CYBRD1
MXRA8	0	1.13808061097902	0.747	0.3	0	0	MXRA8
ATF3	0	1.13672754692132	0.473	0.187	0	0	ATF3
GPNMB	0	1.12839721142821	0.686	0.301	0	0	GPNMB
CRISPLD2	0	1.12555214950075	0.592	0.165	0	0	CRISPLD2
PMP22	0	1.11337226693181	0.756	0.325	0	0	PMP22
ELN	0	1.10103372150719	0.453	0.164	0	0	ELN
ID3	0	1.09969009053096	0.753	0.457	0	0	ID3
HAS1	0	1.09726477351031	0.332	0.021	0	0	HAS1
MEST	0	1.08822367541151	0.661	0.226	0	0	MEST
SULF1	0	1.08653507848667	0.627	0.181	0	0	SULF1
IGFBP4	0	1.08305332268288	0.71	0.334	0	0	IGFBP4
HEG1	0	1.08089200803618	0.602	0.182	0	0	HEG1
SERPINE1	0	1.07840535791051	0.331	0.07	0	0	SERPINE1
NFKBIZ	0	1.07375328987841	0.555	0.232	0	0	NFKBIZ
LIMA1	0	1.06642069324194	0.75	0.29	0	0	LIMA1
EGFL6	0	1.064510291591	0.413	0.133	0	0	EGFL6
SPON2	0	1.0541540731995	0.594	0.203	0	0	SPON2
MEDAG	0	1.05408564354809	0.507	0.027	0	0	MEDAG
ALDH1A3	0	1.04201025054592	0.447	0.044	0	0	ALDH1A3
COL6A1	0	1.03879589337661	0.91	0.455	0	0	COL6A1
EMILIN1	0	1.03420817780985	0.653	0.237	0	0	EMILIN1
LMCD1	0	1.03063582796398	0.565	0.288	0	0	LMCD1
MT1A	0	1.02848655805203	0.358	0.079	0	0	MT1A
CTHRC1	0	1.02552832134182	0.643	0.352	0	0	CTHRC1
TIMP2	0	1.02293621324941	0.861	0.52	0	0	TIMP2
EFEMP2	0	1.0200424478499	0.797	0.374	0	0	EFEMP2
MXRA5	0	1.01892591664596	0.564	0.186	0	0	MXRA5
PAMR1	0	1.00025890101072	0.38	0.025	0	0	PAMR1
LGALS3BP	0	0.996893864215235	0.909	0.607	0	0	LGALS3BP
IFITM3	0	0.995927340220943	0.989	0.899	0	0	IFITM3
NBL1	0	0.992098220990763	0.777	0.362	0	0	NBL1
SVEP1	0	0.987599229874024	0.428	0.021	0	0	SVEP1
NFIB	0	0.984297313057267	0.755	0.368	0	0	NFIB
TNXB	0	0.980144925529165	0.309	0.053	0	0	TNXB
COL5A2	0	0.968402366402722	0.68	0.253	0	0	COL5A2
GYPC	0	0.956347567595014	0.804	0.384	0	0	GYPC
CFI	0	0.948239710214725	0.654	0.264	0	0	CFI
TSHZ2	0	0.934232704449509	0.613	0.225	0	0	TSHZ2
FLRT2	0	0.925640062658232	0.493	0.083	0	0	FLRT2
SLC12A8	0	0.918060357233713	0.389	0.083	0	0	SLC12A8
MYADM	0	0.912419575741797	0.673	0.376	0	0	MYADM
ANXA1	0	0.910998976003199	0.905	0.681	0	0	ANXA1
PDLIM2	0	0.903251252106928	0.758	0.358	0	0	PDLIM2
FGF7	0	0.900553431396154	0.38	0.089	0	0	FGF7
LAPTM4A	0	0.899950624205474	0.969	0.837	0	0	LAPTM4A
LAMA4	0	0.895256453973929	0.566	0.146	0	0	LAMA4
NR2F1	0	0.893531225200002	0.567	0.154	0	0	NR2F1
CTSF	0	0.889795290065361	0.706	0.37	0	0	CTSF
FAP	0	0.881068077837314	0.486	0.141	0	0	FAP
IL1R1	0	0.879709277673961	0.598	0.213	0	0	IL1R1
CNN3	0	0.876153093038033	0.874	0.546	0	0	CNN3
CADM3	0	0.873310668479445	0.326	0.028	0	0	CADM3
COL16A1	0	0.869631952257462	0.455	0.175	0	0	COL16A1
CD99	0	0.863299212172097	0.932	0.681	0	0	CD99
LTBP2	0	0.860637904640309	0.47	0.14	0	0	LTBP2
PPIC	0	0.860323198443392	0.767	0.401	0	0	PPIC
CSRNP1	0	0.853701320229369	0.437	0.174	0	0	CSRNP1
CST3	0	0.853424132507843	0.997	0.901	0	0	CST3
OSR1	0	0.852356026704745	0.385	0.015	0	0	OSR1
CALD1	0	0.836159148459606	0.968	0.7	0	0	CALD1
TMEM98	0	0.832939451478058	0.804	0.474	0	0	TMEM98
ANXA2	0	0.832726256344249	0.968	0.804	0	0	ANXA2
SERPINH1	0	0.827691293181535	0.768	0.47	0	0	SERPINH1
CLEC11A	0	0.827437137443817	0.654	0.361	0	0	CLEC11A
IGFBP7	0	0.826084522571824	0.918	0.713	0	0	IGFBP7
AOX1	0	0.821806315536969	0.347	0.018	0	0	AOX1
IFITM2	0	0.820480528794275	0.947	0.79	0	0	IFITM2
TSPAN4	0	0.820158080979347	0.735	0.416	0	0	TSPAN4
ABCA8	0	0.818225048395639	0.431	0.073	0	0	ABCA8
MMP19	0	0.817516555791297	0.458	0.094	0	0	MMP19
CD248	0	0.815697789955123	0.359	0.114	0	0	CD248
OMD	0	0.81520025085647	0.291	0.028	0	0	OMD
SAT1	0	0.81101708270831	0.944	0.784	0	0	SAT1
SPRY1	0	0.808371386047025	0.669	0.387	0	0	SPRY1
SH3GLB1	0	0.804083842326801	0.73	0.464	0	0	SH3GLB1
ABCA6	0	0.803413667093139	0.322	0.042	0	0	ABCA6
LAMB1	0	0.802085268702297	0.583	0.204	0	0	LAMB1
PLPP1	0	0.794984444852566	0.566	0.222	0	0	PLPP1
LOXL1	0	0.794892714235854	0.506	0.22	0	0	LOXL1
CTSK	0	0.793551506872617	0.674	0.302	0	0	CTSK
MMP14	0	0.79170846141747	0.678	0.373	0	0	MMP14
CERCAM	0	0.788204921852439	0.566	0.235	0	0	CERCAM
PTGER3	0	0.78572798029005	0.439	0.091	0	0	PTGER3
INMT	0	0.778290738369328	0.286	0.022	0	0	INMT
LOX	0	0.773033476072991	0.49	0.169	0	0	LOX
SMOC2	0	0.771279716493085	0.466	0.116	0	0	SMOC2
PLXDC2	0	0.76877888234355	0.644	0.322	0	0	PLXDC2
CDH11	0	0.768347535913834	0.615	0.249	0	0	CDH11
MRC2	0	0.768324304245591	0.543	0.228	0	0	MRC2
METTL7A	0	0.767739807185831	0.606	0.258	0	0	METTL7A
SFRP1	0	0.766823530794958	0.239	0.036	0	0	SFRP1
HTRA1	0	0.763899421939934	0.682	0.297	0	0	HTRA1
FXYD1	0	0.753257711299886	0.621	0.247	0	0	FXYD1
KLF9	0	0.75238340509137	0.604	0.223	0	0	KLF9
SLIT3	0	0.752099623439065	0.496	0.152	0	0	SLIT3
PTRF	0	0.751673336895388	0.838	0.434	0	0	PTRF
DPYSL3	0	0.751168293261804	0.556	0.238	0	0	DPYSL3
PPIB	0	0.742015432387699	0.934	0.797	0	0	PPIB
C2	0	0.739894430657104	0.512	0.185	0	0	C2
MEIS2	0	0.736700134211314	0.564	0.182	0	0	MEIS2
LGALS1	0	0.736195396173012	0.989	0.872	0	0	LGALS1
ABI3BP	0	0.733413522835732	0.391	0.054	0	0	ABI3BP
CD34	0	0.730981449729394	0.274	0.055	0	0	CD34
C16orf89	0	0.728307281172501	0.144	0.013	0	0	C16orf89
OSTC	0	0.718897404034254	0.878	0.667	0	0	OSTC
SELM	0	0.715304372467159	0.915	0.507	0	0	SELM
CXCL6	0	0.713339130527482	0.219	0.014	0	0	CXCL6
BICC1	0	0.707325327306938	0.498	0.127	0	0	BICC1
F3	0	0.703113647907696	0.372	0.091	0	0	F3
ECM2	0	0.694787497736643	0.434	0.073	0	0	ECM2
DAB2	0	0.692295965627656	0.637	0.292	0	0	DAB2
NFIA	0	0.687722300857781	0.698	0.397	0	0	NFIA
NEXN	0	0.683910059143493	0.519	0.134	0	0	NEXN
DCBLD2	0	0.6817404732057	0.563	0.284	0	0	DCBLD2
THY1	0	0.678216985916992	0.72	0.326	0	0	THY1
TMEM176A	0	0.676518376920867	0.633	0.307	0	0	TMEM176A
SH3D19	0	0.670081509644348	0.464	0.121	0	0	SH3D19
TPBG	0	0.66912308778604	0.557	0.22	0	0	TPBG
XIST	0	0.664301418429377	0.886	0.539	0	0	XIST
TMEM176B	0	0.657470432140018	0.702	0.35	0	0	TMEM176B
CD63	0	0.652829172516647	0.994	0.93	0	0	CD63
BOC	0	0.651421379561528	0.437	0.132	0	0	BOC
DDR2	0	0.638480193994593	0.613	0.255	0	0	DDR2
PDPN	0	0.635915704216529	0.527	0.138	0	0	PDPN
PLSCR4	0	0.633024068644246	0.455	0.134	0	0	PLSCR4
STEAP1	0	0.630603924452729	0.375	0.094	0	0	STEAP1
SLIT2	0	0.630470384937859	0.368	0.071	0	0	SLIT2
VCAM1	0	0.626206741278793	0.368	0.115	0	0	VCAM1
GSTM3	0	0.623729764100029	0.575	0.267	0	0	GSTM3
CPB1	0	0.61804154388665	0.115	0.005	0	0	CPB1
TPT1	0	0.612148572294788	0.992	0.986	0	0	TPT1
ARL4D	0	0.611003494002292	0.454	0.161	0	0	ARL4D
PDLIM4	0	0.602847927078402	0.523	0.226	0	0	PDLIM4
NEAT1	0	0.600680957495296	0.972	0.835	0	0	NEAT1
OLFML1	0	0.597318992037254	0.423	0.099	0	0	OLFML1
ABCA9	0	0.589489452281433	0.197	0.017	0	0	ABCA9
GFPT2	0	0.58742288285429	0.342	0.055	0	0	GFPT2
RAMP1	0	0.582380461911717	0.43	0.145	0	0	RAMP1
CHRDL1	0	0.579801851813234	0.245	0.045	0	0	CHRDL1
GLT8D2	0	0.576168385000389	0.506	0.18	0	0	GLT8D2
ZFHX4	0	0.560160180490587	0.414	0.106	0	0	ZFHX4
BNC2	0	0.556119141252698	0.49	0.178	0	0	BNC2
RBMS3	0	0.551028671971235	0.419	0.12	0	0	RBMS3
SCARA5	0	0.548064456410788	0.115	0.006	0	0	SCARA5
GATA6	0	0.540895669411409	0.422	0.1	0	0	GATA6
MAN1A1	0	0.536830474583288	0.462	0.172	0	0	MAN1A1
PRKCDBP	0	0.52908010755786	0.755	0.37	0	0	PRKCDBP
RGS4	0	0.521876952853216	0.248	0.035	0	0	RGS4
LSAMP	0	0.519126210319179	0.37	0.076	0	0	LSAMP
DCLK1	0	0.516656842513469	0.231	0.039	0	0	DCLK1
GGT5	0	0.509444679808185	0.277	0.062	0	0	GGT5
NUPR1	0	0.509367236515498	0.901	0.537	0	0	NUPR1
TGFB3	0	0.503921749493673	0.297	0.075	0	0	TGFB3
FAS	0	0.500567770908363	0.408	0.129	0	0	FAS
CLMP	0	0.496391322406565	0.394	0.118	0	0	CLMP
PROS1	0	0.495089504876769	0.407	0.135	0	0	PROS1
STEAP2	0	0.494278142135138	0.329	0.09	0	0	STEAP2
TPM2	0	0.488976838764301	0.845	0.566	0	0	TPM2
VGLL3	0	0.487043308046371	0.301	0.058	0	0	VGLL3
PAPPA	0	0.465018229481007	0.258	0.027	0	0	PAPPA
FNDC1	0	0.455832123512413	0.236	0.038	0	0	FNDC1
NID2	0	0.454782420886658	0.317	0.068	0	0	NID2
LRRN4CL	0	0.452267241791741	0.226	0.027	0	0	LRRN4CL
BST1	0	0.428942005012551	0.313	0.083	0	0	BST1
FGF1	0	0.427976450780664	0.225	0.024	0	0	FGF1
DPYS	0	0.424212716693998	0.147	0.004	0	0	DPYS
ROR1	0	0.420508040714143	0.31	0.056	0	0	ROR1
MGARP	0	0.409342396614969	0.266	0.023	0	0	MGARP
VTN	0	0.408134132972604	0.19	0.01	0	0	VTN
GALNT15	0	0.396734909016048	0.204	0.019	0	0	GALNT15
HSPB8	0	0.395385072724434	0.292	0.06	0	0	HSPB8
PTPN13	0	0.390736940595001	0.308	0.074	0	0	PTPN13
WNT4	0	0.375707249467348	0.183	0.013	0	0	WNT4
PIEZO2	0	0.373849839779684	0.232	0.035	0	0	PIEZO2
GXYLT2	0	0.373735772449912	0.305	0.078	0	0	GXYLT2
HLX	0	0.357079580813862	0.295	0.076	0	0	HLX
DSC3	0	0.34940225818858	0.239	0.011	0	0	DSC3
ALDH1A2	0	0.347340151404736	0.236	0.024	0	0	ALDH1A2
HSD17B6	0	0.338308289091751	0.189	0.018	0	0	HSD17B6
SLITRK4	0	0.336416935461136	0.201	0.028	0	0	SLITRK4
HAND2	0	0.311654942944438	0.251	0.041	0	0	HAND2
FAM155A	0	0.31080928790797	0.233	0.036	0	0	FAM155A
ZFPM2	0	0.300914528339207	0.25	0.041	0	0	ZFPM2
RP1-78O14.1	0	0.278104391839315	0.195	0.03	0	0	RP1-78O14.1
ADGRD1	0	0.273288458183917	0.156	0.01	0	0	ADGRD1
ITLN2	0	0.267459404565804	0.125	0.005	0	0	ITLN2
ASPA	0	0.256957613830305	0.128	0.008	0	0	ASPA
HAND2-AS1	0	0.253968538709397	0.206	0.025	0	0	HAND2-AS1
RPS21	0	-0.675396758856529	0.973	0.975	0	0	RPS21
RPL22	0	-0.680125737951223	0.942	0.96	0	0	RPL22
RPS7	0	-0.721964165021922	0.975	0.98	0	0	RPS7
PPIA	0	-0.89028168193123	0.869	0.917	0	0	PPIA
PTMA	0	-0.924165255131845	0.961	0.981	0	0	PTMA
GAPDH	0	-0.97034171379784	0.957	0.969	0	0	GAPDH
RPL41	0	-0.976351980209821	0.98	0.978	0	0	RPL41
EEF1A1	0	-1.16201320706425	0.966	0.973	0	0	EEF1A1
RPL39	0	-1.26019887746788	0.932	0.961	0	0	RPL39
SPINT2	0	-1.61588375640776	0.169	0.583	0	0	SPINT2
S100A1	0	-1.73511090208891	0.081	0.446	0	0	S100A1
H3F3A	0	-1.99434341153605	0.44	0.839	0	0	H3F3A
HBB	0	-2.39754160210823	0.65	0.243	0	0	HBB
HBA2	0	-2.55459273106953	0.554	0.17	0	0	HBA2
HBA1	0	-2.73698957860632	0.419	0.123	0	0	HBA1
PKD2	2.16072984991871e-307	0.464077421109252	0.395	0.139	7.28036315631611e-303	0	PKD2
NDN	3.8127243682403e-307	0.457178994288304	0.533	0.208	1.28465934863489e-302	0	NDN
BCHE	9.49702467025716e-306	0.614977426498864	0.351	0.107	3.19992749239645e-301	0	BCHE
VCAN	4.80089087725752e-305	1.21534670144164	0.64	0.348	1.61761217218315e-300	0	VCAN
KLF6	2.17579866040594e-303	1.26940291540351	0.785	0.596	7.33113600637177e-299	0	KLF6
HMGN2	5.5512223348677e-303	-1.03108443341093	0.462	0.741	1.87042885351032e-298	0	HMGN2
TMEM59	6.79825573768555e-303	0.710600753174228	0.909	0.749	2.29060428825577e-298	0	TMEM59
SSC5D	3.19059974612855e-302	0.410512363384383	0.289	0.076	1.07504067846056e-297	0	SSC5D
LY6E	3.29744228878656e-301	0.561172342071838	0.943	0.73	1.11104020478374e-296	0	LY6E
EMP1	1.93754989896844e-300	0.879474962435659	0.655	0.363	6.52838062958425e-296	0	EMP1
PDLIM5	5.06482073708113e-300	0.621247032430277	0.578	0.293	1.70654069915212e-295	0	PDLIM5
ARF4	1.72370298517145e-299	0.656315546849282	0.827	0.586	5.80784483823669e-295	0	ARF4
WSB1	2.23397391087769e-299	0.690161142125415	0.837	0.603	7.52715169531128e-295	0	WSB1
TNFSF14	1.07078763094337e-296	0.292735809047109	0.185	0.028	3.6079118437006e-292	0	TNFSF14
PTGFRN	1.3008096522841e-296	0.535489050209843	0.443	0.182	4.38294804240606e-292	0	PTGFRN
UGP2	4.74067877409553e-296	0.801246943549604	0.755	0.55	1.59732430614375e-291	0	UGP2
IL6	2.23167425779995e-295	0.561080808988927	0.182	0.027	7.51940324423117e-291	0	IL6
HOPX	2.57114178607692e-294	0.977424845729594	0.314	0.089	8.66320513400757e-290	0	HOPX
FZD7	6.07941640935197e-294	0.416769103281198	0.329	0.099	2.04839856496705e-289	0	FZD7
ANXA5	2.18630461835514e-293	0.698208705901658	0.882	0.684	7.36653478108582e-289	0	ANXA5
ANGPTL2	3.14101270689921e-290	0.564171618055748	0.429	0.155	1.05833282146262e-285	0	ANGPTL2
RSPO3	3.72418723834308e-290	0.530874627813325	0.259	0.062	1.25482764808732e-285	0	RSPO3
PHLDB1	3.48048738877521e-289	0.562436048227236	0.435	0.177	1.17271542077392e-284	0	PHLDB1
SOCS3	6.54739264272818e-289	1.06109212051956	0.656	0.408	2.20607847704083e-284	0	SOCS3
KLF4	6.74310833094465e-287	0.902711333191631	0.482	0.205	2.27202292102849e-282	0	KLF4
AXIN2	1.74508334861477e-286	0.412221785138141	0.313	0.094	5.87988383482261e-282	0	AXIN2
MTUS1	3.41007446133579e-285	0.428530753454545	0.426	0.151	1.14899048900248e-280	0	MTUS1
MAP1LC3A	1.25288643337656e-284	0.546548586474997	0.601	0.294	4.221475548619e-280	0	MAP1LC3A
RPL34	2.33330469764927e-284	0.424700605080925	0.998	0.987	7.86183684825945e-280	0	RPL34
GSN	9.79899420623402e-283	2.66558865124313	0.888	0.646	3.30167310784849e-278	0	GSN
P4HA2	5.00458052022208e-282	0.618786612727928	0.505	0.238	1.68624336048363e-277	0	P4HA2
PLS3	4.05594429830684e-281	0.564350123168203	0.558	0.267	1.36660987187151e-276	0	PLS3
PLAT	9.09625676693097e-279	0.804403419958867	0.437	0.18	3.06489275504972e-274	0	PLAT
ANTXR2	1.08559030575316e-278	0.444883390106779	0.379	0.131	3.6577879762047e-274	0	ANTXR2
ALDH2	1.22792255435893e-278	0.712239699909939	0.669	0.397	4.13736225465697e-274	0	ALDH2
DPT	1.61668045401288e-278	1.56189356608781	0.373	0.132	5.44724312175101e-274	0	DPT
UCP2	6.92162877689007e-278	-0.955272251482674	0.052	0.365	2.33217360008534e-273	0	UCP2
SLC16A1	1.1767534226586e-277	0.446938416073219	0.378	0.14	3.9649529823059e-273	0	SLC16A1
UBA52	2.12433594608212e-277	-0.417058234934013	0.982	0.986	7.1577375367291e-273	0	UBA52
SYNGR2	8.93259156064824e-277	-0.791703183463143	0.129	0.441	3.00974740044482e-272	0	SYNGR2
EVA1C	1.25425997452526e-276	0.465724243303399	0.397	0.145	4.2261035581654e-272	0	EVA1C
RPS10	3.19281771252647e-276	-0.652326144173801	0.954	0.964	1.07578800005867e-271	0	RPS10
TFPI	4.09194126147708e-276	0.568187592341027	0.328	0.099	1.37873868864209e-271	0	TFPI
ADAMTS2	4.29884302279564e-276	0.399998121435756	0.295	0.083	1.44845216810076e-271	0	ADAMTS2
MCL1	5.41942086741623e-275	0.753501506630541	0.819	0.622	1.82601966706723e-270	0	MCL1
SNHG18	3.40082167717898e-273	0.426321375721598	0.452	0.186	1.14587285590869e-268	0	SNHG18
ZFP36L1	5.29714411940176e-273	0.741485107524328	0.917	0.769	1.78481973959123e-268	0	ZFP36L1
CD24	1.83345347506057e-272	-1.79756262496537	0.125	0.436	6.17763813886907e-268	0	CD24
TNNT1	6.13147512517797e-272	-0.99303381124736	0.09	0.397	2.06593922867746e-267	0	TNNT1
PLIN2	6.61788694382181e-272	0.581582251708692	0.578	0.302	2.22983082685132e-267	0	PLIN2
HS2ST1	3.92885292461039e-271	0.487732793187784	0.402	0.164	1.32378770441823e-266	0	HS2ST1
FIBIN	4.06517466125085e-271	0.773899662412683	0.403	0.153	1.36971995036186e-266	0	FIBIN
FBLN5	1.14539795514287e-270	1.17853381120285	0.424	0.177	3.85930387005839e-266	0	FBLN5
CAV1	1.88448170440471e-269	0.575676381771766	0.7	0.389	6.34957265482121e-265	0	CAV1
AADAC	2.01024354849767e-269	0.559445640891534	0.172	0.028	6.77331461230805e-265	0	AADAC
TFPI2	7.9861547826155e-268	1.05853435788152	0.377	0.137	2.69085499245447e-263	0	TFPI2
SLC19A2	4.1037421330346e-267	0.51034357523583	0.243	0.06	1.38271487430468e-262	0	SLC19A2
CCBE1	6.40242530148641e-267	0.326618649512069	0.208	0.041	2.15723318108283e-262	0	CCBE1
SOD2	4.07007987647997e-263	0.994290585578151	0.665	0.434	1.37137271358116e-258	0	SOD2
PDGFD	2.68949628330109e-262	0.377282684738682	0.3	0.087	9.0619887769547e-258	0	PDGFD
CHCHD10	1.66933813050477e-261	-0.826613058551357	0.382	0.642	5.62466789692277e-257	0	CHCHD10
COPZ2	5.75540388609741e-260	0.435481020773979	0.427	0.168	1.93922578538166e-255	0	COPZ2
UBB	1.63951573753538e-259	0.550308887720753	0.958	0.771	5.52418432605171e-255	0	UBB
REXO2	2.84394225012939e-259	0.619139664042869	0.725	0.472	9.58237901758596e-255	0	REXO2
FKBP11	2.37634247617473e-258	0.451874099532173	0.568	0.291	8.00684833922313e-254	0	FKBP11
MAF	6.69509702039099e-258	0.521340216291693	0.44	0.181	2.25584599005054e-253	0	MAF
PIM1	2.87647323982788e-256	0.680456146515616	0.451	0.202	9.69198893427604e-252	0	PIM1
GNG11	3.5077527096728e-256	0.402343691959544	0.73	0.4	1.18190219799715e-251	0	GNG11
GADD45B	7.3890180890402e-254	0.894671332228199	0.683	0.449	2.4896557549212e-249	0	GADD45B
VIPR2	1.37593984746634e-253	0.26726406475022	0.158	0.024	4.6360917220531e-249	0	VIPR2
FOSL2	1.04702078808827e-251	0.544766592149732	0.637	0.361	3.52783184338461e-247	0	FOSL2
ACTA2	4.7239847535072e-251	0.67874481625945	0.644	0.362	1.59169942284671e-246	0	ACTA2
CAPN2	5.37098371959914e-251	0.582214412126943	0.69	0.452	1.80969925448173e-246	0	CAPN2
WISP1	3.84487844559848e-249	0.274263298462965	0.184	0.036	1.29549334345995e-244	0	WISP1
GPRC5A	9.68389341526472e-249	0.419306278628847	0.301	0.093	3.26289104733929e-244	0	GPRC5A
KDELR3	1.98734529061736e-247	0.541402492551266	0.444	0.199	6.69616122220614e-243	0	KDELR3
EID1	8.71032114005981e-247	0.52590984881909	0.939	0.81	2.93485560493175e-242	0	EID1
SEMA5A	3.00824863536142e-246	0.410259110203112	0.334	0.116	1.01359929519868e-241	0	SEMA5A
CXXC5	4.17276975822276e-246	-0.79787806775806	0.148	0.443	1.40597304233558e-241	0	CXXC5
TIMP3	4.96648681458627e-246	1.15378911350652	0.642	0.39	1.6734080673067e-241	0	TIMP3
EGR3	1.09765640774706e-245	0.324958663394052	0.206	0.044	3.69844350026295e-241	0	EGR3
PARVA	1.40536442972291e-245	0.447626964253517	0.518	0.252	4.73523490950838e-241	0	PARVA
CLDN1	3.83930484961894e-243	0.891979731278353	0.402	0.178	1.29361537603061e-238	0	CLDN1
DOCK11	8.49036320294954e-243	0.29125527143932	0.265	0.073	2.86074297760182e-238	0	DOCK11
PCSK5	8.54737106738344e-243	0.561056498382656	0.302	0.099	2.87995120744418e-238	0	PCSK5
PNRC1	1.18743900117902e-241	0.776566132598656	0.891	0.79	4.00095697057259e-237	0	PNRC1
DHRS3	3.63459554102878e-240	0.790395248028658	0.519	0.265	1.22464062159424e-235	0	DHRS3
LTBP4	5.15335012033802e-240	0.774365913493995	0.612	0.333	1.73636978954669e-235	0	LTBP4
OSMR	1.70423612630744e-239	0.357266798486928	0.318	0.109	5.7422532039803e-235	0	OSMR
S100A10	3.6776634014136e-239	0.649685141444593	0.95	0.829	1.2391519064723e-234	0	S100A10
LINC01133	1.8518542874384e-238	0.402699163754606	0.291	0.088	6.23963783609496e-234	0	LINC01133
HCFC1R1	6.47449112884819e-238	0.583548381183953	0.788	0.57	2.18151504095411e-233	0	HCFC1R1
EPCAM	2.04088404821161e-236	-1.03781096555479	0.072	0.351	6.8765547120442e-232	0	EPCAM
TCEAL7	4.92701795103441e-236	0.385410622554317	0.315	0.104	1.66010942842153e-231	0	TCEAL7
PER1	9.44102001342912e-236	0.462409381087875	0.426	0.178	3.18105728332481e-231	0	PER1
MT-ND1	1.64933339867071e-234	-0.953817579531235	0.994	0.977	5.55726395348108e-230	0	MT-ND1
CNIH1	1.02186723107431e-233	0.534390025135128	0.683	0.457	3.44307944838177e-229	0	CNIH1
SEMA3D	3.52564852064173e-233	0.302159241396308	0.221	0.054	1.18793201254503e-228	0	SEMA3D
CLIC4	4.77549311212403e-233	0.518960594645793	0.571	0.32	1.60905464919907e-228	0	CLIC4
FOXO3	1.29352035306873e-232	0.622021268720239	0.642	0.41	4.35838747762979e-228	0	FOXO3
COLEC12	6.14806646038464e-232	0.486843906568099	0.344	0.12	2.071529513162e-227	0	COLEC12
RPS27A	9.74924620562516e-232	-0.498543382195041	0.997	0.986	3.28491101652334e-227	0	RPS27A
RCN3	1.06590690011391e-231	0.63983982582438	0.461	0.211	3.59146670924381e-227	0	RCN3
PDLIM1	2.41401945816266e-231	0.551229777052219	0.697	0.434	8.13379716233328e-227	0	PDLIM1
ITM2B	1.6890696296327e-229	0.589153622323935	0.989	0.929	5.69115121008441e-225	0	ITM2B
SPTBN1	9.80594083338670e-229	0.555556219521056	0.626	0.376	3.30401370440131e-224	0	SPTBN1
FMOD	1.72454062476167e-226	0.442939420816951	0.52	0.246	5.81066718107196e-222	0	FMOD
FBXO32	6.99997960002434e-226	0.944295924036812	0.456	0.223	2.3585731264322e-221	0	FBXO32
TNFRSF1A	9.34450986114357e-226	0.552813806684906	0.74	0.505	3.14853915261371e-221	0	TNFRSF1A
ATP5E	1.18949721488674e-225	-0.613694282918558	0.946	0.951	4.00789191583937e-221	0	ATP5E
LEPROT	1.75986458989795e-225	0.536265306746962	0.759	0.533	5.92968774920216e-221	0	LEPROT
ANTXR1	1.77997286589937e-225	0.546360422476897	0.545	0.272	5.99744057436135e-221	0	ANTXR1
ZFAND5	2.23741364987384e-225	0.833954833596713	0.779	0.597	7.53874155188491e-221	0	ZFAND5
RP11-536O18.1	1.63791169384994e-224	0.348145251133053	0.11	0.011	5.518779661258e-220	0	RP11-536O18.1
ISLR	4.26149143314941e-223	0.541367049086737	0.617	0.345	1.43586692348536e-218	0	ISLR
FOLR1	1.29645996061653e-222	-1.15147347932734	0.058	0.326	4.36829219130134e-218	0	FOLR1
MECOM	1.82262214633227e-222	-0.677107638261768	0.023	0.284	6.14114305985195e-218	0	MECOM
HLA-DQB1	1.17538193495074e-221	-1.42131659841936	0.088	0.362	3.96033189162301e-217	0	HLA-DQB1
STAT3	2.17821927387823e-221	0.56526562039067	0.725	0.509	7.33929202140531e-217	0	STAT3
PCOLCE2	4.79713988637457e-221	0.731719310326355	0.32	0.111	1.61634831331505e-216	0	PCOLCE2
MT-ND2	5.1311681816072e-221	-0.710612083569611	0.997	0.98	1.72889580711073e-216	0	MT-ND2
ROBO3	8.57964806989534e-221	0.390296582654846	0.333	0.121	2.89082662067054e-216	0	ROBO3
HNRNPA1	8.07188865603892e-220	-0.701802897985905	0.929	0.953	2.71974216376575e-215	0	HNRNPA1
CILP2	8.99416934556315e-219	0.368891762071441	0.182	0.04	3.03049541929405e-214	0	CILP2
NFIL3	3.03253171287809e-217	0.320790173655306	0.263	0.08	1.02178123533714e-212	0	NFIL3
DST	3.2361862002374e-217	0.480529627545865	0.575	0.3	1.09040057830799e-212	0	DST
HINT1	4.12059739249255e-217	-0.609738423317616	0.894	0.923	1.38839408542644e-212	0	HINT1
ZCCHC24	1.28167537294758e-216	0.407372973527602	0.378	0.154	4.31847700160957e-212	0	ZCCHC24
THBS1	4.88503907315247e-216	0.49082134380284	0.405	0.172	1.64596506530799e-211	0	THBS1
NFIX	8.77677918833284e-216	0.471314600551181	0.528	0.281	2.95724797971687e-211	0	NFIX
WT1	5.14049418453142e-215	0.485549065187149	0.541	0.272	1.73203811053602e-210	0	WT1
PFN1	1.63452073552565e-213	-0.836072788699971	0.919	0.906	5.50735416628012e-209	0	PFN1
RPL37A	1.97289219162213e-213	-0.411744100136314	0.994	0.983	6.64746295045159e-209	0	RPL37A
FAM153B	1.48284443840388e-212	0.325070001446185	0.205	0.05	4.99629605075802e-208	0	FAM153B
IFITM1	7.77090099509189e-212	0.458935167318724	0.522	0.261	2.61832738128626e-207	0	IFITM1
RTN4	7.88789067470988e-211	0.559827436592986	0.911	0.74	2.65774588393675e-206	0	RTN4
PPP1R15A	1.29801335695076e-210	0.600875355573789	0.676	0.458	4.37352620490991e-206	0	PPP1R15A
HSPB2	3.47464716084063e-210	0.335224948881276	0.358	0.14	1.17074761437364e-205	0	HSPB2
SULT1A1	4.70725248470137e-210	0.33803852072405	0.368	0.149	1.58606165219528e-205	0	SULT1A1
PRSS23	1.25798874512488e-209	0.804962851685926	0.562	0.321	4.23866727782376e-205	0	PRSS23
CCL2	1.55623702421849e-209	0.92146196552512	0.459	0.222	5.24358502940178e-205	0	CCL2
CDKN1C	4.03668090473235e-209	0.45140744572418	0.429	0.197	1.36011926404052e-204	0	CDKN1C
EIF4G2	4.7833077632695e-209	0.557249883387358	0.845	0.708	1.61168771775603e-204	0	EIF4G2
CXCL2	4.01917733903596e-208	0.83693148997841	0.293	0.098	1.35422161261478e-203	0	CXCL2
BCAM	4.91375880440185e-208	-1.69817054931329	0.301	0.533	1.65564189155516e-203	0	BCAM
NR4A3	1.22664376406483e-206	0.311448598315999	0.217	0.056	4.13305349864002e-202	0	NR4A3
DLC1	3.27467952469792e-206	0.315101704019326	0.274	0.087	1.10337051905172e-201	0	DLC1
ATP5G3	9.67128905931348e-206	-0.648312519938519	0.745	0.826	3.25864413564508e-201	0	ATP5G3
CLDN3	1.15492902380382e-205	-1.35616207227306	0.061	0.314	3.89141785280458e-201	0	CLDN3
TXNIP	1.40731143953792e-205	0.539534212986624	0.884	0.707	4.74179516437905e-201	0	TXNIP
CFB	7.14114885438642e-205	0.629767460499743	0.349	0.145	2.40613869499696e-200	0	CFB
AHR	2.49179120839514e-204	0.48184272080875	0.485	0.246	8.39584129756658e-200	0	AHR
RPS19	1.32421260475668e-203	-0.457827854031716	0.99	0.985	4.46180195046714e-199	0	RPS19
MIR22HG	4.95009873297129e-203	0.38781751789008	0.32	0.122	1.66788626708735e-198	0	MIR22HG
CD151	4.48094794100509e-201	0.494951304801899	0.793	0.587	1.50981059924225e-196	0	CD151
HMGA1	2.58022274479857e-200	-0.80204423212404	0.208	0.461	8.6938025163243e-196	0	HMGA1
WFDC2	4.39586493464681e-200	-2.56010791206049	0.358	0.551	1.4811427310799e-195	0	WFDC2
RHOU	7.12449888639484e-200	0.418343216485865	0.376	0.166	2.40052865478188e-195	0	RHOU
DPYSL2	1.16429395774366e-199	0.486464377264085	0.573	0.329	3.9229720612215e-195	0	DPYSL2
C1QTNF3	2.79915768135469e-199	0.953650149858612	0.24	0.076	9.43148189155649e-195	0	C1QTNF3
LMNA	4.77284953271229e-199	0.641453119770147	0.895	0.707	1.60816392155208e-194	0	LMNA
FOXO1	4.14972511645535e-198	0.390934542205101	0.329	0.129	1.39820838073846e-193	0	FOXO1
SPSB1	2.47831561392945e-197	0.422948346964258	0.354	0.153	8.35043662957391e-193	0	SPSB1
EGFR	2.51597474025398e-197	0.374466049501186	0.328	0.133	8.47732528981178e-193	0	EGFR
CPQ	5.3918455605789e-197	0.542146719559468	0.518	0.279	1.81672844318145e-192	0	CPQ
SLC44A1	6.58661397400928e-197	0.475393242164515	0.526	0.301	2.21929371240269e-192	0	SLC44A1
ADD3	1.57765404502825e-196	0.639606729817781	0.586	0.362	5.31574753931817e-192	0	ADD3
FAM114A1	2.59538394830467e-196	0.437515611735113	0.522	0.28	8.74488667541774e-192	0	FAM114A1
NCOA7	3.41806732220724e-196	0.557949421921406	0.451	0.237	1.15168360354451e-191	0	NCOA7
PAX8	1.2906210492361e-195	-0.678615491184323	0.053	0.299	4.34861856329611e-191	0	PAX8
COX6B1	4.04894968695366e-195	-0.504213259824012	0.9	0.901	1.36425310752217e-190	0	COX6B1
CHPF	7.58937700078561e-195	0.613054830630473	0.636	0.402	2.5571646866447e-190	0	CHPF
WBP1L	4.95280614254927e-192	0.465223471680988	0.443	0.231	1.66879850167055e-187	0	WBP1L
C1QTNF1	7.35914437564846e-192	0.28050109228527	0.346	0.132	2.47959010593099e-187	0	C1QTNF1
CNRIP1	1.89346854071964e-191	0.298796208365464	0.356	0.141	6.37985290110075e-187	0	CNRIP1
IGFL2	2.36207758624348e-191	0.412547559135464	0.12	0.018	7.95878421908879e-187	0	IGFL2
EGR2	5.14910845964409e-191	0.349584822978589	0.203	0.054	1.73494060439248e-186	0	EGR2
ARL6IP5	6.34909587058035e-191	0.529765914890087	0.797	0.581	2.13926436263334e-186	0	ARL6IP5
RUNX1	1.54497680923622e-190	0.594112668537793	0.444	0.231	5.20564486104052e-186	0	RUNX1
LSM4	1.77800558710465e-190	-0.711495105225695	0.442	0.621	5.99081202519042e-186	0	LSM4
EMX2	1.66964328202151e-189	-0.598504391683013	0.076	0.332	5.62569607444329e-185	0	EMX2
ADGRA2	3.35968912220819e-189	0.316099300117197	0.24	0.074	1.13201365283683e-184	0	ADGRA2
LTBP3	6.69948862646213e-189	0.541990822215406	0.587	0.36	2.25732569780015e-184	0	LTBP3
OAT	1.18779000699217e-188	0.443800451823681	0.574	0.34	4.00213964955942e-184	0	OAT
PLOD2	1.22564894723731e-188	0.489055105499465	0.471	0.249	4.1297015628214e-184	0	PLOD2
SNRPE	2.45503295343055e-188	-0.843022868849085	0.751	0.799	8.27198803328889e-184	0	SNRPE
SH3BP5	5.42295099040816e-188	0.444600807500892	0.523	0.283	1.82720910670812e-183	0	SH3BP5
SDCBP	9.2737478670584e-187	0.52519049219967	0.814	0.609	3.12469660632666e-182	0	SDCBP
HLA-DMB	2.52587864864397e-186	-0.900774052465467	0.059	0.296	8.51069551874099e-182	0	HLA-DMB
SGCE	3.35786439210586e-186	0.618698337712875	0.488	0.268	1.13139882827615e-181	0	SGCE
DES	5.78140761928115e-186	0.441580843525664	0.361	0.153	1.94798748324059e-181	0	DES
SCRG1	6.87292836624003e-186	0.393202683936513	0.14	0.027	2.31576448372092e-181	0	SCRG1
COX5B	6.89499934249792e-186	-0.503099976845821	0.911	0.906	2.32320107846125e-181	0	COX5B
PHYHD1	8.56910526894902e-186	0.274465233475213	0.289	0.105	2.88727432931968e-181	0	PHYHD1
LDB2	1.5336896914542e-185	0.261168423233468	0.295	0.104	5.16761404638579e-181	0	LDB2
PRELP	1.59778968722851e-185	0.899520746989962	0.369	0.163	5.38359257214773e-181	0	PRELP
MT-CO2	6.41400599488824e-184	-0.816568678626979	0.999	0.985	2.16113517991764e-179	0	MT-CO2
RUNX1T1	1.93467245855316e-183	0.360207898257836	0.33	0.13	6.51868538184901e-179	0	RUNX1T1
RASSF8	1.64097514934203e-182	0.252854846024673	0.259	0.088	5.52910166819303e-178	0	RASSF8
CDON	3.97560256649886e-182	0.267533004169943	0.23	0.073	1.33953952875613e-177	0	CDON
NFKBIA	1.42831515182245e-181	0.61356519030545	0.86	0.698	4.81256507255055e-177	0	NFKBIA
CLDN4	6.14324503459268e-181	-0.977725155545657	0.082	0.318	2.06990498195566e-176	0	CLDN4
CCNL1	6.38653484864698e-181	0.691659349635061	0.708	0.544	2.15187905190312e-176	0	CCNL1
VKORC1	2.50391521779281e-180	0.497276264366274	0.837	0.657	8.43669193483109e-176	0	VKORC1
HTRA3	2.69277591632986e-180	0.737065772938891	0.232	0.076	9.07303917248185e-176	0	HTRA3
TACC1	2.74242696139733e-180	0.532655185260988	0.577	0.332	9.24033340373215e-176	0	TACC1
TPM3	3.87879239426897e-180	-0.686829415582862	0.527	0.683	1.30692030932499e-175	0	TPM3
RNASE4	5.56979711775047e-180	0.391337040190931	0.213	0.062	1.87668744085484e-175	0	RNASE4
CREB3L1	8.30648847354837e-179	0.35241700507737	0.31	0.116	2.79878822627739e-174	0	CREB3L1
TGFBR2	2.76728361589747e-178	0.482585188806164	0.482	0.261	9.32408541540492e-174	0	TGFBR2
RPS27L	3.01470489891471e-177	0.529442484489724	0.909	0.797	1.01577466864032e-172	0	RPS27L
RNH1	3.7861861380636e-177	0.480330249366157	0.792	0.63	1.27571755735915e-172	0	RNH1
WBP5	4.3865278029807e-177	0.471236862595494	0.884	0.672	1.47799667793632e-172	0	WBP5
F10	1.40795850362469e-176	0.704665901593533	0.189	0.052	4.74397538211304e-172	0	F10
SMIM22	1.78379504505421e-176	-0.748477262690641	0.028	0.248	6.01031902480566e-172	0	SMIM22
FAM3C	1.845156170755e-176	0.602431766787647	0.656	0.451	6.21706920174189e-172	0	FAM3C
FABP5	2.56041489641725e-176	-0.947641341274022	0.228	0.475	8.62706195198828e-172	0	FABP5
NUCB2	2.66770979982463e-176	0.493289652521278	0.598	0.388	8.98858139952912e-172	0	NUCB2
CKB	1.01515930237702e-175	-1.15163111762526	0.234	0.455	3.42047775342912e-171	0	CKB
SYNPO2	1.75089699236352e-175	0.262636944168209	0.276	0.093	5.89947232606963e-171	0	SYNPO2
SEMA3B	1.06737942514816e-174	0.518829209972394	0.366	0.174	3.59642823509422e-170	0	SEMA3B
UAP1	5.87726921200254e-174	0.697979239885074	0.481	0.282	1.98028708829214e-169	0	UAP1
NT5E	6.83361558814351e-174	0.371788403671104	0.31	0.124	2.30251843626907e-169	0	NT5E
GEM	1.97594676470543e-173	0.541098565122196	0.219	0.068	6.65775502899847e-169	0	GEM
PRAME	2.01841652357697e-173	-0.491936312950889	0.014	0.225	6.80085263454023e-169	0	PRAME
HSPG2	3.4478387396816e-173	0.454717319506145	0.51	0.295	1.16171478494832e-168	0	HSPG2
FERMT2	7.07583001074885e-173	0.388961746695171	0.476	0.258	2.38413016382172e-168	0	FERMT2
PPP1R14A	1.08234034654452e-171	-1.0722079054016	0.037	0.258	3.64683756364711e-167	0	PPP1R14A
RAB31	1.30571046968399e-171	0.490545078696694	0.582	0.347	4.39946085655323e-167	0	RAB31
RPS11	1.54283179012985e-171	-0.397417722941185	0.983	0.977	5.19841743366353e-167	0	RPS11
SLC20A1	2.5840061726341e-171	0.513778399444805	0.396	0.199	8.70655039807335e-167	0	SLC20A1
WDR86	1.73574505340071e-170	0.320054703980726	0.229	0.076	5.84841938292836e-166	0	WDR86
RPL35A	3.69750480661895e-170	-0.515236668381359	0.995	0.986	1.24583726954219e-165	0	RPL35A
RNASE1	3.84143704643828e-170	-1.53915496116453	0.193	0.427	1.29433379842691e-165	0	RNASE1
SPON1	1.19486686752909e-169	0.42280863028066	0.46	0.234	4.0259844234525e-165	0	SPON1
ELF3	2.53482975474138e-169	-0.78219288966918	0.054	0.275	8.54085537562561e-165	0	ELF3
CMTM3	4.31203404796169e-169	0.505489334079934	0.577	0.361	1.45289675212021e-164	0	CMTM3
CTSO	1.21133259484888e-168	0.347102351566427	0.357	0.161	4.08146404508382e-164	0	CTSO
MAL	2.65970501300423e-168	-0.643993074630068	0.011	0.215	8.96161007081646e-164	0	MAL
ITM2A	3.03257744639575e-167	1.23477516215558	0.355	0.159	1.02179664478858e-162	0	ITM2A
ACADVL	4.98357280420109e-167	0.487915855694467	0.687	0.517	1.67916502064752e-162	0	ACADVL
FHL1	1.02318028006698e-166	0.804852644032765	0.501	0.299	3.44750363565768e-162	0	FHL1
IFI16	1.11528742271437e-166	0.433462916006166	0.776	0.55	3.7578494420938e-162	0	IFI16
BMP1	1.54480120372422e-166	0.378091295829756	0.358	0.164	5.20505317582839e-162	0	BMP1
GPX8	5.45253158451246e-166	0.433939216171356	0.525	0.308	1.83717599208563e-161	0	GPX8
ECM1	5.52271242119901e-166	0.414155628766494	0.376	0.166	1.8608227231988e-161	0	ECM1
CILP	7.7883812079752e-166	0.669339535143352	0.22	0.073	2.62421716421516e-161	0	CILP
SEP15	6.62033793992432e-165	0.45392524205042	0.83	0.634	2.2306566654781e-160	0	SEP15
ATP5G2	1.13543447181081e-164	-0.449585162045623	0.916	0.94	3.82573290931934e-160	0	ATP5G2
MBNL2	1.1514496031269e-164	0.404957145728323	0.421	0.22	3.87969429277577e-160	0	MBNL2
PHLDA1	1.57956164180191e-164	0.828310608649117	0.482	0.271	5.32217499588736e-160	0	PHLDA1
DSE	2.18209078205116e-164	0.366062083114815	0.394	0.189	7.35233668104319e-160	0	DSE
VIT	5.00068965611338e-164	0.294494308222324	0.1	0.014	1.68493237273084e-159	0	VIT
ZBTB16	1.16812005390774e-163	0.41133749723778	0.395	0.175	3.93586370963673e-159	0	ZBTB16
IGFBP5	2.92496233179298e-163	0.61443880382425	0.749	0.507	9.85536808074327e-159	0	IGFBP5
TNFAIP3	3.4736326434044e-163	0.556732513158644	0.423	0.213	1.17040578286868e-158	0	TNFAIP3
CSF1	6.42239369955139e-163	0.325136129699595	0.262	0.1	2.16396133312685e-158	0	CSF1
SPATS2L	6.62831105449863e-163	0.478050510701043	0.664	0.448	2.23334312670277e-158	0	SPATS2L
COX5A	6.95024977934907e-163	-0.597333412272009	0.602	0.717	2.34181716065388e-158	0	COX5A
GADD45A	8.46478171894269e-163	0.533040056531085	0.481	0.278	2.85212355238055e-158	0	GADD45A
H2AFY	1.92977342693927e-162	-0.643888902992266	0.506	0.66	6.50217858472918e-158	0	H2AFY
SGCB	7.36593367323283e-162	0.347003558341411	0.383	0.186	2.48187769185907e-157	0	SGCB
GPSM3	1.40095578611003e-160	-0.643198477456598	0.069	0.29	4.72038042571912e-156	0	GPSM3
FAM213A	1.50328805556226e-160	-0.642662134583735	0.234	0.461	5.06517877441146e-156	0	FAM213A
H6PD	1.83216628788304e-160	0.381391509274633	0.385	0.195	6.17330109039312e-156	0	H6PD
RPS26	4.61070687407706e-159	0.280564852366288	0.987	0.944	1.55353157415152e-154	0	RPS26
MYL9	6.34316047227152e-159	-0.254404874271687	0.837	0.634	2.13726448952716e-154	0	MYL9
FKBP10	7.26066456262437e-159	0.487413435018386	0.615	0.381	2.44640831773065e-154	0	FKBP10
RCN1	7.32096691973232e-159	0.494527904267178	0.693	0.489	2.46672659393461e-154	0	RCN1
SCARB2	1.35614052791392e-158	0.430365072158735	0.554	0.345	4.56937989475316e-154	0	SCARB2
TMEM43	3.76788340611838e-158	0.402812783385936	0.454	0.251	1.26955063485753e-153	0	TMEM43
ROR2	5.70960545238671e-158	0.257127002704252	0.278	0.109	1.92379446112718e-153	0	ROR2
S100A6	1.80803945924566e-157	0.471568809260293	0.991	0.961	6.09200815398232e-153	0	S100A6
CHCHD2	1.89680926214857e-157	-0.460986509573492	0.933	0.922	6.39110912788341e-153	0	CHCHD2
EHD2	2.57247529628652e-157	0.261571456203682	0.429	0.203	8.66769826330782e-153	0	EHD2
IER2	2.85442713097496e-157	0.867383834664559	0.797	0.716	9.61770677510703e-153	0	IER2
CCND2	3.35487914972031e-157	0.346778991045119	0.439	0.228	1.13039298070676e-152	0	CCND2
CEBPD	5.75740563585081e-157	0.531812495409996	0.625	0.414	1.93990025494357e-152	0	CEBPD
EFNA5	1.06826926318725e-156	0.321196516974596	0.361	0.169	3.59942645538312e-152	0	EFNA5
MPDZ	1.46907147607954e-156	0.255012935309241	0.302	0.125	4.94988943150241e-152	0	MPDZ
AXL	3.30378455578289e-156	0.518711402931997	0.441	0.234	1.11317716822549e-151	0	AXL
SEC24D	4.55336748226171e-156	0.391379955667476	0.403	0.208	1.53421163947326e-151	0	SEC24D
COX8A	5.01777699625898e-156	-0.544161045522327	0.804	0.839	1.6906897811195e-151	0	COX8A
TPM1	6.69583221397789e-156	0.646308729971299	0.773	0.609	2.25609370617771e-151	0	TPM1
PLAGL1	1.00348953744787e-155	0.41690212177266	0.429	0.217	3.38115764747685e-151	0	PLAGL1
LITAF	2.58774551255946e-155	-0.583157954036282	0.31	0.545	8.71914973001785e-151	0	LITAF
MSRB3	2.60221699583896e-155	0.30117285270451	0.403	0.194	8.76790994577978e-151	0	MSRB3
ASRGL1	2.96993634324995e-155	-0.45813464749813	0.018	0.213	1.00069035149464e-150	0	ASRGL1
FMO2	3.78342728459097e-155	0.321041141944221	0.124	0.025	1.27478798927008e-150	0	FMO2
C1orf186	4.01314940912921e-155	-0.893706017178083	0.037	0.238	1.352190561912e-150	0	C1orf186
DDX5	4.97087242957589e-155	0.423039594828844	0.95	0.862	1.6748857564213e-150	0	DDX5
NFE2L2	1.24137743433008e-154	0.486512594955423	0.743	0.572	4.18269712723176e-150	0	NFE2L2
SSPN	1.298256434053e-154	0.489293006990998	0.578	0.366	4.37434522889818e-150	0	SSPN
LGALS3	1.71409012350594e-154	0.4174629901955	0.874	0.662	5.77545526214091e-150	0	LGALS3
CXCL1	5.77493859878554e-154	0.526020920277328	0.141	0.032	1.9458078114748e-149	0	CXCL1
HMGA2	6.25491856949329e-154	-0.718001146603348	0.03	0.229	2.10753226280507e-149	0	HMGA2
UGDH	8.84201000115076e-154	0.446478736290417	0.429	0.238	2.97922684978774e-149	0	UGDH
ABCA10	3.2133660346789e-153	0.282139220497357	0.105	0.017	1.08271155172471e-148	0	ABCA10
GNG12	3.86225517706004e-153	0.393451752690173	0.478	0.283	1.30134825935861e-148	0	GNG12
DBI	6.23321030312323e-153	-0.699817475331544	0.676	0.757	2.10021787953434e-148	0	DBI
DNAJB1	1.04836659749509e-151	0.600772446346155	0.601	0.43	3.53236641359997e-147	0	DNAJB1
ITGAV	1.38971473062562e-151	0.44856106375543	0.506	0.308	4.68250481336998e-147	0	ITGAV
ITGB5	3.17573376557722e-151	0.461391809798695	0.47	0.264	1.07003173497359e-146	0	ITGB5
ASPH	1.58271320151107e-150	0.415717886487092	0.573	0.374	5.33279386117141e-146	0	ASPH
TMC6	2.22586697167946e-150	-0.2686209079946	0.022	0.217	7.49983617437678e-146	0	TMC6
CDC42EP1	3.29960751793297e-150	0.387844958279291	0.489	0.29	1.11176975709234e-145	0	CDC42EP1
FRMD6	6.40651593610515e-150	0.315019827121905	0.301	0.126	2.15861147951127e-145	0	FRMD6
SULF2	1.17800252418912e-149	0.350711093137961	0.369	0.18	3.96916170500283e-145	0	SULF2
ANKRD28	1.29889163237367e-148	0.538085671131598	0.434	0.247	4.37648546611985e-144	0	ANKRD28
SPTAN1	1.51538143889238e-148	0.410936193392543	0.525	0.334	5.10592622020397e-144	0	SPTAN1
HSP90AB1	1.53072138486134e-148	-0.716095354382318	0.903	0.915	5.15761263415181e-144	0	HSP90AB1
MST1	1.8881352060855e-148	0.295627319412326	0.235	0.086	6.36188276338447e-144	0	MST1
EIF1	3.99162121677168e-148	0.255307358784637	0.994	0.975	1.34493685277905e-143	0	EIF1
AZI2	6.63264984004174e-148	0.39988419382944	0.491	0.296	2.23480503710366e-143	0	AZI2
SGCD	7.59559508568319e-148	0.254809247504855	0.201	0.066	2.55925980817009e-143	0	SGCD
FABP4	1.82481917002435e-147	-0.493147111858042	0.27	0.101	6.14854571148005e-143	0	FABP4
RPL18A	2.48100626134035e-147	-0.367198129824094	0.993	0.984	8.35950249696018e-143	0	RPL18A
PDZRN3	2.50517117838926e-147	0.25543262128716	0.212	0.072	8.44092376846478e-143	0	PDZRN3
COX7C	4.8063296835534e-147	-0.426909646165123	0.959	0.959	1.61944472357648e-142	0	COX7C
PRNP	7.55089285956909e-147	0.416222233028331	0.612	0.405	2.54419784010321e-142	0	PRNP
AC090498.1	7.99595189800133e-147	-0.470915405410713	0.364	0.62	2.69415603251257e-142	0	AC090498.1
GLI3	9.46828008352783e-147	0.333686287550608	0.387	0.19	3.19024229134387e-142	0	GLI3
GMFG	1.64253185660953e-146	-0.849796237153997	0.069	0.271	5.53434683766016e-142	0	GMFG
CCND1	8.55446757566773e-146	-0.54487982091982	0.114	0.332	2.88234230494549e-141	0	CCND1
CORO1A	2.42953516788339e-145	-0.925449068199984	0.053	0.252	8.18607579466631e-141	0	CORO1A
GAS7	2.77418966950967e-145	0.375251574473059	0.298	0.13	9.34735467244587e-141	0	GAS7
H2AFZ	7.18714255749206e-145	-0.822335012157384	0.721	0.791	2.42163581332138e-140	0	H2AFZ
HSPE1	8.05342896832291e-145	-0.624396381439443	0.746	0.779	2.71352235658672e-140	0	HSPE1
FEZ1	1.20604532367278e-144	0.272921797983209	0.265	0.104	4.06364911358305e-140	0	FEZ1
CALCOCO1	1.28421913679609e-144	0.360731893274187	0.431	0.241	4.32704795952074e-140	0	CALCOCO1
TUBB6	5.1261284249849e-144	0.415468047526678	0.518	0.316	1.72719771151441e-139	0	TUBB6
COX20	6.28813247574299e-144	-0.525989265514048	0.356	0.559	2.11872335637684e-139	0	COX20
VAMP5	6.50520069159133e-144	0.25646997167566	0.644	0.399	2.19186232102478e-139	0	VAMP5
KLF2	8.04718190945518e-144	0.2969420004091	0.303	0.123	2.71141747257183e-139	0	KLF2
BACE1	8.74983943301415e-144	0.277878606853248	0.295	0.131	2.94817089855979e-139	0	BACE1
CD200	1.18600223524524e-143	0.322788345700529	0.347	0.165	3.9961159314353e-139	0	CD200
RBMS1	1.48233882430432e-143	0.460234730635545	0.646	0.467	4.99459243461096e-139	0	RBMS1
SRPX2	1.66043355821864e-143	0.290094004987814	0.22	0.079	5.59466483106187e-139	0	SRPX2
EPHX1	2.30096949237743e-143	0.487015329130223	0.608	0.385	7.75288660761652e-139	0	EPHX1
UGCG	2.57853111130654e-143	0.378464962441299	0.412	0.225	8.68810272643626e-139	0	UGCG
HSD17B11	5.40510820927688e-143	0.450314585638164	0.639	0.442	1.82119716003375e-138	0	HSD17B11
B4GALT1	1.14041165558618e-142	0.484141678375619	0.466	0.271	3.84250303233208e-138	0	B4GALT1
GTF2I	2.4492098258843e-142	-0.476690098201275	0.294	0.533	8.25236758733455e-138	0	GTF2I
SELENBP1	6.98099391239421e-142	0.400681252557637	0.476	0.272	2.35217608884211e-137	0	SELENBP1
SMARCA2	2.51509007708206e-141	0.340339774496488	0.489	0.278	8.47434450572028e-137	0	SMARCA2
TMEM45A	2.52905694139152e-141	0.273193170489981	0.484	0.263	8.52140445832458e-137	0	TMEM45A
CDKN1A	5.08852512285969e-141	0.49999889809416	0.521	0.321	1.71452765489634e-136	0	CDKN1A
BDH2	1.9016311520712e-140	0.388370397106129	0.44	0.25	6.4073560037887e-136	0	BDH2
TWIST2	2.65587862558476e-140	0.268236935445195	0.286	0.116	8.94871744104529e-136	0	TWIST2
UFSP2	3.14924625526888e-140	0.321194521008194	0.416	0.227	1.0611070332503e-135	0	UFSP2
MORF4L1	4.45117813158113e-140	0.364788580307363	0.923	0.83	1.49977995965495e-135	0	MORF4L1
NTM	8.08947677172358e-140	0.340566916270488	0.19	0.061	2.72566830346454e-135	0	NTM
VMP1	8.40944924659973e-140	0.592982239235988	0.774	0.6	2.83347982914931e-135	0	VMP1
TNKS1BP1	1.47973126148934e-139	0.316317558107792	0.324	0.157	4.98580651246218e-135	0	TNKS1BP1
PLK3	1.69097008454551e-139	0.35518456709079	0.35	0.175	5.69755460286763e-135	0	PLK3
SEPT11	2.02183414606189e-139	0.564256118410864	0.541	0.352	6.81236797174092e-135	0	SEPT11
FGFR1	2.10047946478535e-139	0.457013218679545	0.557	0.348	7.07735550864776e-135	0	FGFR1
CALHM2	2.11983828605449e-139	0.368123873583261	0.413	0.219	7.14258312103201e-135	0	CALHM2
RNASET2	2.78163103734116e-139	-0.878744304960346	0.419	0.578	9.37242761721732e-135	0	RNASET2
SEC31A	7.52248957960933e-139	0.425464643054699	0.621	0.437	2.53462763895357e-134	0	SEC31A
RABAC1	1.13538437842412e-138	0.379047956582148	0.897	0.747	3.82556412466222e-134	0	RABAC1
DNAJB4	4.10112401376185e-138	0.340321617295117	0.353	0.171	1.38183272519692e-133	0	DNAJB4
HLA-DQA1	7.87180401540943e-138	-1.63913579066222	0.073	0.266	2.65232564495205e-133	0	HLA-DQA1
PLAC9	1.32819511428965e-137	1.25943390485485	0.332	0.161	4.47522061808753e-133	0	PLAC9
HNRNPA3	4.38173909262772e-137	-0.514879511013012	0.641	0.757	1.47638316986998e-132	0	HNRNPA3
SLC25A5	6.3162604384322e-137	-0.653178060558643	0.673	0.754	2.12820079212535e-132	0	SLC25A5
ECHDC2	2.37836422180802e-136	0.381730279102473	0.466	0.272	8.01366040895995e-132	0	ECHDC2
HLA-DMA	1.41005198598874e-135	-1.11100644470392	0.138	0.339	4.75102916159047e-131	0	HLA-DMA
P3H1	3.57821505709341e-135	0.368161935735007	0.37	0.192	1.20564378133705e-130	0	P3H1
PRKX	6.5710427878713e-135	-0.33134464743036	0.06	0.256	2.21404715694536e-130	0	PRKX
NACA	7.79996179122545e-135	-0.415181852877129	0.971	0.972	2.6281191259355e-130	0	NACA
PTPRC	6.55090211266347e-134	-0.806455593585346	0.046	0.23	2.20726095784083e-129	0	PTPRC
AFAP1	9.4374548326614e-134	0.25610464998494	0.261	0.111	3.17985603131693e-129	0	AFAP1
HDLBP	1.24725044167669e-133	0.436237324715792	0.732	0.563	4.20248563818545e-129	0	HDLBP
ADAM9	2.75683074839442e-133	0.338921526142905	0.372	0.197	9.28886552364015e-129	0	ADAM9
SLC38A1	7.27557621878517e-133	-0.475988746464071	0.138	0.341	2.45143265115747e-128	0	SLC38A1
SORL1	8.76721381331441e-133	-0.358133001321546	0.029	0.209	2.95402502225816e-128	0	SORL1
LRIG3	9.12953900184142e-133	0.251300535296088	0.213	0.08	3.07610687128045e-128	0	LRIG3
PDK4	9.30302817551933e-133	0.594093665839115	0.505	0.296	3.13456231345948e-128	0	PDK4
DCDC2	9.50082361141259e-133	-0.303467628020905	0.008	0.175	3.20120750762936e-128	0	DCDC2
MT-ATP6	1.85463521437437e-132	-0.53751217008253	0.996	0.977	6.249007891313e-128	0	MT-ATP6
RNF144B	2.06328084355195e-132	-0.362009478522687	0.023	0.197	6.95201847426395e-128	0	RNF144B
CLDN7	8.6748151926605e-132	-0.545146214029086	0.056	0.241	2.92289223101503e-127	0	CLDN7
LYPD6B	1.61346351780572e-131	-0.420254069035002	0.021	0.195	5.43640397689458e-127	0	LYPD6B
PAPSS2	2.18428715859992e-131	0.264386039106595	0.278	0.119	7.35973715218656e-127	0	PAPSS2
SCP2	8.59894463333199e-131	0.378410128232465	0.755	0.583	2.89732840475488e-126	0	SCP2
SNX9	4.27794801770277e-130	0.411439574362664	0.434	0.257	1.44141180508477e-125	0	SNX9
MPZL1	6.94267368884104e-130	0.429226421324799	0.548	0.368	2.3392644727181e-125	0	MPZL1
NDUFS6	9.88651581306108e-130	-0.549221391061231	0.637	0.72	3.3311626380528e-125	0	NDUFS6
TSC22D3	1.27280466120156e-129	0.576250849071	0.807	0.646	4.28858802545252e-125	0	TSC22D3
FAM20A	1.76421986679943e-129	0.313286732713542	0.306	0.144	5.94436241919401e-125	0	FAM20A
PDGFRB	4.57113421605918e-129	0.307376941314275	0.41	0.208	1.54019796275898e-124	0	PDGFRB
SNRPB	5.62824561515978e-129	-0.516053997698763	0.606	0.703	1.89638107757194e-124	0	SNRPB
WEE1	5.95244721817344e-129	0.380565730803935	0.301	0.144	2.00561756569136e-124	0	WEE1
JUND	1.17827792770056e-128	0.479627537944006	0.673	0.499	3.97008964959427e-124	0	JUND
TPD52	4.80327218486457e-128	-0.36011847655626	0.091	0.287	1.61841452996827e-123	0	TPD52
TGIF1	6.52852843258952e-128	0.475658685704477	0.609	0.443	2.19972237007671e-123	0	TGIF1
PSMC1	3.15850824438759e-127	-0.369995767205134	0.201	0.427	1.06422776786395e-122	0	PSMC1
PSAT1	4.97228921544887e-127	-0.347968014628131	0.028	0.201	1.67536312825334e-122	0	PSAT1
DEK	6.39310707078004e-127	-0.622203364821135	0.605	0.703	2.15409349642863e-122	0	DEK
FAH	6.46209209134179e-127	0.365608965834128	0.326	0.164	2.1773373092567e-122	0	FAH
GAS6	3.42904032411735e-126	0.50453642461371	0.502	0.31	1.1553808468081e-121	0	GAS6
EMILIN2	6.93248342671191e-126	0.260235328397392	0.239	0.096	2.33583096579631e-121	0	EMILIN2
SOX17	9.35898581448281e-126	-0.668512569812076	0.045	0.219	3.15341668033184e-121	0	SOX17
SORT1	2.77596085382593e-125	-0.324429612415837	0.038	0.213	9.3533225008811e-121	0	SORT1
PHPT1	3.32425966309655e-125	0.383812731233023	0.817	0.674	1.12007605088375e-120	0	PHPT1
MEX3A	3.45273447648478e-125	-0.475636934741432	0.083	0.273	1.16336435450678e-120	0	MEX3A
CSTB	4.96905671930145e-125	-0.848818946803988	0.788	0.809	1.67427397100143e-120	0	CSTB
TMEM165	2.14575050967501e-124	0.397958804982464	0.661	0.49	7.22989176729898e-120	0	TMEM165
AGTR1	2.64075665378066e-124	0.272646146732651	0.1	0.02	8.89776546924854e-120	0	AGTR1
IFI27L2	3.78000885815998e-124	0.382120204803932	0.742	0.577	1.27363618466842e-119	0	IFI27L2
SPG20	3.90325937396283e-124	0.371413167316132	0.481	0.293	1.31516421346304e-119	0	SPG20
PALLD	7.13406197287824e-124	0.461967341278342	0.498	0.3	2.40375084114159e-119	0	PALLD
LAGE3	7.92541943762403e-124	-0.570773545955005	0.304	0.487	2.67039082531304e-119	0	LAGE3
CMBL	1.19532363253469e-123	0.260540308559831	0.309	0.144	4.02752344746238e-119	0	CMBL
TGFB1I1	1.38200016378228e-123	0.278736540903506	0.53	0.31	4.65651135184801e-119	0	TGFB1I1
FKBP7	1.43997181452997e-123	0.359666329409487	0.472	0.275	4.85184103187729e-119	0	FKBP7
ALDH1A1	1.71385524502182e-123	0.741889295034449	0.37	0.194	5.77466386257652e-119	0	ALDH1A1
RERG	1.83232798561574e-123	0.309927989000493	0.294	0.128	6.17384591473368e-119	0	RERG
KCNE4	2.5062982839666e-123	0.387387280622463	0.18	0.061	8.44472143799707e-119	0	KCNE4
FCGRT	3.22415258574947e-123	0.378156701810595	0.853	0.66	1.08634597224243e-118	0	FCGRT
PLEKHH2	3.36711695536499e-123	0.336271241404833	0.281	0.123	1.13451638694068e-118	0	PLEKHH2
NABP1	3.683099094629e-123	0.33350759934518	0.38	0.204	1.2409834089443e-118	0	NABP1
PGAM1	3.88759170959373e-123	-0.585099344230116	0.39	0.565	1.30988515063051e-118	0	PGAM1
ATP6V1B1	5.0579145463074e-123	-0.39133809528145	0.019	0.182	1.70421372723282e-118	0	ATP6V1B1
RPS2	5.90089064479741e-123	-0.360358381141077	0.994	0.985	1.98824609385804e-118	0	RPS2
CCDC109B	6.28982243974168e-123	0.304077295119455	0.425	0.237	2.11929277284656e-118	0	CCDC109B
CTTN	7.48833050654167e-123	0.398871315824797	0.553	0.359	2.52311808087415e-118	0	CTTN
CEBPB	8.24198995531059e-123	0.456920938629159	0.584	0.415	2.77705609554235e-118	0	CEBPB
ST14	1.01416972563651e-122	-0.289397883460667	0.021	0.185	3.41714347355967e-118	0	ST14
MZT2B	1.02590666009715e-122	-0.474232646005518	0.783	0.824	3.45668990053133e-118	0	MZT2B
NDFIP2	1.7424124721614e-122	0.307801610125387	0.358	0.194	5.87088458370063e-118	0	NDFIP2
HN1	2.519512084167e-122	-0.65485313907021	0.365	0.534	8.4892440163923e-118	0	HN1
NOTCH2	9.27327067224305e-122	0.370959571010107	0.446	0.275	3.12453582030557e-117	0	NOTCH2
TNFSF10	4.33743051270704e-121	0.400825398730868	0.482	0.292	1.46145383695151e-116	0	TNFSF10
KLK6	4.58932142483937e-121	-0.41153490693914	0.025	0.189	1.54632596088538e-116	0	KLK6
HLA-DRB5	4.65787014974436e-121	-1.57126146236764	0.131	0.315	1.56942276825487e-116	0	HLA-DRB5
FHL3	4.96202974164227e-121	0.348161402746278	0.355	0.193	1.67190630114894e-116	0	FHL3
BANF1	5.58091067144587e-121	-0.474272815299535	0.633	0.734	1.88043204163697e-116	0	BANF1
ADAMTS1	1.78286542146766e-120	0.570237228622484	0.437	0.255	6.00718675109315e-116	0	ADAMTS1
AHNAK	2.7528079864977e-120	0.369724888809669	0.762	0.569	9.27531122970534e-116	0	AHNAK
HCST	3.12138595769145e-120	-0.96114318817801	0.072	0.251	1.05171978458456e-115	0	HCST
CENPF	5.09219917186416e-120	-0.811070396566851	0.029	0.194	1.71576558896791e-115	0	CENPF
KLF10	5.44182656400915e-120	0.416707352493494	0.418	0.25	1.83356904247724e-115	0	KLF10
PEG10	5.48007167288312e-120	-0.632356373122179	0.124	0.315	1.84645534946124e-115	0	PEG10
ADH5	6.64187845547946e-120	0.412225463432264	0.585	0.424	2.23791452678925e-115	0	ADH5
PDIA3	1.16041455074452e-119	0.436367147783655	0.829	0.695	3.90990078727858e-115	0	PDIA3
KDELC2	1.37195552369276e-119	0.280934184038566	0.268	0.121	4.62266694153039e-115	0	KDELC2
IER3	4.87173326747909e-119	0.724444139481858	0.52	0.356	1.64148180714441e-114	0	IER3
MARVELD1	7.45407040979929e-119	0.292219704868124	0.35	0.183	2.51157448387777e-114	0	MARVELD1
HSPA5	1.04484407552908e-118	0.391137622593261	0.731	0.561	3.52049762808768e-114	0	HSPA5
LYPD1	1.18335245556813e-118	-0.53758597052954	0.063	0.241	3.98718776379127e-114	0	LYPD1
FAM46A	2.75677707898614e-118	0.523133825539435	0.395	0.223	9.28868468993589e-114	0	FAM46A
ARMCX1	7.22388567775085e-118	0.351273743629619	0.412	0.235	2.43401604026137e-113	0	ARMCX1
PTTG1	8.39395228193114e-118	-0.714967674920882	0.078	0.259	2.82825828187388e-113	0	PTTG1
BEX2	1.03589213969104e-117	-0.500153053674456	0.182	0.369	3.490334975475e-113	0	BEX2
CD37	1.06876308186659e-117	-0.674149462036027	0.039	0.204	3.6010903280413e-113	0	CD37
GOLM1	6.00080299578161e-117	0.311357194023964	0.373	0.207	2.02191056139865e-112	0	GOLM1
ITGA1	7.50091891673162e-117	0.306970665221428	0.279	0.126	2.52735961980355e-112	0	ITGA1
IL33	1.95226115594874e-116	0.257432028719637	0.141	0.04	6.57794873885369e-112	0	IL33
CAMK2D	3.46373225826629e-116	0.284858690894619	0.338	0.174	1.16706994710024e-111	0	CAMK2D
ID2	5.20134449344732e-116	0.586375134827612	0.672	0.506	1.75254101362214e-111	0	ID2
LAPTM5	6.10098864668157e-116	-1.33423915008416	0.107	0.284	2.05566711461289e-111	0	LAPTM5
CMTM7	1.9352336394694e-115	-0.352340218356163	0.123	0.316	6.52057622482819e-111	0	CMTM7
S100A14	2.95091111878957e-115	-0.508278602395835	0.044	0.21	9.94279992364956e-111	0	S100A14
SLC2A1	3.06613410548664e-115	-0.328055089019471	0.041	0.21	1.03310322550267e-110	0	SLC2A1
LAMB2	4.70126093884061e-115	0.492402824184279	0.446	0.272	1.58404286073295e-110	0	LAMB2
CKS2	5.1616354313822e-115	-0.530958009204221	0.164	0.358	1.73916144224992e-110	0	CKS2
NFIC	5.30445483297762e-115	0.347265830507457	0.742	0.57	1.78728301142348e-110	0	NFIC
FXYD3	8.04770710531974e-115	-0.5147590124588	0.029	0.188	2.71159443206643e-110	0	FXYD3
AK3	1.10823596623032e-114	0.31968389393402	0.499	0.325	3.73409026461644e-110	0	AK3
RPS28	1.14597719921986e-114	-0.302117664873085	0.996	0.983	3.86125557505139e-110	0	RPS28
SMTN	1.20076979097128e-114	0.302958513203603	0.385	0.215	4.04587373369863e-110	0	SMTN
NUCB1	1.43494584719047e-114	0.388673693894279	0.688	0.531	4.83490653752357e-110	0	NUCB1
RARRES3	1.80019636060603e-114	0.269119155218879	0.588	0.377	6.06558161742596e-110	0	RARRES3
KIAA0101	2.01083105551396e-114	-0.594297182708892	0.05	0.218	6.77529415844874e-110	0	KIAA0101
OAF	2.07959921667154e-114	0.443019466861843	0.336	0.178	7.00700160065309e-110	0	OAF
ESD	2.21546624557979e-114	0.347099889220146	0.795	0.644	7.46479196785654e-110	0	ESD
RPL30	3.43563720738283e-114	-0.417581871947999	0.989	0.984	1.15760360065557e-109	0	RPL30
GLT8D1	5.10960352350784e-114	0.36633223780115	0.47	0.301	1.72162981121073e-109	0	GLT8D1
ARPC3	6.29287169282306e-114	-0.583091023096364	0.775	0.803	2.1203201881798e-109	0	ARPC3
APOL1	6.99345945569263e-114	0.255724491140069	0.351	0.182	2.35637622900107e-109	0	APOL1
RPS23	2.22175219693202e-113	-0.460073417729219	0.992	0.982	7.48597185234275e-109	0	RPS23
EVI5	2.2859168740825e-113	0.287224448616888	0.349	0.189	7.70216831553359e-109	0	EVI5
SLC38A2	4.90873636751724e-113	0.424756048231791	0.641	0.493	1.65394963167126e-108	0	SLC38A2
TSPAN14	6.947695986399e-113	-0.330183229340435	0.135	0.331	2.34095668565728e-108	0	TSPAN14
C1RL	9.55124411241555e-113	0.304152965201358	0.309	0.159	3.21819619123729e-108	0	C1RL
TACSTD2	1.18033738590081e-112	-0.62324659755332	0.036	0.195	3.97702878805418e-108	0	TACSTD2
M6PR	1.48080214736076e-112	-0.35292656780905	0.204	0.409	4.98941475531733e-108	0	M6PR
NAMPT	3.58544596619269e-112	0.395291745697467	0.528	0.367	1.20808016384897e-107	0	NAMPT
FAM60A	3.88097499662601e-112	-0.387644403361111	0.173	0.363	1.30765571536317e-107	0	FAM60A
MAGED1	5.41920820928038e-112	0.39748248338832	0.539	0.371	1.82594801403493e-107	0	MAGED1
ITGB2	6.04977376190707e-112	-0.94892015961003	0.06	0.223	2.03841077133697e-107	0	ITGB2
STMN1	6.10442935648757e-112	-0.881239638956507	0.523	0.632	2.05682642737492e-107	0	STMN1
DAPL1	9.37172269445223e-112	-0.912884109250759	0.074	0.246	3.15770824466873e-107	0	DAPL1
TMX4	1.81331871677591e-111	0.337233108341027	0.488	0.317	6.10979608430474e-107	0	TMX4
VIM	3.25515137947548e-111	0.306728791721041	0.997	0.902	1.09679070580047e-106	0	VIM
RPL38	4.56195825227704e-111	-0.362872797163281	0.983	0.98	1.53710621352223e-106	0	RPL38
CLDN15	4.59179721373881e-111	0.464401608436667	0.25	0.117	1.54716015319716e-106	0	CLDN15
GCSH	5.21681708869484e-111	-0.424678025095542	0.214	0.42	1.75775434986484e-106	0	GCSH
BEX1	5.6562638748139e-111	-0.536740108694733	0.051	0.214	1.9058215499798e-106	0	BEX1
THEMIS2	9.96927191565627e-111	-0.296500637455504	0.03	0.187	3.35904647926122e-106	0	THEMIS2
COX7B	1.16571555717632e-110	-0.499876993286037	0.778	0.811	3.92776199834988e-106	0	COX7B
MRPS6	1.38253035945733e-110	-0.453733529061676	0.384	0.559	4.65829779315553e-106	0	MRPS6
CADM1	1.72138826458762e-110	-0.33665959826644	0.071	0.246	5.80004561870151e-106	0	CADM1
FYB	6.09079343840462e-110	-0.670140540203515	0.028	0.179	2.05223194113605e-105	0	FYB
COL12A1	1.08205642232666e-109	0.304353237469389	0.401	0.217	3.64588090938744e-105	0	COL12A1
PRSS8	1.6694608903183e-109	-0.277156588648494	0.013	0.158	5.62508152383849e-105	0	PRSS8
CHID1	1.77972091658322e-109	0.399212161241291	0.604	0.44	5.9965916563355e-105	0	CHID1
MAFF	1.86830685233256e-109	0.374620982967505	0.331	0.176	6.29507310824934e-105	0	MAFF
PBX1	5.09801985156464e-109	0.346929680525381	0.686	0.488	1.71772680878619e-104	0	PBX1
HCLS1	5.62979517784289e-109	-0.459643500399747	0.032	0.186	1.89690318722238e-104	0	HCLS1
STK17B	6.52679189550405e-109	0.361080445350208	0.456	0.282	2.19913726127114e-104	0	STK17B
PAX2	1.06828235086768e-108	-0.427297235081432	0.006	0.145	3.59947055301356e-104	0	PAX2
C16orf45	2.1990586473198e-108	0.275469237961092	0.286	0.137	7.40950820627934e-104	0	C16orf45
RPL24	2.73785446227013e-108	-0.37417991608266	0.986	0.978	9.22492682517296e-104	0	RPL24
CP	6.85682000584489e-108	-0.635285491591771	0.062	0.227	2.31033693276938e-103	0	CP
SNRPG	8.65463337686717e-108	-0.477312777975929	0.707	0.754	2.91609217000163e-103	0	SNRPG
HMGN1	1.96851333721665e-107	-0.486763514983076	0.811	0.827	6.63270883841779e-103	0	HMGN1
PGP	2.91398378755496e-107	-0.252831626977686	0.073	0.248	9.81837697378768e-103	0	PGP
CCT3	2.94763043699573e-107	-0.47684510589958	0.524	0.647	9.93174599441341e-103	0	CCT3
FAM49B	4.40170832760547e-107	-0.565403179588077	0.232	0.413	1.48311160390339e-102	0	FAM49B
VAMP8	9.30519915771905e-107	-0.902937127479337	0.401	0.531	3.13529380420186e-102	0	VAMP8
CFL1	1.68478863882654e-106	-0.482088196609549	0.921	0.919	5.67672683966214e-102	0	CFL1
AP1S2	1.74401533858782e-106	-0.699265815031394	0.221	0.4	5.8762852818378e-102	0	AP1S2
ARMCX6	3.74671895899933e-106	-0.268783492767668	0.096	0.279	1.26241948604523e-101	0	ARMCX6
CRIP2	3.78676331845855e-106	-0.937956896271253	0.379	0.514	1.27591203252142e-101	0	CRIP2
NDUFB3	3.94253726989808e-106	-0.445848438742295	0.545	0.653	1.32839850771946e-101	0	NDUFB3
ARHGDIB	4.27415964916216e-106	-1.09322665613033	0.242	0.414	1.4401353521887e-101	0	ARHGDIB
ITGA5	5.41932235583058e-106	0.328452917518154	0.311	0.16	1.82598647457356e-101	0	ITGA5
HMGB3	5.54866555522406e-106	-0.374971394407911	0.123	0.304	1.86956737217719e-101	0	HMGB3
CPM	7.32841197054529e-106	-0.51345742479661	0.043	0.2	2.46923512935553e-101	0	CPM
LATS2	1.25662817978125e-105	0.267741366803885	0.276	0.137	4.23408298895494e-101	0	LATS2
P4HB	2.38642535645617e-105	0.43442061394121	0.818	0.678	8.0408215960434e-101	0	P4HB
RPS16	2.72421085328529e-105	-0.356985600103834	0.985	0.981	9.17895604905945e-101	0	RPS16
CD59	2.81287120749047e-105	0.272894911366331	0.815	0.638	9.47768824651837e-101	0	CD59
MATN2	4.54793417898888e-104	0.421398774171228	0.248	0.113	1.53238094226851e-99	0	MATN2
PCBD1	5.16634926616279e-104	-0.525343240031351	0.456	0.583	1.74074972174089e-99	0	PCBD1
POLR2J3	5.62555846368871e-104	-0.480328547992763	0.409	0.586	1.89547566875527e-99	0	POLR2J3
SLC40A1	1.04084259438443e-103	0.335343393072567	0.513	0.331	3.50701503751891e-99	0	SLC40A1
DNMT1	1.09219812864964e-103	-0.330679221639617	0.144	0.331	3.68005237467208e-99	0	DNMT1
SQSTM1	2.06740515827994e-103	0.36920845960154	0.824	0.694	6.96591494030844e-99	0	SQSTM1
BNIP3L	2.26816353213828e-103	0.312268298903761	0.728	0.566	7.64235020518674e-99	0	BNIP3L
SEC23A	3.65127220352147e-103	0.312748467389581	0.446	0.279	1.23025965625452e-98	0	SEC23A
PARP1	4.59637617462252e-103	-0.511091843333195	0.347	0.51	1.54870298827731e-98	0	PARP1
MT-CO3	6.91015312625064e-103	-0.540895995059824	1	0.986	2.32830699435889e-98	0	MT-CO3
FBL	1.36462639323759e-102	-0.545614172047172	0.608	0.691	4.59797216937474e-98	0	FBL
SEC11C	1.37161071339964e-102	-0.483822988660577	0.235	0.416	4.62150513772874e-98	0	SEC11C
GIMAP4	1.57777701573463e-102	-0.493402083107978	0.022	0.163	5.31616187681625e-98	0	GIMAP4
SPI1	1.75589891655423e-102	-0.685979474997006	0.034	0.181	5.91632580943782e-98	0	SPI1
GSTP1	2.33551268944783e-102	-0.455757724576801	0.944	0.925	7.86927645582553e-98	0	GSTP1
KANK2	3.11630337467424e-102	0.278526190841778	0.466	0.289	1.05000725906274e-97	0	KANK2
TSPYL2	6.0324696647927e-102	0.26329074382681	0.343	0.181	2.03258032885525e-97	0	TSPYL2
TK1	1.67238114028518e-100	-0.294801256748671	0.023	0.165	5.63492101407688e-96	0	TK1
CLIC1	1.69120837408929e-100	-0.42077438518088	0.857	0.857	5.69835749565644e-96	0	CLIC1
CD53	4.99138602757481e-100	-0.586154081679851	0.041	0.187	1.68179760813106e-95	0	CD53
UBE2C	5.62622833314168e-100	-0.651698521023917	0.039	0.187	1.89570137456876e-95	0	UBE2C
LRPAP1	7.40391001931773e-100	0.35694927591508	0.685	0.523	2.49467344190891e-95	0	LRPAP1
PGK1	8.6694919563897e-100	-0.622578466393566	0.598	0.686	2.92109861978595e-95	0	PGK1
ZFP36L2	1.28552887521044e-99	0.37890711469732	0.81	0.693	4.33146099213407e-95	0	ZFP36L2
ADAMTS9	1.2905512159579e-99	0.341273164164873	0.273	0.135	4.34838326704856e-95	0	ADAMTS9
TMEM258	1.31588134069491e-99	0.29452976147195	0.937	0.867	4.43373058933744e-95	0	TMEM258
FAU	1.38931180960319e-99	-0.309963994242578	0.987	0.982	4.68114721127699e-95	0	FAU
NHSL2	1.92658160862048e-99	0.275576034421134	0.369	0.216	6.49142407208585e-95	0	NHSL2
RPS24	2.0600439770558e-99	-0.409398231087405	0.991	0.981	6.94111217629182e-95	0	RPS24
RAN	2.21806808328578e-99	-0.498326605143132	0.754	0.787	7.47355859982311e-95	0	RAN
LCP1	2.24572813119893e-99	-0.568305218060431	0.05	0.199	7.56675636526167e-95	0	LCP1
VAT1	2.94390661491548e-99	0.366822529765458	0.459	0.302	9.91919894829623e-95	0	VAT1
SH3PXD2A	3.69340068506637e-99	0.338440501377419	0.406	0.239	1.24445442682626e-94	0	SH3PXD2A
SERPINA1	3.77354310102232e-99	-0.722140967391817	0.039	0.185	1.27145761245846e-94	0	SERPINA1
COX17	4.00866664397853e-99	-0.495682203894248	0.51	0.626	1.35068013902213e-94	0	COX17
AAMDC	4.03849496564643e-99	0.331575284425458	0.563	0.407	1.36073049372491e-94	0	AAMDC
CASC4	4.10439553038142e-99	0.331150948967011	0.5	0.343	1.38293503000671e-94	0	CASC4
JUP	4.1226553808046e-99	-0.29716559951279	0.117	0.289	1.3890875040083e-94	0	JUP
PAFAH1B3	4.30796275855956e-99	-0.420007716367017	0.247	0.422	1.45152497186906e-94	0	PAFAH1B3
LCN2	5.85288065583316e-99	-0.562343842360373	0.026	0.166	1.97206960817642e-94	0	LCN2
GABARAPL1	2.97925235010525e-98	0.324610834918291	0.459	0.293	1.00382928684446e-93	0	GABARAPL1
ANGPTL1	1.48262657060556e-97	0.342948201418529	0.244	0.11	4.99556196699839e-93	0	ANGPTL1
FOXN3	1.86170047089637e-97	0.335341459862718	0.457	0.298	6.27281356663824e-93	0	FOXN3
CHCHD7	2.40004134187249e-97	-0.335059290000972	0.195	0.376	8.08669929730515e-93	0	CHCHD7
EIF4A1	3.29340789524385e-97	0.35683523652732	0.769	0.654	1.10968085622346e-92	0	EIF4A1
GBP2	3.88662881741607e-97	0.271293039641207	0.45	0.275	1.30956071374017e-92	0	GBP2
DDX3X	4.03028648357997e-97	0.305897281655139	0.656	0.514	1.35796472777744e-92	0	DDX3X
CXCL14	4.10721592032513e-97	2.13306449918084	0.303	0.166	1.38388533219435e-92	0	CXCL14
TSPAN13	9.09775895585693e-97	-0.2849356871475	0.076	0.241	3.06539890258643e-92	0	TSPAN13
UPK3B	2.05045986822855e-96	0.978324973453484	0.224	0.109	6.90881948000927e-92	0	UPK3B
HSPB6	4.22842419571452e-96	0.399512308643135	0.283	0.141	1.42472524850405e-91	0	HSPB6
C5orf15	1.8250833783195e-95	0.388755699668944	0.522	0.376	6.14943593490973e-91	0	C5orf15
PXDN	2.16287971705998e-95	0.302162320957452	0.443	0.274	7.28760691866189e-91	0	PXDN
PGM1	4.70608083415696e-95	0.290516526330632	0.388	0.239	1.58566687626084e-90	0	PGM1
S100A16	5.11889474296384e-95	0.313900064779747	0.725	0.522	1.72476039469424e-90	0	S100A16
SRSF9	6.41404556193276e-95	-0.41185856841197	0.574	0.672	2.16114851163763e-90	0	SRSF9
ANP32A	6.60209412333278e-95	-0.374594876560521	0.325	0.497	2.22450959391575e-90	0	ANP32A
PPM1G	7.932728072869e-95	-0.395586943759968	0.349	0.513	2.67285339687248e-90	0	PPM1G
TP53I13	9.03395963395638e-95	0.324432753334879	0.47	0.314	3.04390235906526e-90	0	TP53I13
SCGB2A1	1.0889357309178e-94	-0.506026890419378	0.012	0.139	3.66906005175444e-90	0	SCGB2A1
MGAT4A	1.27410602324413e-94	-0.275069182330203	0.04	0.183	4.29297283471878e-90	0	MGAT4A
GPM6B	1.41960855909665e-94	-0.366684468121043	0.135	0.31	4.78322907902026e-90	0	GPM6B
HLA-DRB1	1.71172529213835e-94	-2.15695872110861	0.331	0.479	5.76748719933095e-90	0	HLA-DRB1
PRDM1	1.74614375016646e-94	-0.356858249114128	0.04	0.185	5.88345675181086e-90	0	PRDM1
SNRPF	1.97853873548045e-94	-0.547190420643699	0.645	0.705	6.66648841532781e-90	0	SNRPF
KRT7	2.37232313193293e-94	-1.24004524981347	0.195	0.355	7.99330556073481e-90	0	KRT7
UACA	4.07348115167116e-94	0.25753653053897	0.425	0.259	1.37251873924408e-89	0	UACA
JCHAIN	4.64739855199291e-94	-1.02365351273561	0.215	0.091	1.56589446810849e-89	0	JCHAIN
SLC39A8	5.55686504919416e-94	0.540964081190523	0.314	0.178	1.87233010967548e-89	0	SLC39A8
DTWD1	5.82546120555188e-94	0.294638387803982	0.405	0.251	1.96283089859865e-89	0	DTWD1
CREB5	9.77152052145269e-94	0.373449448896276	0.279	0.141	3.29241612449827e-89	0	CREB5
ATP6V1F	1.02589807935754e-93	-0.468094768532706	0.704	0.737	3.4566609885873e-89	0	ATP6V1F
INHBA	1.66296041347642e-93	0.586231473307995	0.227	0.106	5.60317881716746e-89	0	INHBA
BAD	2.42392918512681e-93	0.311601562767294	0.583	0.421	8.16718699636626e-89	0	BAD
SEPT9	3.78093424655941e-93	-0.389116314052605	0.275	0.46	1.27394798503573e-88	0	SEPT9
LAMA5	4.04601305370449e-93	-0.276719823461523	0.099	0.262	1.36326363831519e-88	0	LAMA5
TXNDC15	5.17341792664944e-93	0.301324287220418	0.442	0.289	1.74313143620526e-88	0	TXNDC15
HMGB1	1.22150542230645e-92	-0.461047230339524	0.926	0.913	4.11574036991934e-88	0	HMGB1
COL10A1	1.85909286911819e-92	0.517619875424772	0.172	0.069	6.26402751320685e-88	0	COL10A1
RHOBTB3	1.87031839118595e-92	0.434930563411983	0.566	0.382	6.30185078726195e-88	0	RHOBTB3
TAX1BP3	2.5914776573591e-92	0.340805589018009	0.652	0.484	8.73172481870574e-88	0	TAX1BP3
UBE2T	3.41419210171412e-92	-0.323220377016801	0.049	0.194	1.15037788675156e-87	0	UBE2T
MLXIP	6.9626458668767e-92	0.319694302923351	0.459	0.312	2.34599389838543e-87	0	MLXIP
TOP2A	7.58595005915229e-92	-0.569869078517101	0.019	0.147	2.55601001293077e-87	0	TOP2A
CTSS	8.53710479338115e-92	-1.14261903744811	0.126	0.287	2.87649208908184e-87	0	CTSS
LAMA2	8.72163165126238e-92	0.285146687944061	0.137	0.046	2.93866656857635e-87	0	LAMA2
RGS19	9.99374206242656e-92	-0.263607633225111	0.078	0.237	3.367291450514e-87	0	RGS19
TINAGL1	1.93637745386208e-91	-0.568232134323285	0.072	0.224	6.52443019304291e-87	0	TINAGL1
LEPR	2.065168800001e-91	0.38060100187619	0.165	0.063	6.95837975472339e-87	0	LEPR
RP11-553L6.5	2.08023375355258e-91	0.273424496948534	0.297	0.159	7.00913960922006e-87	0	RP11-553L6.5
SLC25A39	6.44067233793051e-91	-0.45296291173221	0.398	0.534	2.1701201375423e-86	0	SLC25A39
PIK3R1	7.05114735957377e-91	0.36859103378093	0.481	0.328	2.37581359133478e-86	0	PIK3R1
ANG	7.97519548927161e-91	0.310237410353877	0.318	0.172	2.68716236815518e-86	0	ANG
RHOB	1.84317347114021e-90	0.404856356439824	0.598	0.447	6.21038869365981e-86	0	RHOB
TBXAS1	2.20611401425237e-90	-0.253845194126983	0.016	0.141	7.43328055962194e-86	0	TBXAS1
ATXN1	2.45843535444524e-90	0.259341530223123	0.339	0.197	8.2834520832678e-86	0	ATXN1
COX7A2	3.51261058678024e-90	-0.358476943761574	0.899	0.892	1.18353901110973e-85	0	COX7A2
MTRNR2L8	4.72867348127769e-90	-0.346794886304136	0.075	0.231	1.59327924278171e-85	0	MTRNR2L8
VAPA	8.3335052735642e-90	0.291587460747464	0.818	0.725	2.80789126687472e-85	0	VAPA
CD48	1.17244136940121e-89	-0.499213971982291	0.026	0.155	3.95042395006044e-85	0	CD48
OSBPL1A	1.46312547728121e-89	0.282812831475922	0.383	0.234	4.92985498315131e-85	0	OSBPL1A
COMP	1.78904718487969e-89	0.703314943438846	0.103	0.029	6.02801558473363e-85	0	COMP
MAL2	1.89049382446269e-89	-0.479775246295878	0.109	0.26	6.36982989214459e-85	0	MAL2
VIMP	2.25258227807961e-89	0.402353744879388	0.691	0.55	7.58985072776143e-85	0	VIMP
EVI2B	3.01044905723383e-89	-0.512704246169414	0.035	0.168	1.01434070534437e-84	0	EVI2B
PTPN6	4.40270567497529e-89	-0.277248456350314	0.043	0.182	1.48344765012617e-84	0	PTPN6
TMEM183A	5.50051050424024e-89	-0.292488626765542	0.224	0.405	1.8533420092987e-84	0	TMEM183A
GLS	5.78699436438552e-89	0.277790700755799	0.372	0.229	1.94986988113606e-84	0	GLS
ZNF106	6.06746996127437e-89	0.329811208313356	0.506	0.353	2.04437332875178e-84	0	ZNF106
LINC00657	6.10006157230213e-89	0.319114429489545	0.671	0.508	2.05535474617148e-84	0	LINC00657
MYH10	1.34402548182362e-88	0.309201051533831	0.411	0.263	4.5285594584565e-84	0	MYH10
MALAT1	2.0150160456164e-88	0.262438065036905	0.998	0.993	6.78939506409991e-84	0	MALAT1
SDF4	2.22340527320456e-88	0.357543923965373	0.68	0.523	7.49154172753546e-84	0	SDF4
CDK2AP2	6.09757935605199e-88	-0.371656744156261	0.242	0.413	2.05451838822816e-83	0	CDK2AP2
EXTL2	6.22837028834681e-88	0.276298190303147	0.325	0.189	2.09858708495557e-83	0	EXTL2
HLA-DQA2	8.04561023547388e-88	-0.517047585409046	0.016	0.137	2.71088791274057e-83	0	HLA-DQA2
TBCA	9.39138963476802e-88	-0.439301974180118	0.818	0.831	3.16433482353874e-83	0	TBCA
DDIT4	9.89533025154107e-88	0.476771636896411	0.695	0.556	3.33413257495425e-83	0	DDIT4
SPP1	1.11397826013591e-87	-3.00917017287174	0.123	0.28	3.75343834970194e-83	0	SPP1
SERINC5	1.21584192789345e-87	0.478106419803175	0.444	0.308	4.09665779184421e-83	0	SERINC5
SCNN1A	1.28078587953117e-87	-0.253599332430351	0.031	0.16	4.31547994249232e-83	0	SCNN1A
BIRC5	2.52445044726395e-87	-0.323288010143932	0.017	0.139	8.50588333701114e-83	0	BIRC5
MEF2C	5.96509821992315e-87	-0.510880441787985	0.125	0.279	2.0098801942209e-82	0	MEF2C
MKI67	6.03200819317277e-87	-0.370811440772513	0.009	0.126	2.03242484060763e-82	0	MKI67
KRTCAP3	7.06464394577007e-87	-0.309265760839455	0.055	0.196	2.38036113108777e-82	0	KRTCAP3
MT-CO1	1.10661457043871e-86	-0.474745803175217	0.997	0.986	3.7286271336362e-82	0	MT-CO1
ODF2L	1.1663561240108e-86	0.309715647619149	0.512	0.359	3.92992032424199e-82	0	ODF2L
CKS1B	1.32995623412525e-86	-0.665211373529989	0.322	0.472	4.48115453526162e-82	0	CKS1B
INTS6	1.35307174518742e-86	0.342492530000237	0.458	0.312	4.55903993823449e-82	0	INTS6
IL18	1.53124793612307e-86	0.264349306416357	0.296	0.157	5.15938679597306e-82	0	IL18
GJB2	1.73366974752553e-86	0.294783741248337	0.196	0.085	5.8414268473125e-82	0	GJB2
PCDH7	2.62312983151382e-86	0.355920114191129	0.308	0.179	8.83837365430267e-82	0	PCDH7
CRTAP	3.71109355315797e-86	0.326836490038292	0.669	0.517	1.25041586180105e-81	0	CRTAP
ZBTB20	6.70605893411509e-86	0.313560595470472	0.467	0.309	2.25953949726074e-81	0	ZBTB20
ABHD11	7.65947042974358e-86	-0.312513737219556	0.103	0.256	2.5807819665978e-81	0	ABHD11
NHP2	8.57144981598279e-86	-0.433429441513696	0.612	0.685	2.88806430099724e-81	0	NHP2
LEMD1	1.01115797310225e-85	-0.375819953386503	0.044	0.178	3.40699567457071e-81	0	LEMD1
SRP9	1.71379430011833e-85	-0.449953648228936	0.749	0.778	5.77445851481869e-81	0	SRP9
LSM5	2.08796564246852e-85	-0.460686467899322	0.61	0.688	7.03519143573342e-81	0	LSM5
TUBA1A	3.00835553306815e-85	0.345802698710435	0.834	0.669	1.01363531331198e-80	0	TUBA1A
GRB2	4.36767051415127e-85	-0.373020679201019	0.25	0.423	1.47164290303813e-80	0	GRB2
TP53I3	4.71531473273187e-85	0.291618845725467	0.408	0.266	1.58877814604668e-80	0	TP53I3
CD4	4.87895807732154e-85	-0.355264252788898	0.023	0.146	1.64391613457272e-80	0	CD4
YBX1	5.39759515270915e-85	-0.355810501874126	0.944	0.939	1.81866571075382e-80	0	YBX1
H2AFV	5.56593586274092e-85	-0.512018455719324	0.539	0.632	1.87538642959192e-80	0	H2AFV
HPRT1	6.02309869892343e-85	-0.277891578682829	0.169	0.341	2.02942287561526e-80	0	HPRT1
COX7A2L	7.52732720168267e-85	-0.397687459535867	0.736	0.775	2.53625762733496e-80	0	COX7A2L
FDPS	9.12433730472259e-85	-0.422996026389855	0.404	0.543	3.07435421145323e-80	0	FDPS
RDH10	9.98960615306994e-85	0.262759497927696	0.223	0.106	3.36589789721538e-80	0	RDH10
PRICKLE1	1.05567701327267e-84	0.253830854280957	0.277	0.149	3.55699812852094e-80	0	PRICKLE1
SPOCK2	1.14440326941724e-84	-0.287889245954856	0.069	0.217	3.85595237597444e-80	0	SPOCK2
FAM198B	1.15375034213832e-84	0.315188706458944	0.305	0.168	3.88744640280085e-80	0	FAM198B
COX6A1	1.22141116106133e-84	-0.401803063510261	0.884	0.864	4.11542276608005e-80	0	COX6A1
MFAP5	2.5536591908398e-84	2.00532906284186	0.259	0.143	8.60429927761561e-80	0	MFAP5
LSM2	2.9983780653097e-84	-0.397589949211428	0.509	0.622	1.01027350532545e-79	0	LSM2
DONSON	4.11518504279844e-84	-0.286839769150148	0.088	0.241	1.38657044832051e-79	0	DONSON
VOPP1	5.7859553324622e-84	-0.278354206143613	0.183	0.358	1.94951978971981e-79	0	VOPP1
MAP1B	6.39122634683016e-84	0.313467196193135	0.51	0.335	2.15345980530095e-79	0	MAP1B
SMIM14	9.88925310306779e-84	0.367531788340216	0.505	0.356	3.33208494054766e-79	0	SMIM14
CDK1	1.0856933454964e-83	-0.290536870354922	0.016	0.133	3.65813515831556e-79	0	CDK1
SHKBP1	1.73374452385178e-83	-0.262407006677708	0.17	0.343	5.8416787986662e-79	0	SHKBP1
TNFAIP6	3.67126738919778e-83	0.25345810290321	0.178	0.076	1.2369968341163e-78	0	TNFAIP6
YIF1A	8.65025806833954e-83	0.33430274327277	0.619	0.472	2.91461795354633e-78	0	YIF1A
POSTN	9.36414054560585e-83	0.393427708282867	0.317	0.171	3.15515351543644e-78	0	POSTN
RPS15A	1.04891129126289e-82	-0.323557573966669	0.998	0.987	3.53420170478119e-78	0	RPS15A
PFDN2	1.37135645460962e-82	-0.396174599335206	0.512	0.613	4.62064843816167e-78	0	PFDN2
DHFR	1.5525314116494e-82	-0.265264671972114	0.062	0.202	5.23109933841149e-78	0	DHFR
MRPL52	2.25319207030839e-82	-0.417422762027439	0.52	0.632	7.59190536169707e-78	0	MRPL52
CBLB	2.51741298627858e-82	0.324071719333499	0.319	0.189	8.48217131596704e-78	0	CBLB
TPX2	2.67824891588891e-82	-0.27151163288	0.014	0.129	9.02409189719609e-78	0	TPX2
AKAP13	2.7339484455427e-82	0.31509750159968	0.595	0.445	9.21176589241157e-78	0	AKAP13
BMP7	4.48644072635031e-82	-0.440333517649707	0.076	0.213	1.51166133833647e-77	0	BMP7
ADAMTSL4	5.67659603407589e-82	0.283249970967611	0.151	0.059	1.91267226772153e-77	0	ADAMTSL4
HSPD1	8.63134895270432e-82	-0.517997003123437	0.603	0.683	2.90824671612419e-77	0	HSPD1
ACTN4	1.14731540091235e-81	-0.425344022090426	0.44	0.57	3.86576451183408e-77	0	ACTN4
SCGB1D2	2.12288405280814e-81	-0.291259037721733	0.015	0.13	7.15284552753173e-77	0	SCGB1D2
TTYH3	3.00592665686807e-81	-0.261197540717597	0.13	0.291	1.01281692776513e-76	0	TTYH3
FBXL5	4.6541598676829e-81	0.262594568070053	0.436	0.292	1.56817262581708e-76	0	FBXL5
RPL6	6.6997808280852e-81	-0.339257231151481	0.981	0.978	2.25742415221503e-76	0	RPL6
RPLP2	8.34702442070799e-81	-0.3041397686391	0.992	0.987	2.81244640831335e-76	0	RPLP2
LAPTM4B	9.13810348940936e-81	-0.579173582785744	0.331	0.455	3.07899258972159e-76	0	LAPTM4B
MVP	9.29650448380518e-81	0.269202805321985	0.521	0.361	3.13236422077332e-76	0	MVP
RPSA	1.16020269906481e-80	-0.426779841069883	0.965	0.966	3.90918697422896e-76	0	RPSA
RDH14	1.19940764913297e-80	0.305342610633586	0.43	0.296	4.04128413298861e-76	0	RDH14
PLTP	1.73349386872344e-80	0.298003121388658	0.609	0.46	5.84083424127674e-76	0	PLTP
SVIP	3.18629557596702e-80	-0.361585151747935	0.206	0.369	1.07359043136633e-75	0	SVIP
PTP4A3	4.5103296919095e-80	-0.406010333339166	0.089	0.233	1.51971048639199e-75	0	PTP4A3
POLR2L	4.66325102852061e-80	0.283266692705721	0.905	0.827	1.57123580154974e-75	0	POLR2L
HELLS	5.44371526365796e-80	-0.299242236278208	0.064	0.2	1.83420542093691e-75	0	HELLS
CSF1R	5.94170986462167e-80	-0.398286366473806	0.022	0.137	2.00199972178563e-75	0	CSF1R
LST1	6.1773400778116e-80	-0.978399480991735	0.067	0.198	2.08139296581784e-75	0	LST1
PRKAR1A	6.8592678435227e-80	0.296783325715029	0.668	0.532	2.31116170719654e-75	0	PRKAR1A
DEFB1	9.70072959553786e-80	-0.432314868075793	0.017	0.13	3.26856382992053e-75	0	DEFB1
ARL4C	1.03676734943283e-79	-0.382746475032531	0.212	0.376	3.49328390717896e-75	0	ARL4C
LHX1	1.09465683937544e-79	-0.282187143194694	0.006	0.111	3.68833675459161e-75	0	LHX1
SERTAD1	1.12469573932562e-79	0.301066114834242	0.413	0.278	3.78954982408373e-75	0	SERTAD1
SMPD1	1.15535060413828e-79	0.26620841027683	0.304	0.176	3.89283832558352e-75	0	SMPD1
TFPT	1.18062127560419e-79	-0.261412100611132	0.171	0.335	3.97798532602077e-75	0	TFPT
TM7SF2	1.38342542838252e-79	-0.310449190231329	0.088	0.23	4.66131363839206e-75	0	TM7SF2
MORF4L2	1.6795310770209e-79	0.291933806431337	0.821	0.684	5.65901201091423e-75	0	MORF4L2
PKM	1.80947180763253e-79	-0.459748820024088	0.739	0.787	6.09683430863704e-75	0	PKM
MTHFD2	1.9441127999931e-79	-0.369303167082724	0.219	0.39	6.55049366829677e-75	0	MTHFD2
CXCR4	4.90293280523303e-79	-1.16710716069428	0.174	0.32	1.65199417939522e-74	0	CXCR4
TIPARP	6.19909041579002e-79	0.278002591467455	0.267	0.14	2.08872152469629e-74	0	TIPARP
UBC	6.30811847019106e-79	0.403906675871639	0.967	0.935	2.12545743734617e-74	0	UBC
PAM	8.09062278955126e-79	0.346668261170509	0.545	0.375	2.7260544427114e-74	0	PAM
PLEKHB2	1.20400598377034e-78	-0.272506461912566	0.205	0.372	4.05677776171578e-74	0	PLEKHB2
PTGES3	1.31214650730606e-78	-0.35612503030293	0.775	0.811	4.42114644171705e-74	0	PTGES3
EIF3K	1.80159401961664e-78	-0.340166915153145	0.86	0.867	6.07029088969631e-74	0	EIF3K
TMED3	5.81422304218001e-78	0.317272071584444	0.594	0.45	1.95904431183213e-73	0	TMED3
UBL5	7.58235769549747e-78	-0.316710512533084	0.897	0.893	2.55479960192092e-73	0	UBL5
G0S2	1.23243547313355e-77	0.366425392801108	0.256	0.13	4.15256808317619e-73	0	G0S2
NDUFB11	1.78622843206156e-77	-0.3875155554777	0.76	0.783	6.01851807898821e-73	0	NDUFB11
CCDC146	2.06428058046167e-77	-0.404874813318488	0.073	0.206	6.95538698780754e-73	0	CCDC146
CYBB	2.33754276269972e-77	-0.405834651600545	0.017	0.128	7.87611658464044e-73	0	CYBB
NME1	2.50479197968854e-77	-0.479081783458551	0.451	0.565	8.43964609636255e-73	0	NME1
IVNS1ABP	2.86658229799026e-77	-0.361476387658943	0.22	0.38	9.65866239484837e-73	0	IVNS1ABP
ODC1	5.05745779447129e-77	-0.441998585756827	0.275	0.427	1.70405982926916e-72	0	ODC1
NCF1	7.62553021462759e-77	-0.302591558596735	0.01	0.115	2.56934615051662e-72	0	NCF1
DNAJC3	7.8877689569618e-77	0.28544354281819	0.439	0.299	2.65770487235871e-72	0	DNAJC3
C1orf162	8.66586400877533e-77	-0.872275455358266	0.068	0.196	2.91987621911676e-72	0	C1orf162
CYBA	1.01741607373993e-76	-0.898524300709032	0.82	0.752	3.42808171885932e-72	0	CYBA
SGK1	1.0235914407482e-76	0.481652140478274	0.448	0.308	3.448889000457e-72	0	SGK1
HEXA	1.3918201832486e-76	0.335530401724241	0.553	0.407	4.68959892543782e-72	0	HEXA
CCDC167	1.50246901237537e-76	-0.336204014825138	0.262	0.418	5.06241909029757e-72	0	CCDC167
SLC39A4	7.39444947902666e-76	-0.28427701638319	0.159	0.31	2.49148580746324e-71	0	SLC39A4
PPA1	7.55687857820425e-76	-0.480329082690578	0.581	0.654	2.54621466814014e-71	0	PPA1
ISG20	1.54291236237536e-75	-0.435223419980494	0.095	0.238	5.19868891378754e-71	0	ISG20
ATP5O	1.76585512811574e-75	-0.330220006130064	0.832	0.852	5.94987226867319e-71	0	ATP5O
RAC1	1.80042388996012e-75	-0.3967776799533	0.738	0.763	6.06634825483161e-71	0	RAC1
TES	2.01459248623318e-75	-0.28907572319373	0.185	0.349	6.78796792311406e-71	0	TES
PSMA7	2.16311155383981e-75	-0.391125123177722	0.84	0.838	7.28838806950787e-71	0	PSMA7
LIMD2	2.38720059384097e-75	-0.380118896230687	0.164	0.319	8.04343368088777e-71	0	LIMD2
TPST1	2.43609503239875e-75	0.326302364540541	0.306	0.186	8.20817860216434e-71	0	TPST1
MUC1	3.37051744779193e-75	-0.742254470189113	0.141	0.278	1.13566214885901e-70	0	MUC1
NTHL1	3.71576131977179e-75	-0.250863155223512	0.145	0.302	1.25198861908391e-70	0	NTHL1
NUCKS1	4.01353397307394e-75	-0.681452706256301	0.843	0.82	1.35232013688753e-70	0	NUCKS1
ABRACL	4.16367514683786e-75	-0.447027671935609	0.403	0.527	1.40290870397555e-70	0	ABRACL
RASD1	5.01672688147635e-75	0.737188577620945	0.158	0.065	1.69033595544464e-70	0	RASD1
ATL3	5.49037777113364e-75	0.253249038978592	0.391	0.258	1.84992788620577e-70	0	ATL3
SESN3	6.65482201356413e-75	0.275799253692047	0.349	0.216	2.2422757292503e-70	0	SESN3
RNASE6	7.03108009298307e-75	-0.563881187538796	0.037	0.154	2.36905212652972e-70	0	RNASE6
PLEK	1.17427050197726e-74	-0.348610743706709	0.012	0.116	3.95658702936218e-70	0	PLEK
NDUFB2	1.30700590789414e-74	-0.361618788926629	0.826	0.808	4.4038257060585e-70	0	NDUFB2
WAS	2.37657695175078e-74	-0.278929936796721	0.018	0.126	8.00763838122906e-70	0	WAS
KCTD20	2.84668987326341e-74	0.297555354758907	0.406	0.278	9.59163685897372e-70	0	KCTD20
ADAP2	3.16299299146995e-74	-0.270466471360952	0.01	0.111	1.06573885854588e-69	0	ADAP2
MS4A7	3.42051236037289e-74	-0.770926446686138	0.037	0.152	1.15250743470404e-69	0	MS4A7
MYDGF	6.05571348210991e-74	0.31179385736177	0.777	0.635	2.04041210066211e-69	0	MYDGF
ATRAID	7.42282613210227e-74	0.31570053244596	0.814	0.69	2.50104703695054e-69	0	ATRAID
IFI30	7.98995545405951e-74	-0.314316398403823	0.012	0.115	2.69213559069081e-69	0	IFI30
MFGE8	8.23822122498172e-74	0.322687632104239	0.677	0.509	2.77578625954534e-69	0	MFGE8
KLHDC2	1.32552248010516e-73	0.255646336471439	0.515	0.374	4.46621544446633e-69	0	KLHDC2
ANP32B	1.46461836091076e-73	-0.392765104339371	0.574	0.692	4.93488510525273e-69	0	ANP32B
PGRMC2	1.57539718303245e-73	0.262765558398961	0.414	0.283	5.30814326850952e-69	0	PGRMC2
GINM1	3.09784738550071e-73	0.292578040453949	0.537	0.404	1.04378869807061e-68	0	GINM1
PLPP3	3.89908714472569e-73	0.474759841616139	0.352	0.22	1.31375842254388e-68	0	PLPP3
TMPO	3.96751731905263e-73	-0.318777931296514	0.17	0.321	1.33681528548159e-68	0	TMPO
ARHGAP21	4.65873615887333e-73	0.315076129342226	0.341	0.216	1.56971456137078e-68	0	ARHGAP21
TOMM20	5.9657542024408e-73	-0.45964741702187	0.656	0.723	2.0101012209704e-68	0	TOMM20
PLAU	6.18752666384847e-73	0.40804981776572	0.276	0.159	2.0848252341171e-68	0	PLAU
PRELID1	6.95590561044008e-73	-0.35781966093765	0.71	0.747	2.34372283638168e-68	0	PRELID1
TMED10	1.37613882269837e-72	0.296602972216723	0.753	0.619	4.63676214919988e-68	0	TMED10
FCGR3A	1.43110337812826e-72	-0.658828361927679	0.032	0.145	4.82195972226535e-68	0	FCGR3A
S100A13	1.68921767710691e-72	0.250822135523428	0.893	0.698	5.69165004124402e-68	0	S100A13
TESC	1.90776101715059e-72	-0.31622044286358	0.009	0.109	6.42800997118721e-68	0	TESC
CD84	2.06744620659802e-72	-0.283894152381241	0.012	0.113	6.96605324851138e-68	0	CD84
LILRB4	3.79565399484056e-72	-0.334678427224388	0.01	0.109	1.27890765702158e-67	0	LILRB4
TMBIM4	4.85446646481068e-72	0.312894719605278	0.727	0.6	1.63566393065331e-67	0	TMBIM4
CALM1	5.92420067217358e-72	-0.430151129780728	0.776	0.799	1.99610017448217e-67	0	CALM1
CITED2	6.64494602245328e-72	0.594942580289035	0.574	0.463	2.23894811280541e-67	0	CITED2
LAIR1	8.48354793595788e-72	-0.302779519314641	0.02	0.126	2.85844664154165e-67	0	LAIR1
ACAA2	9.22828895325059e-72	0.251915010273716	0.448	0.316	3.10937967990825e-67	0	ACAA2
RBP1	1.47011501059637e-71	-1.04129344815018	0.581	0.647	4.95340551670342e-67	0	RBP1
ENTPD1	1.58177113763727e-71	-0.253854503600962	0.037	0.154	5.32961967115503e-67	0	ENTPD1
ABL2	1.87750014142247e-71	0.414196347530887	0.38	0.259	6.32604897650889e-67	0	ABL2
NUSAP1	1.92714330076634e-71	-0.288533612844071	0.023	0.131	6.49331663760212e-67	0	NUSAP1
TM4SF1	2.14834857477907e-71	0.57258201959633	0.637	0.498	7.2386456878606e-67	0	TM4SF1
MMP7	2.3186820212144e-71	-1.2580587302734	0.061	0.185	7.81256720227979e-67	0	MMP7
SNRPC	2.44229952829951e-71	-0.351324636334324	0.487	0.601	8.22908403065238e-67	0	SNRPC
KDSR	2.56099272451111e-71	0.286595299316406	0.429	0.298	8.62900888596775e-67	0	KDSR
AIF1	3.84167422684948e-71	-1.56483160390813	0.117	0.246	1.29441371399466e-66	0	AIF1
ANK2	4.28819072117341e-71	0.281255520381566	0.127	0.048	1.44486298159217e-66	0	ANK2
RBM8A	4.32522440845201e-71	-0.35801030036862	0.589	0.675	1.45734111218382e-66	0	RBM8A
SLA	6.00270103331995e-71	-0.364306095626523	0.031	0.141	2.02255008616683e-66	0	SLA
CMTM6	6.38907245748655e-71	-0.42450503757007	0.395	0.53	2.15273407382552e-66	0	CMTM6
INAFM1	7.2113811973324e-71	0.294176880505508	0.328	0.204	2.42980278062918e-66	0	INAFM1
CSRP2	7.34336386099339e-71	-0.634833359040254	0.232	0.369	2.47427301932311e-66	0	CSRP2
TMEM14C	1.00509958635013e-70	0.271207721802261	0.82	0.71	3.38658254624814e-66	0	TMEM14C
CNDP2	1.14525982990038e-70	-0.276885019724644	0.193	0.346	3.85883847086634e-66	0	CNDP2
WISP2	1.37552776876139e-70	0.724075942547572	0.197	0.094	4.63470326406461e-66	0	WISP2
IL2RG	1.42643320286012e-70	-0.354064710704878	0.02	0.124	4.80622403371689e-66	0	IL2RG
MS4A6A	1.78603514363042e-70	-1.18388452200982	0.068	0.188	6.01786681294832e-66	0	MS4A6A
HIST1H4C	2.55528091292817e-70	-1.33286101386857	0.532	0.617	8.60976350802019e-66	0	HIST1H4C
MMP23B	2.95428254569725e-70	0.393294943762191	0.311	0.182	9.95415960947232e-66	0	MMP23B
FILIP1L	3.39496435585673e-70	0.261087316982657	0.464	0.295	1.14389929006237e-65	0	FILIP1L
NCL	3.39954247290569e-70	-0.384782975066474	0.692	0.753	1.14544184082084e-65	0	NCL
EFHD2	4.69649772743619e-70	-0.335016846482093	0.126	0.266	1.58243794428235e-65	0	EFHD2
CYTIP	6.13253120153365e-70	-0.389846945671325	0.032	0.141	2.06629506304475e-65	0	CYTIP
CD86	8.57070868696732e-70	-0.264579387472105	0.008	0.104	2.88781458498677e-65	0	CD86
MTRNR2L12	1.2021997929624e-69	-0.389518843235526	0.165	0.314	4.0506919824075e-65	0	MTRNR2L12
QSOX1	1.48853417653208e-69	0.378727324129594	0.527	0.409	5.01546705440717e-65	0	QSOX1
LY86	2.23252086558818e-69	-0.314142008794111	0.016	0.115	7.52225580451282e-65	0	LY86
JOSD2	2.38390621003817e-69	0.266793467386139	0.506	0.374	8.0323335841026e-65	0	JOSD2
F2R	3.32370739858012e-69	0.307521502653067	0.25	0.137	1.11988997087759e-64	0	F2R
CXCL17	6.08769278051146e-69	-0.500548373942479	0.019	0.121	2.05118720546553e-64	0	CXCL17
NEGR1	7.15605308274994e-69	0.355655293025777	0.145	0.061	2.41116052570177e-64	0	NEGR1
CLEC7A	9.22753011962343e-69	-0.360112369338405	0.025	0.129	3.10912399850592e-64	0	CLEC7A
CYB5A	9.49482895569702e-69	0.358489274263294	0.64	0.524	3.19918766833255e-64	0	CYB5A
LMAN1	9.79913262683712e-69	0.308226827187933	0.609	0.492	3.3017197472865e-64	0	LMAN1
RPS3A	1.22706207325359e-68	-0.316843561550547	0.987	0.982	4.13446294962066e-64	0	RPS3A
ATF5	1.35229515106935e-68	-0.438988781918985	0.138	0.275	4.55642328201305e-64	0	ATF5
SEPT6	2.1995648682931e-68	-0.289955014331339	0.121	0.263	7.41121386722678e-64	0	SEPT6
CDC42SE2	2.41911382152176e-68	-0.273099903354862	0.14	0.285	8.15096211023542e-64	0	CDC42SE2
DERL3	2.42196223795206e-68	-0.382919619639415	0.03	0.139	8.16055956455566e-64	0	DERL3
CD163	3.16213780999565e-68	-0.572430278908588	0.032	0.139	1.06545071369993e-63	0	CD163
VDAC2	4.20423137443654e-68	-0.373674591421172	0.702	0.743	1.41657371930265e-63	0	VDAC2
CLDN16	4.93905672231967e-68	-0.394569238531928	0.028	0.133	1.66416577201839e-63	0	CLDN16
CCDC3	6.03944554491627e-68	-0.2961108806694	0.024	0.128	2.03493078190409e-63	0	CCDC3
ADAM17	8.47946668366812e-68	0.286148577024118	0.399	0.274	2.85707150439513e-63	0	ADAM17
FLNA	1.28796075816104e-67	0.251847774388674	0.706	0.576	4.33965497854782e-63	0	FLNA
ST6GAL1	1.40258873045893e-67	-0.305352541509826	0.124	0.261	4.72588246840831e-63	0	ST6GAL1
RHOC	1.61602664223613e-67	0.269009546796955	0.763	0.641	5.44504016835042e-63	0	RHOC
UBE2S	1.83811865369147e-67	-0.417194256185803	0.193	0.333	6.19335699174805e-63	0	UBE2S
PRR13	1.95188100970707e-67	-0.410319153846598	0.52	0.611	6.576667874107e-63	0	PRR13
FCER1G	2.03648745178586e-67	-1.62355231395608	0.142	0.269	6.86174082004726e-63	0	FCER1G
PGAP1	2.78163411249179e-67	0.251533648796855	0.197	0.097	9.37243797862983e-63	0	PGAP1
ADI1	3.35310171093356e-67	0.334492059271621	0.65	0.546	1.12979409048195e-62	0	ADI1
GIMAP7	4.6876158337934e-67	-0.412445356686816	0.014	0.111	1.57944527903835e-62	0	GIMAP7
FSTL3	4.75450980455347e-67	0.283202864158098	0.257	0.148	1.60198453354625e-62	0	FSTL3
ABI3	5.13623299777833e-67	-0.27508555694184	0.023	0.124	1.73060234627143e-62	0	ABI3
TUBA4A	7.20473752322357e-67	-0.314666912058168	0.089	0.217	2.42756426107495e-62	0	TUBA4A
SLC1A3	1.04889139648807e-66	-0.292552885801189	0.064	0.186	3.53413467132692e-62	0	SLC1A3
ARPC5	1.33173908463824e-66	-0.402365607947326	0.736	0.764	4.4871616717801e-62	0	ARPC5
FERMT3	1.61895946966287e-66	-0.26747567812314	0.025	0.128	5.45492203708208e-62	0	FERMT3
FAM136A	3.51510516586977e-66	-0.279931417958039	0.257	0.403	1.18437953458816e-61	0	FAM136A
CBX3	3.81030046864017e-66	-0.377374027805253	0.653	0.688	1.28384263990362e-61	0	CBX3
RRAGA	1.17520623718144e-65	0.256412234687792	0.533	0.405	3.95973989555913e-61	0	RRAGA
TRIP10	1.32345313567161e-65	0.273905463571244	0.355	0.232	4.45924299533192e-61	0	TRIP10
NR4A2	1.45829949460185e-65	0.344950294951238	0.394	0.251	4.91359431711147e-61	0	NR4A2
RRBP1	2.23541758770215e-65	0.326706292958434	0.655	0.516	7.53201602000361e-61	0	RRBP1
DHCR24	2.73375025585417e-65	-0.365437341540987	0.122	0.249	9.21109811207504e-61	0	DHCR24
CD52	3.20652002924982e-65	-1.13600571751816	0.101	0.226	1.08040485865544e-60	0	CD52
ZNF331	3.45544805327247e-65	0.353432736691216	0.315	0.191	1.16427866706963e-60	0	ZNF331
CD300A	3.83572769599643e-65	-0.252077818145874	0.011	0.103	1.29241008988904e-60	0	CD300A
AMOTL2	7.38305907252253e-65	0.282734327546946	0.303	0.19	2.48764792389574e-60	0	AMOTL2
C10orf10	1.03714917951608e-64	0.704438386020777	0.299	0.182	3.49457044546148e-60	0	C10orf10
YWHAB	1.22866182898489e-64	-0.352552699768464	0.751	0.764	4.1398531665817e-60	0	YWHAB
BOLA3	1.23197407460707e-64	-0.283303269719574	0.28	0.423	4.15101344698107e-60	0	BOLA3
ARL1	2.56058408238387e-64	0.277889032101602	0.542	0.419	8.62763200718422e-60	0	ARL1
TYROBP	5.62212250276153e-64	-2.28808335371079	0.199	0.325	1.89431795608047e-59	0	TYROBP
RPS12	8.04834068682523e-64	-0.45612012379294	0.994	0.99	2.71180791101889e-59	0	RPS12
SASH1	1.70401656882436e-63	0.274741939436736	0.252	0.144	5.74151342699679e-59	0	SASH1
TMA7	1.95664136386709e-63	-0.32341588841026	0.922	0.927	6.59270741141377e-59	0	TMA7
MRPL14	2.47317907515199e-63	-0.355612467411608	0.516	0.595	8.33312957581711e-59	0	MRPL14
SLC38A10	2.78300865498812e-63	0.268275476869931	0.395	0.277	9.37706936211698e-59	0	SLC38A10
MDH2	3.43709856874426e-63	-0.33392782686809	0.584	0.656	1.15809599175269e-58	0	MDH2
FKBP4	3.8297332508839e-63	-0.285898636372095	0.235	0.378	1.29039032155282e-58	0	FKBP4
CLK1	7.26494067975631e-63	0.261928957150024	0.481	0.352	2.44784911263709e-58	0	CLK1
SMAP2	7.39920305495565e-63	-0.338121325313532	0.087	0.21	2.49308747733676e-58	0	SMAP2
MMP1	1.0891062253789e-62	-0.371564916735885	0.013	0.102	3.66963451579168e-58	0	MMP1
CELF2	1.7281130993293e-62	0.258116501101007	0.467	0.336	5.82270427688015e-58	0	CELF2
NDUFB4	1.8700045470458e-62	-0.318986001642576	0.81	0.811	6.30079332081611e-58	0	NDUFB4
MT-ND6	2.51808662248575e-62	-0.400262508087608	0.291	0.434	8.4844410658035e-58	0	MT-ND6
TIMM17B	4.80959373887559e-62	-0.281165968952596	0.27	0.407	1.62054451437674e-57	0	TIMM17B
ACTN1	4.90674408590406e-62	0.323857956125627	0.547	0.424	1.65327835230451e-57	0	ACTN1
ARL6IP4	5.30167472460017e-62	-0.309702942758486	0.807	0.821	1.78634628170678e-57	0	ARL6IP4
C1QC	5.42156883061185e-62	-1.61570062726566	0.073	0.186	1.82674340178636e-57	0	C1QC
CTNNB1	5.6920995960061e-62	0.398677495068419	0.609	0.489	1.9178960378783e-57	0	CTNNB1
GPR65	5.88107789027541e-62	-0.251450554381917	0.015	0.106	1.9815703843494e-57	0	GPR65
UBE2L3	1.07266239122803e-61	-0.333732749637369	0.459	0.572	3.61422866100373e-57	0	UBE2L3
ATP5J	1.16116271881166e-61	-0.32369256552364	0.862	0.844	3.91242166476402e-57	0	ATP5J
TPI1	1.79068828741962e-61	-0.398825765495836	0.884	0.855	6.03354511563167e-57	0	TPI1
SCPEP1	2.82895767423154e-61	0.523351664526557	0.436	0.317	9.53188998755575e-57	0	SCPEP1
SLC34A2	2.89145716611234e-61	-0.301926207825565	0.037	0.139	9.74247577549891e-57	0	SLC34A2
S100A2	3.03289059121931e-61	-0.265285632266075	0.049	0.159	1.02190215580543e-56	0	S100A2
SAMSN1	3.29187803116376e-61	-0.461379022685886	0.037	0.138	1.10916538382032e-56	0	SAMSN1
FXYD6	3.83582764525607e-61	-0.269276510515621	0.162	0.309	1.29244376679258e-56	0	FXYD6
YBX3	3.93423499873256e-61	0.282432851054436	0.648	0.527	1.32560114047295e-56	0	YBX3
ICAM2	4.26464154912328e-61	-0.28242064461508	0.026	0.124	1.4369283235616e-56	0	ICAM2
AP3S1	4.27656012032983e-61	0.267868235762468	0.726	0.615	1.44094416694393e-56	0	AP3S1
PCYOX1	4.85042604904767e-61	0.274919162714731	0.399	0.281	1.63430255296612e-56	0	PCYOX1
ANP32E	5.13385390263401e-61	-0.319311857309665	0.224	0.364	1.7298007339535e-56	0	ANP32E
EBF1	7.5691988859187e-61	0.378308013338938	0.167	0.079	2.55036587262145e-56	0	EBF1
PRCP	7.9639585114473e-61	0.262386768672883	0.484	0.361	2.68337618084705e-56	0	PRCP
HLA-DPA1	1.43780627758359e-60	-2.2787289468966	0.344	0.447	4.84454447169016e-56	0	HLA-DPA1
HAX1	1.4722982899681e-60	-0.319796107046467	0.47	0.583	4.96076185821853e-56	0	HAX1
FKBP9	1.48949126798868e-60	0.296623036614668	0.428	0.303	5.01869187836105e-56	0	FKBP9
HEBP1	1.94780780579282e-60	0.250895864252024	0.542	0.43	6.56294362083833e-56	0	HEBP1
RPL19	2.39897075528749e-60	-0.251301053199676	0.992	0.983	8.08309206286568e-56	0	RPL19
OCIAD2	2.52999970701776e-60	-0.538803703714704	0.389	0.503	8.52458101282563e-56	0	OCIAD2
NPM1	4.06594577602855e-60	-0.442926463908457	0.93	0.94	1.36997976977506e-55	0	NPM1
CKAP4	4.16121455008245e-60	0.280340969040316	0.511	0.372	1.40207963050478e-55	0	CKAP4
PECAM1	5.77814474090093e-60	-0.474418736936303	0.034	0.133	1.94688808899916e-55	0	PECAM1
CYCS	8.56178234929869e-60	-0.345641685926484	0.606	0.677	2.8848069447727e-55	0	CYCS
CCNG1	1.1536819013462e-59	0.26254505974	0.648	0.531	3.88721579839588e-55	0	CCNG1
NDUFA4L2	1.15700037215532e-59	-0.817196891254921	0.066	0.177	3.89839705394014e-55	0	NDUFA4L2
SET	1.22170371488318e-59	-0.351751605449299	0.652	0.711	4.11640849692739e-55	0	SET
TSTD1	1.26819074037487e-59	-0.46436460068587	0.413	0.52	4.27304188061909e-55	0	TSTD1
STAT2	1.64189715262604e-59	0.253932783961877	0.358	0.242	5.53220826605818e-55	0	STAT2
PPFIBP1	2.71437061490816e-59	0.264308314519266	0.483	0.357	9.14580034987154e-55	0	PPFIBP1
TUBB2B	2.78662601276458e-59	-0.563351644027732	0.074	0.182	9.38925768740897e-55	0	TUBB2B
CDH6	3.86023638563471e-59	-0.279567732570305	0.089	0.207	1.30066804777576e-54	0	CDH6
IGF2BP2	4.97132267815343e-59	-0.414146437235329	0.228	0.352	1.67503746317702e-54	0	IGF2BP2
ATP5L	4.98081361765306e-59	-0.290990451551383	0.931	0.933	1.67823534033202e-54	0	ATP5L
SLC16A3	5.47889801457265e-59	-0.371009966914367	0.185	0.322	1.84605989703011e-54	0	SLC16A3
CCT6A	7.57408845189994e-59	-0.322782842168105	0.441	0.554	2.55201336298317e-54	0	CCT6A
RPL39L	8.08907346142637e-59	-0.361451112530549	0.245	0.37	2.725532412093e-54	0	RPL39L
LSR	8.97900893390014e-59	-0.353390457458205	0.173	0.298	3.02538727018831e-54	0	LSR
C20orf27	1.06363803363945e-58	-0.304223946595263	0.277	0.415	3.58382199054476e-54	0	C20orf27
IL32	1.20341256376887e-58	-0.303332118356929	0.493	0.344	4.05477829236283e-54	0	IL32
CYB5R3	1.59273081614095e-58	0.281325262519903	0.666	0.543	5.36654721190531e-54	0	CYB5R3
VASP	1.64930609219286e-58	-0.320643317769447	0.253	0.391	5.55717194703462e-54	0	VASP
HDGF	2.3090960893659e-58	-0.313052282128059	0.343	0.468	7.78026836350947e-54	0	HDGF
LGALS9	2.48842560326776e-58	-0.348703956945277	0.133	0.26	8.38450122765039e-54	0	LGALS9
TNFRSF12A	2.71129045551621e-58	0.431618847411958	0.469	0.345	9.13542206081633e-54	0	TNFRSF12A
SMDT1	3.76496847476185e-58	-0.328818496703876	0.635	0.731	1.26856847788626e-53	0	SMDT1
USP53	5.36791629122159e-58	0.283784526463038	0.305	0.187	1.8086657151642e-53	0	USP53
DNAJC19	5.99776320108344e-58	-0.360252396873216	0.489	0.573	2.02088633297305e-53	0	DNAJC19
DCTPP1	6.61740875613805e-58	-0.282761558911344	0.263	0.398	2.22966970629316e-53	0	DCTPP1
TKT	6.9914377734747e-58	-0.418925069440155	0.469	0.576	2.35569504339457e-53	0	TKT
MYO1F	7.07168035242316e-58	-0.287269294861796	0.05	0.153	2.38273197794546e-53	0	MYO1F
IDH2	7.70314211388377e-58	-0.3673973648747	0.371	0.492	2.595496703852e-53	0	IDH2
PAK2	7.87144350621201e-58	-0.324791735350731	0.387	0.513	2.65220417498307e-53	0	PAK2
FCGR2B	1.04973055356817e-57	-0.377874321518063	0.028	0.12	3.53696212719261e-53	0	FCGR2B
PLOD1	1.83276853903141e-57	0.259268841143587	0.35	0.239	6.17533031541245e-53	0	PLOD1
DDX46	2.18404455952337e-57	-0.319656974204598	0.468	0.582	7.35891973885804e-53	0	DDX46
CALU	3.25529317841889e-57	0.268084026844656	0.683	0.537	1.09683848353646e-52	0	CALU
RNF5	3.54743882082854e-57	-0.285144216599756	0.373	0.499	1.19527403628997e-52	0	RNF5
CCPG1	5.65551005882292e-57	0.250547665379296	0.382	0.265	1.90556755921979e-52	0	CCPG1
CD93	6.30081045956277e-57	-0.325283204848812	0.017	0.102	2.12299507624508e-52	0	CD93
H2AFY2	8.79009169314514e-57	-0.261737663915619	0.157	0.288	2.96173349508832e-52	0	H2AFY2
PCBP1	9.73789961844508e-57	-0.305125293247552	0.67	0.718	3.28108789743888e-52	0	PCBP1
IL7R	1.04439415231436e-56	-0.488891364119088	0.025	0.115	3.518981656808e-52	0	IL7R
LSM7	1.22305987426365e-56	-0.347222846224408	0.692	0.722	4.12097794034393e-52	0	LSM7
UBE2D2	1.26241649882668e-56	-0.300693353688686	0.639	0.697	4.25358615114663e-52	0	UBE2D2
POLR2H	1.52225920224007e-56	-0.378246195300879	0.38	0.483	5.12910015602768e-52	0	POLR2H
HEXB	2.0631326311932e-56	0.332622711375581	0.547	0.431	6.95151908754237e-52	0	HEXB
PKIB	2.21662501817345e-56	-0.280131749630456	0.017	0.103	7.46869633623363e-52	0	PKIB
LAMP5	3.54798005667703e-56	0.507264879978376	0.18	0.094	1.19545640029676e-51	0	LAMP5
ATP5J2	5.34240934601838e-56	-0.331294963758348	0.813	0.798	1.80007140504743e-51	0	ATP5J2
VSIG4	5.46689300004107e-56	-0.494941554807001	0.026	0.115	1.84201492743384e-51	0	VSIG4
HOXA10	7.97780681808584e-56	-0.470072381923304	0.081	0.188	2.68804222928584e-51	0	HOXA10
UQCC2	1.38770950437408e-55	-0.328918411412145	0.44	0.55	4.67574840403803e-51	0	UQCC2
ENO1	1.47861569249641e-55	-0.549573477553751	0.777	0.772	4.9820477142974e-51	0	ENO1
SDC2	5.13147960712122e-55	0.423998315434881	0.475	0.344	1.72900073882342e-50	0	SDC2
IGFBP2	5.27071784659756e-55	0.934238947581713	0.563	0.46	1.77591567123258e-50	0	IGFBP2
SLC9A3R2	6.22210319543668e-55	-0.341325447447237	0.092	0.209	2.09647545067044e-50	0	SLC9A3R2
RGS5	7.77904441110063e-55	-0.31796056121242	0.198	0.102	2.62107122387625e-50	0	RGS5
FOXP1	8.23947900306098e-55	0.251867689362071	0.588	0.454	2.77621005529137e-50	0	FOXP1
NUAK1	9.95096626801409e-55	0.301840771186645	0.253	0.152	3.35287857434467e-50	0	NUAK1
MCAM	1.02140201629344e-54	-0.390872353551864	0.044	0.14	3.4415119536991e-50	0	MCAM
NDUFAB1	1.16537967512062e-54	-0.302033633705548	0.593	0.664	3.92663027735143e-50	0	NDUFAB1
PNOC	1.66577164241452e-54	-0.347908209354132	0.036	0.129	5.61265097195148e-50	0	PNOC
PDLIM7	1.80051619897357e-54	0.369599143834551	0.546	0.446	6.06665928082155e-50	0	PDLIM7
MYLIP	1.9375612050992e-54	-0.260806585802868	0.185	0.321	6.52841872446123e-50	0	MYLIP
ATP2B1	3.11772407500264e-54	0.291727337821563	0.53	0.43	1.05048594983139e-49	0	ATP2B1
C20orf24	3.86812969120876e-54	-0.339155945194283	0.403	0.51	1.30332761815588e-49	0	C20orf24
MAP4K4	6.50198135015797e-54	0.251024921716199	0.442	0.324	2.19077759612223e-49	0	MAP4K4
GLG1	7.4940821513897e-54	0.276828042059814	0.561	0.446	2.52505604008925e-49	0	GLG1
MSR1	7.59758121993863e-54	-0.290082245311849	0.02	0.103	2.55992901624612e-49	0	MSR1
IL4I1	1.13617593537881e-53	-0.288063687967289	0.045	0.143	3.82823119666538e-49	0	IL4I1
EIF5B	1.2004972319983e-53	-0.313771469541422	0.576	0.66	4.04495537349507e-49	0	EIF5B
AHCYL1	1.32920030372752e-53	0.257655810593624	0.502	0.391	4.47860750337951e-49	0	AHCYL1
SMIM3	1.58574996540657e-53	0.411865460413035	0.35	0.25	5.34302593344089e-49	0	SMIM3
SNRPD1	1.6739187257418e-53	-0.317499401181613	0.593	0.663	5.64010175451444e-49	0	SNRPD1
UPP1	2.03481388529626e-53	-0.276159829707646	0.081	0.189	6.85610190511722e-49	0	UPP1
MS4A4A	2.38767082079699e-53	-0.388651568230041	0.024	0.11	8.04501806359338e-49	0	MS4A4A
PSME2	2.8536771358551e-53	-0.465420336038958	0.576	0.652	9.61517974155018e-49	0	PSME2
ACP1	3.21477045774359e-53	-0.337832334826257	0.543	0.615	1.08318475803212e-48	0	ACP1
GALNT1	4.34694794414746e-53	0.259231260503029	0.395	0.284	1.46466064030104e-48	0	GALNT1
TYMS	4.83442033942494e-53	-0.25785446156476	0.075	0.182	1.62890958916584e-48	0	TYMS
APH1A	6.48348296974318e-53	-0.299836417636815	0.514	0.596	2.18454475182527e-48	0	APH1A
A2M	7.04177310185328e-53	-0.621860457592296	0.163	0.283	2.37265502893844e-48	0	A2M
MNDA	1.02026580805288e-52	-0.497420586415396	0.041	0.135	3.43768361365339e-48	0	MNDA
EIF1AX	1.09373941351276e-52	-0.309959970605037	0.604	0.696	3.6852455798899e-48	0	EIF1AX
TM2D1	2.41697455658809e-52	0.258196829291767	0.531	0.411	8.14375407096792e-48	0	TM2D1
NFYB	3.30266601365029e-52	0.268196651800097	0.358	0.253	1.11280028663933e-47	0	NFYB
CNPY3	5.36395980135608e-52	-0.32449902539675	0.352	0.475	1.80733261546892e-47	0	CNPY3
ADIPOR1	5.99687633525951e-52	-0.270282350422848	0.323	0.45	2.02058751240234e-47	0	ADIPOR1
UQCRH	6.10713929612372e-52	-0.312087800651823	0.861	0.857	2.05773951443593e-47	0	UQCRH
ARRB2	6.61787449912203e-52	-0.32181617736761	0.128	0.243	2.22982663373418e-47	0	ARRB2
BHLHE41	7.51477012652163e-52	-0.272210450394638	0.134	0.252	2.5320266464302e-47	0	BHLHE41
GPR183	1.73374048020445e-51	-0.606332403475241	0.05	0.143	5.84166517400087e-47	0	GPR183
TECR	2.90191708256788e-51	-0.29043048517169	0.423	0.537	9.77771941800422e-47	0	TECR
DAAM1	6.23677295117641e-51	0.289518717695497	0.351	0.246	2.10141827816938e-46	0	DAAM1
NFATC2	1.30226026558688e-50	0.270283837372601	0.164	0.085	4.38783573886844e-46	0	NFATC2
TOMM22	1.3892440108218e-50	-0.298879996853834	0.507	0.594	4.68091877006296e-46	0	TOMM22
SDF2L1	1.49134895857455e-50	-0.326736163393314	0.332	0.453	5.02495118102109e-46	0	SDF2L1
TNFRSF1B	2.04903968855582e-50	-0.299476976487217	0.055	0.15	6.90403432661999e-46	0	TNFRSF1B
APOA1	2.98088613580596e-50	-0.742073395574442	0.116	0.226	1.00437977459846e-45	0	APOA1
RGS1	3.54216718626159e-50	-1.27425460773133	0.154	0.261	1.19349781173898e-45	0	RGS1
YWHAH	4.43313211537003e-50	-0.479684515893098	0.462	0.561	1.49369953495278e-45	0	YWHAH
HMGN3	4.86668415780429e-50	-0.440005664939219	0.777	0.777	1.63978056013058e-45	0	HMGN3
CD14	7.44020232820415e-50	-1.02893638975483	0.103	0.206	2.50690177246511e-45	0	CD14
CCNB1IP1	1.69691243535387e-49	-0.263354980495451	0.253	0.381	5.71757675968133e-45	0	CCNB1IP1
SHFM1	1.75624879883134e-49	-0.289261255968112	0.866	0.837	5.91750470278232e-45	0	SHFM1
HES1	2.31904293998399e-49	-0.251567660918303	0.169	0.297	7.81378328198207e-45	0	HES1
FAM26F	2.56303318125377e-49	-0.482334539753269	0.076	0.172	8.63588400091645e-45	0	FAM26F
NID1	2.65199632053777e-49	0.264658590348053	0.251	0.152	8.93563640241995e-45	0	NID1
SLC11A1	2.9864439653886e-49	-0.278605273579387	0.036	0.121	1.00625242969804e-44	0	SLC11A1
CCT5	3.49469378457233e-49	-0.293268366144583	0.371	0.483	1.1775021237738e-44	0	CCT5
SMARCA4	4.30871568799443e-49	-0.268205469505811	0.26	0.382	1.45177866391284e-44	0	SMARCA4
HLA-DRA	5.65977678780349e-49	-2.80283424498093	0.459	0.522	1.90700519088251e-44	0	HLA-DRA
KPNA2	6.73416574425973e-49	-0.27422154421219	0.15	0.274	2.26900980587087e-44	0	KPNA2
SERP1	1.5187597934163e-48	-0.274362677346205	0.792	0.81	5.11730924793687e-44	0	SERP1
SMARCC1	2.01022272357392e-48	-0.256377671159921	0.262	0.389	6.77324444480995e-44	0	SMARCC1
ALG3	2.02907518921037e-48	-0.27650489932757	0.246	0.364	6.83676594252541e-44	0	ALG3
TBCB	2.31739949776279e-48	-0.30645453149239	0.581	0.639	7.80824586776194e-44	0	TBCB
SUMO2	2.42323716604197e-48	-0.280365793945311	0.951	0.921	8.1648553072618e-44	0	SUMO2
CAPS	2.88673962778395e-48	-0.412789788476663	0.08	0.18	9.72658050185524e-44	0	CAPS
IGFBP3	5.5849586351428e-48	0.450215108793209	0.395	0.278	1.88179596252502e-43	0	IGFBP3
CRLS1	6.2820909608326e-48	0.25152117208856	0.444	0.345	2.11668772834294e-43	0	CRLS1
HSPA1A	1.56343172387598e-47	0.283734739981981	0.444	0.328	5.26782685042772e-43	0	HSPA1A
SUMO1	2.25651944080493e-47	-0.28542498116939	0.75	0.747	7.60311660384814e-43	0	SUMO1
UQCRFS1	3.00636889982661e-47	-0.309281927856476	0.57	0.628	1.01296593710758e-42	0	UQCRFS1
NDUFA2	6.0356851442337e-47	-0.266992611366486	0.676	0.713	2.0336637524981e-42	0	NDUFA2
LAMP2	7.63201196101053e-47	0.277732142951126	0.561	0.451	2.57153011014289e-42	0	LAMP2
ORMDL2	1.63752779125406e-46	-0.257064423013832	0.24	0.357	5.51748613985144e-42	0	ORMDL2
ACKR3	2.12877497620967e-46	0.393123979282297	0.126	0.06	7.17269440484087e-42	0	ACKR3
COL9A3	3.43840133059524e-46	-0.376040362560383	0.106	0.204	1.15853494433076e-41	0	COL9A3
STK4	3.52314205634692e-46	-0.279087019017988	0.219	0.344	1.18708748446553e-41	0	STK4
SPTSSA	7.15129088872186e-46	0.278604829962825	0.518	0.428	2.40955595204594e-41	0	SPTSSA
C1orf43	1.42919407664168e-45	-0.279678676838398	0.575	0.634	4.81552652183648e-41	0	C1orf43
NDUFB7	2.44628498135623e-45	-0.298605246450375	0.807	0.804	8.24251261618168e-41	0	NDUFB7
ENSA	3.20358120108805e-45	-0.283997893844375	0.508	0.598	1.07941464989461e-40	0	ENSA
PSME1	3.84554185701851e-45	-0.367153789056491	0.712	0.77	1.29571687330382e-40	0	PSME1
OLFML2B	4.75890176742795e-45	0.351997124288381	0.253	0.159	1.60346436151717e-40	0	OLFML2B
HLA-DPB1	5.04370226827463e-45	-2.27118593269178	0.392	0.466	1.69942504227245e-40	0	HLA-DPB1
MRPL9	5.62008297548842e-45	-0.258561582297289	0.335	0.449	1.89363075776107e-40	0	MRPL9
POLD2	6.60805020687565e-45	-0.301314276944987	0.364	0.466	2.22651643670468e-40	0	POLD2
CD74	7.27249635204903e-45	-2.68062844645136	0.722	0.707	2.4503949208594e-40	0	CD74
USMG5	8.29184685148792e-45	-0.306849575875803	0.845	0.826	2.79385487814034e-40	0	USMG5
COTL1	8.68627166693797e-45	-0.773264925714965	0.313	0.404	2.92675237545808e-40	0	COTL1
C15orf48	9.48228743848237e-45	-0.882382944714059	0.052	0.137	3.19496192952225e-40	0	C15orf48
HNRNPM	9.60618061086195e-45	-0.286115505442299	0.532	0.632	3.23670649502382e-40	0	HNRNPM
ARPC1B	9.69690295859099e-45	-0.526016052207084	0.737	0.718	3.26727448286765e-40	0	ARPC1B
CPXM2	1.23919878864521e-44	0.311840267353087	0.104	0.046	4.17535639846119e-40	0	CPXM2
NDUFA3	1.35293267054187e-44	-0.285120554976647	0.703	0.741	4.55857134012377e-40	0	NDUFA3
C1orf21	1.60679661098428e-44	0.313256163526353	0.408	0.3	5.41394050105042e-40	0	C1orf21
PA2G4	1.79864292371474e-44	-0.307310528839626	0.609	0.665	6.06034746716444e-40	0	PA2G4
TUBA1B	1.84855646357379e-44	-0.638588135640282	0.849	0.842	6.22852614836551e-40	0	TUBA1B
ATP5B	1.87059267470846e-44	-0.32844410086322	0.745	0.769	6.3027749581627e-40	0	ATP5B
ATF6B	1.95598688416807e-44	-0.253466829995263	0.367	0.491	6.59050220751588e-40	0	ATF6B
EGFL7	2.08682792684466e-44	-0.505120673711456	0.097	0.192	7.03135801671041e-40	0	EGFL7
GSPT1	2.35354852194813e-44	-0.270233868451857	0.324	0.443	7.93004638985202e-40	0	GSPT1
PTPRS	8.19147776207261e-44	0.351369285440578	0.358	0.253	2.76003651715275e-39	0	PTPRS
UFC1	8.25321188052892e-44	-0.323198368599287	0.69	0.726	2.78083721102541e-39	0	UFC1
HMGB2	1.19978088159963e-43	-0.648896259758754	0.426	0.518	4.04254170246178e-39	0	HMGB2
SOD1	1.3599958766784e-43	-0.27896229058647	0.861	0.862	4.58237010688019e-39	0	SOD1
ANXA3	1.64359085021933e-43	0.339440090322177	0.239	0.157	5.53791501072902e-39	0	ANXA3
NOTCH3	1.66247736211455e-43	-0.263088355818299	0.14	0.257	5.60155122390877e-39	0	NOTCH3
STXBP2	1.74869366217737e-43	-0.297040624993862	0.181	0.293	5.89204842534042e-39	0	STXBP2
NDUFB9	6.59612578628281e-43	-0.431042668535765	0.757	0.759	2.22249862243013e-38	0	NDUFB9
NUDT4	7.49575531664799e-43	-0.398072445287095	0.283	0.395	2.52561979639137e-38	0	NUDT4
CACYBP	1.71994093930452e-42	-0.30396675190325	0.451	0.546	5.79516900089266e-38	0	CACYBP
PIGT	5.69585257937183e-42	0.300044443188859	0.55	0.432	1.91916056809354e-37	0	PIGT
C19orf43	7.73681545128434e-42	-0.252167755184535	0.806	0.825	2.60684259815575e-37	0	C19orf43
TPRKB	1.04229521436773e-41	-0.252277873295915	0.378	0.487	3.51190949529063e-37	0	TPRKB
NAA10	1.49174747952047e-41	-0.271983908480569	0.461	0.548	5.02629395749628e-37	0	NAA10
PPP1CA	2.70291767141989e-41	-0.33230336812835	0.57	0.611	9.10721080208219e-37	0	PPP1CA
TPM4	2.80459084356061e-41	0.279580519158767	0.816	0.74	9.44978838829313e-37	0	TPM4
IGF2	3.24798772534968e-41	-1.09987601043093	0.332	0.415	1.09437698417932e-36	0	IGF2
COMMD7	3.27015220601249e-41	-0.251748716344187	0.345	0.451	1.10184508429385e-36	0	COMMD7
WBSCR22	3.94690156150655e-41	-0.271628894320286	0.365	0.464	1.32986901213402e-36	0	WBSCR22
C1QB	4.73644724244037e-41	-2.14960797913696	0.164	0.262	1.59589853386786e-36	0	C1QB
RGS16	7.52742918028177e-41	0.405155345564136	0.232	0.148	2.53629198800414e-36	0	RGS16
EIF2S2	1.4461436772922e-40	-0.30119039849991	0.632	0.67	4.87263650626834e-36	0	EIF2S2
LTB	1.82316039194142e-40	-0.575638074661718	0.033	0.107	6.14295662460741e-36	0	LTB
POLR2J	2.9617527336933e-40	-0.273617247034587	0.64	0.667	9.97932966090619e-36	0	POLR2J
IGLC2	3.98179544291349e-40	-3.66946206067848	0.206	0.338	1.34162615653527e-35	0	IGLC2
MARCH1	4.53226726524173e-40	-0.296555941682272	0.04	0.114	1.52710213235055e-35	0	MARCH1
ISYNA1	5.17001094521006e-40	-0.388076233608216	0.305	0.398	1.74198348787908e-35	0	ISYNA1
OLA1	6.22893001171573e-40	-0.287660062963725	0.4	0.506	2.0987756781475e-35	0	OLA1
HMOX1	8.87817107266148e-40	-0.33813860859193	0.078	0.165	2.99141096122256e-35	0	HMOX1
SNU13	9.78360894877537e-40	-0.253312106722627	0.747	0.764	3.29648919920037e-35	0	SNU13
ADAMTS5	1.07306492249839e-39	0.470670496954245	0.152	0.083	3.61558494986607e-35	0	ADAMTS5
LRRFIP1	1.15562986040362e-39	-0.333278912844857	0.48	0.573	3.89377925164396e-35	0	LRRFIP1
NUTF2	1.38891653516064e-39	-0.256320846584383	0.425	0.522	4.67981537357027e-35	0	NUTF2
ARPC2	1.81458165069344e-39	-0.363707911415601	0.855	0.847	6.11405141384648e-35	0	ARPC2
MSN	1.92487367095802e-39	-0.33040913540041	0.431	0.523	6.48566934692594e-35	0	MSN
TCEB2	3.55183482583092e-39	-0.28544424895513	0.925	0.905	1.19675522621547e-34	0	TCEB2
BTF3	6.22546094309232e-39	-0.278819854345779	0.962	0.958	2.09760681016553e-34	0	BTF3
NDUFA1	6.62547725117508e-39	-0.297301624373657	0.824	0.83	2.23238830501093e-34	0	NDUFA1
UFD1L	1.39051837917716e-38	-0.254535753905327	0.347	0.452	4.68521262679952e-34	0	UFD1L
MT-CYB	1.48068017154968e-38	-0.38966149776966	0.998	0.981	4.98900377001951e-34	0	MT-CYB
EIF4A3	1.62065972785385e-38	0.302638874756503	0.511	0.419	5.46065088703076e-34	0	EIF4A3
MPC2	1.72226561260301e-38	-0.40419623478607	0.5	0.577	5.80300175510457e-34	0	MPC2
RNPS1	2.98779331803204e-38	-0.265579453832056	0.501	0.585	1.00670708057771e-33	0	RNPS1
ILF2	1.27462830325576e-37	-0.339508618276018	0.549	0.605	4.29473260498996e-33	0	ILF2
CCL3	2.83166369708586e-37	-0.86601956506451	0.064	0.143	9.5410076609611e-33	0	CCL3
CALM2	3.39906328811211e-37	-0.28503657590248	0.952	0.94	1.14528038429649e-32	0	CALM2
ALDOA	4.21695573649932e-37	-0.338069853688041	0.918	0.922	1.42086106585608e-32	0	ALDOA
PSMD4	8.38813352341858e-37	-0.262414680200688	0.563	0.63	2.82629770938066e-32	0	PSMD4
RPS20	9.39510302051979e-37	-0.256261400844509	0.986	0.98	3.16558601173394e-32	0	RPS20
C1QA	9.54281094932344e-37	-2.06730320447442	0.165	0.256	3.21535472126504e-32	0	C1QA
MAP3K13	1.28732997604735e-36	-0.295536484317085	0.453	0.52	4.33752962129394e-32	0	MAP3K13
IGHG3	1.76137002413885e-36	-3.37796745320851	0.159	0.27	5.93476015933344e-32	0	IGHG3
KMT2E	3.72765679677986e-36	-0.297524998682703	0.528	0.607	1.25599668110701e-31	0	KMT2E
RPS27	3.81463986059249e-36	-0.269280421245959	0.999	0.988	1.28530475462803e-31	0	RPS27
GNAI2	1.11760987851038e-35	-0.32865696141676	0.537	0.604	3.76567472465286e-31	0	GNAI2
S100A9	1.31544716386295e-35	-1.75528330803285	0.133	0.216	4.43226767391982e-31	0	S100A9
NOVA1	1.49400757942094e-35	0.40403891559757	0.256	0.177	5.03390913810092e-31	0	NOVA1
PRRC2C	2.24048170152174e-35	-0.317854990904894	0.65	0.683	7.54907904510736e-31	0	PRRC2C
PCP4	8.54737249115773e-35	-0.518654664921262	0.074	0.151	2.87995168717069e-30	0	PCP4
SNRPD3	1.37460473711006e-34	-0.25087980865099	0.516	0.586	4.63159320121865e-30	0	SNRPD3
SRGN	1.55277168895319e-34	-1.89468240135922	0.327	0.386	5.23190892875888e-30	0	SRGN
IGLC3	2.23721364864439e-34	-3.26958953186317	0.144	0.248	7.53806766774241e-30	0	IGLC3
TGFBR3	4.87150355881824e-34	0.316513489195507	0.2	0.126	1.64140440910822e-29	0	TGFBR3
RAB4A	4.88087467197371e-34	-0.256007688422798	0.427	0.518	1.64456191197482e-29	0	RAB4A
RPL14	5.13725705111876e-34	-0.286495031305571	0.983	0.978	1.73094739080395e-29	0	RPL14
MZT2A	7.50628645065803e-34	-0.324686836053008	0.683	0.698	2.52916815668472e-29	0	MZT2A
RPS25	1.61583059228046e-33	-0.333584283996514	0.989	0.982	5.44437959762978e-29	0	RPS25
CKLF	1.74818012265103e-33	-0.508792187471466	0.433	0.512	5.89031810526037e-29	0	CKLF
MT-ND4	1.91990637665836e-33	-0.419261769229849	0.999	0.986	6.46893254551267e-29	0	MT-ND4
BCAP31	2.0222309397814e-33	-0.28132006820907	0.551	0.607	6.81370492849946e-29	0	BCAP31
TRIO	2.4134830254283e-33	0.307038096500844	0.242	0.169	8.13198970587811e-29	0	TRIO
RPL36A	2.7768040312899e-33	-0.318525721264078	0.96	0.959	9.35616350302819e-29	0	RPL36A
MUC16	3.2281141341197e-33	-0.264045232337527	0.08	0.155	1.08768077635029e-28	0	MUC16
CRIP1	3.40552197434576e-33	-0.490877845093487	0.281	0.378	1.14745657403606e-28	0	CRIP1
NDUFA4	3.43701746168194e-33	-0.260071521020648	0.94	0.925	1.15806866353911e-28	0	NDUFA4
MEGF6	4.47997355183009e-33	0.253549730821166	0.109	0.056	1.50948228855363e-28	0	MEGF6
RPL18	5.62492348822275e-33	-0.29050627695984	0.987	0.98	1.89526172012177e-28	0	RPL18
IRF1	1.22928014637967e-32	0.269856382036956	0.377	0.3	4.14193652521167e-28	0	IRF1
SEPW1	1.28599974664871e-31	-0.299578151385081	0.715	0.751	4.33304754635815e-27	0	SEPW1
UQCR10	2.73799307790397e-31	-0.284749583050163	0.835	0.803	9.22539387668963e-27	0	UQCR10
RGCC	4.08402561607949e-31	0.628784405423913	0.329	0.254	1.37607159108182e-26	0	RGCC
WIPI1	5.06801711747346e-31	0.251504891806692	0.287	0.212	1.70761768756151e-26	0	WIPI1
IGKC	6.47525034399527e-31	-3.77470860009244	0.44	0.527	2.18177085090577e-26	0	IGKC
LYZ	1.0089962415491e-30	-2.29585327037212	0.14	0.214	3.39971193627554e-26	0	LYZ
C19orf33	1.29332497435694e-30	-0.579085274174627	0.254	0.335	4.35772916859829e-26	0	C19orf33
MMD	2.00898183016709e-30	0.255887517970991	0.315	0.235	6.76906337856501e-26	0	MMD
ARL6IP1	2.68830508080878e-30	-0.463742461661266	0.556	0.62	9.05797513927709e-26	0	ARL6IP1
IGHA1	3.28050208226115e-30	-1.84476405097294	0.125	0.214	1.10533237159707e-25	0	IGHA1
CNN2	4.64157355836052e-30	0.255369922227057	0.526	0.444	1.56393179475399e-25	0	CNN2
IL11RA	1.08574342000343e-29	0.258503395720056	0.231	0.159	3.65830387935956e-25	0	IL11RA
BTG2	1.70597514995096e-29	0.577373406498709	0.52	0.472	5.74811267024476e-25	0	BTG2
NKG7	1.81905148012198e-29	-0.860337374146946	0.055	0.12	6.12911205712301e-25	0	NKG7
LDHB	2.86353914294924e-29	-0.363781543889278	0.809	0.805	9.64840878825316e-25	0	LDHB
GNAS	7.15966818562309e-29	-0.418642023807616	0.778	0.749	2.41237859846384e-24	0	GNAS
HIPK2	9.57737884005626e-29	-0.35106104075937	0.258	0.343	3.22700202636856e-24	0	HIPK2
KLK5	1.04023625411273e-28	-0.377476775735381	0.066	0.13	3.50497203460742e-24	0	KLK5
OAZ1	1.26081373467908e-28	-0.313085256542275	0.961	0.946	4.24818579762769e-24	0	OAZ1
TAGLN2	1.39068831156858e-28	-0.351000353702187	0.777	0.738	4.68578519699917e-24	0	TAGLN2
ATG3	1.62989067677435e-28	-0.253459500514571	0.368	0.457	5.49175364632349e-24	0	ATG3
ARL4A	1.96273101868351e-28	-0.325931888070073	0.287	0.373	6.6132258943522e-24	0	ARL4A
FCGR2A	2.65952427956557e-28	-0.379839768785072	0.099	0.168	8.96100110756823e-24	0	FCGR2A
S100A11	2.89398424172435e-28	-0.398708195799928	0.935	0.869	9.75099050406603e-24	0	S100A11
RANBP1	5.21694088248415e-28	-0.34159542615698	0.69	0.684	1.75779606094421e-23	0	RANBP1
DNAJB11	5.37442457346712e-28	-0.25409469801603	0.399	0.476	1.81085861578401e-23	0	DNAJB11
TXNDC17	3.34271067123252e-27	-0.262008018282062	0.528	0.579	1.12629293356509e-22	0	TXNDC17
ACTR2	3.74419740502524e-27	-0.270150727255161	0.516	0.585	1.2615698736492e-22	0	ACTR2
TALDO1	7.78586737690437e-27	-0.251445065886329	0.546	0.604	2.62337015397416e-22	0	TALDO1
RND3	1.42608342483178e-26	0.326467911245675	0.321	0.248	4.80504549162818e-22	0	RND3
CYSTM1	1.64321706169831e-26	0.324053482687793	0.59	0.525	5.53665556768629e-22	0	CYSTM1
ALOX5AP	3.34200370477821e-26	-0.788177013552014	0.133	0.202	1.12605472828797e-21	0	ALOX5AP
TSC22D1	2.34511233760009e-25	-0.274929823620766	0.733	0.616	7.90162151030973e-21	0	TSC22D1
ARPC1A	4.05082540471517e-25	-0.279821575653607	0.63	0.645	1.36488511186473e-20	0	ARPC1A
CBX5	7.2203116815497e-25	-0.315785718558161	0.403	0.471	2.43281181798136e-20	0	CBX5
RPL22L1	9.52368135626197e-25	-0.26300086691161	0.612	0.646	3.20890919617891e-20	0	RPL22L1
GABPB1-AS1	1.20393772438267e-24	-0.304775141940543	0.437	0.493	4.05654776853498e-20	0	GABPB1-AS1
RHOG	1.45418098254048e-24	-0.314332548266216	0.339	0.414	4.89971740257189e-20	0	RHOG
ATP6V0B	2.80945376418786e-24	-0.334061180065069	0.633	0.63	9.46617351305458e-20	0	ATP6V0B
SBSPON	1.41864076963768e-23	0.294832570498399	0.219	0.158	4.7799682092172e-19	0	SBSPON
CCL5	2.04066790084207e-23	-1.13574412147533	0.099	0.163	6.87582642509726e-19	0	CCL5
COL9A2	2.31741610276306e-23	-0.257622712992258	0.092	0.158	7.80830181664985e-19	0	COL9A2
UCHL1	3.21145440547288e-23	-0.25504003190767	0.247	0.322	1.08206744738003e-18	0	UCHL1
DUSP6	8.48837063617182e-23	-0.309868588995822	0.263	0.337	2.86007160215173e-18	0	DUSP6
MSI2	2.32549784250664e-22	-0.269437335818057	0.26	0.331	7.83553243054188e-18	0	MSI2
PTN	3.32805406545847e-22	0.335742471944691	0.333	0.262	1.12135453681558e-17	0	PTN
SNCG	1.62856515190027e-21	-0.820961487587601	0.32	0.373	5.48728742281278e-17	0	SNCG
APOE	1.97543242601208e-21	0.454883935884818	0.547	0.522	6.6560220162051e-17	0	APOE
KRT17	2.02473646803096e-21	-0.753924769852855	0.103	0.164	6.8221470553835e-17	0	KRT17
FTL	1.64762025872553e-20	-0.747336679931595	0.997	0.99	5.55149169974982e-16	0	FTL
S100A4	2.33267119961402e-20	-0.498373123887536	0.616	0.653	7.85970233997948e-16	0	S100A4
COX6C	2.44370887994427e-20	-0.274451153135501	0.923	0.901	8.23383270008423e-16	0	COX6C
CST7	6.69653571964496e-20	-0.382673104961903	0.061	0.113	2.25633074537717e-15	0	CST7
PLBD1	1.87390206521698e-19	0.251084927927912	0.214	0.159	6.31392561854211e-15	0	PLBD1
RGS10	6.82035243858471e-19	-0.449224312373855	0.461	0.485	2.29804955065673e-14	0	RGS10
SERPINB1	3.41433593463856e-18	-0.257484694912099	0.328	0.396	1.15042634981712e-13	0	SERPINB1
NME4	5.26919032106962e-18	-0.275777428963224	0.57	0.577	1.7754009867812e-13	0	NME4
MGST2	6.16387350822839e-17	-0.255408623437073	0.378	0.438	2.07685553986247e-12	0	MGST2
KLK7	4.75898663220849e-16	-0.259690260197261	0.091	0.14	1.60349295585633e-11	0	KLK7
ACP5	4.43431247938536e-15	-0.290034617955708	0.128	0.183	1.4940972468041e-10	0	ACP5
LRRC17	5.69487107678374e-15	0.277142608356648	0.185	0.14	1.91882986061151e-10	0	LRRC17
C6orf48	7.79180852526851e-15	-0.346867776308382	0.835	0.794	2.62537196450397e-10	0	C6orf48
PERP	7.88727291837654e-15	-0.350954003332296	0.427	0.462	2.65753773711779e-10	0	PERP
CTSZ	8.44345312552307e-14	-0.420149335623656	0.449	0.494	2.84493709611374e-09	0	CTSZ
CD68	3.02250214294386e-13	-0.761050374346571	0.193	0.236	1.01840187204351e-08	0	CD68
MAFB	4.18240775237816e-13	-0.416655559464508	0.319	0.364	1.4092204680863e-08	0	MAFB
FTH1	1.52066493538076e-12	-0.303438623119462	0.996	0.988	5.12372843327195e-08	0	FTH1
C12orf75	1.61511441842233e-12	-0.40560348940479	0.405	0.438	5.44196652143221e-08	0	C12orf75
ITM2C	8.32696754210644e-11	-0.561233785069792	0.536	0.514	2.80568844363734e-06	0	ITM2C
OSR2	1.39440019793334e-10	0.369239168792758	0.192	0.158	4.69829202691659e-06	0	OSR2
TRAC	2.92509450808804e-10	-0.361336292238775	0.09	0.13	9.85581343555185e-06	0	TRAC
IGHG1	3.45678727805871e-10	-3.27110754572425	0.149	0.197	1.1647299054691e-05	0	IGHG1
TYMP	1.20032082556632e-09	-0.416743780775714	0.515	0.416	4.04436098966317e-05	0	TYMP
MMP11	2.72512973756227e-09	-1.47355869981534	0.208	0.253	9.1820521377423e-05	0	MMP11
CD9	3.65672185775942e-09	-0.381263691111062	0.592	0.607	0.000123209586275346	0	CD9
LIPA	5.57735895049960e-09	-0.287859014629923	0.239	0.284	0.000187923532478133	0	LIPA
CPVL	5.91093042103084e-09	-0.380254737934258	0.282	0.323	0.000199162889606213	0	CPVL
RAC2	1.16908277154849e-08	-0.344925672341069	0.153	0.188	0.000393910749045547	0	RAC2
ATP5I	1.97938581167283e-08	-0.251332244274856	0.863	0.836	0.000666934255385042	0	ATP5I
APOC1	2.77313339530524e-08	-1.19985932863903	0.283	0.337	0.000934379566214146	0	APOC1
HLA-C	3.07467195788719e-08	-0.263535574660133	0.95	0.87	0.00103597996949051	0	HLA-C
CDKN2A	5.65489123650916e-08	-0.279280611303177	0.181	0.214	0.0019053590532294	0	CDKN2A
PPP1CB	8.62052441556888e-08	-0.258743666170248	0.618	0.63	0.00290459949658178	0	PPP1CB
BTG1	1.27189036660808e-07	-0.494876978037594	0.772	0.8	0.00428550740124925	0	BTG1
CAPG	1.62912979488332e-07	-0.498039610485241	0.44	0.446	0.00548918993087986	0	CAPG
NCALD	9.34650786921837e-07	0.289620862849375	0.174	0.151	0.0314921236145444	0	NCALD
SOX4	1.99712552977571e-06	-0.726776322650331	0.654	0.602	0.0672911476002629	0	SOX4
MLLT11	2.46775161949758e-06	-0.271010094728451	0.218	0.25	0.0831484230673514	0	MLLT11
KCTD12	2.93472682391486e-06	-0.286682742866568	0.388	0.405	0.0988826856049873	0	KCTD12
ASS1	3.06019085980713e-05	-0.35136354159961	0.322	0.326	1	0	ASS1
BAMBI	0.00100206520432623	-0.519966632155126	0.151	0.162	1	0	BAMBI
ISG15	0.00121963681996382	-0.579331247647951	0.399	0.402	1	0	ISG15
CSRP1	0.00199149127571599	-0.285932245481999	0.485	0.512	1	0	CSRP1
CD7	0.00209966772713681	-0.283585605617044	0.109	0.09	1	0	CD7
GPX1	0.00237077982571468	-0.696528180284556	0.853	0.789	1	0	GPX1
MARCKSL1	0.00268462555013801	-0.260185367306207	0.712	0.652	1	0	MARCKSL1
HERPUD1	0.00565169667618949	-0.390049522288218	0.662	0.618	1	0	HERPUD1
SOX4.1	0	2.44148300671356	0.977	0.549	0	1	SOX4
PCSK1N	0	2.17098834291019	0.815	0.089	0	1	PCSK1N
TUBB2B.1	0	2.05179985897604	0.872	0.046	0	1	TUBB2B
H3F3A.1	0	2.01638025337943	1	0.738	0	1	H3F3A
BAMBI.1	0	2.00971321572481	0.651	0.077	0	1	BAMBI
HMGA2.1	0	2.00543088316566	0.848	0.087	0	1	HMGA2
HIST1H4C.1	0	1.99900572539339	0.895	0.554	0	1	HIST1H4C
LAMC1	0	1.93714493710149	0.868	0.343	0	1	LAMC1
HOXA10.1	0	1.91312785690459	0.861	0.055	0	1	HOXA10
TGFBI	0	1.87265450812284	0.91	0.346	0	1	TGFBI
ITM2C.1	0	1.77196884968769	0.966	0.442	0	1	ITM2C
CENPF.1	0	1.76758178617994	0.523	0.108	0	1	CENPF
NUCKS1.1	0	1.75318986069907	0.997	0.794	0	1	NUCKS1
PEG10.1	0	1.65340351694139	0.807	0.196	0	1	PEG10
MLLT11.1	0	1.63519638970262	0.755	0.159	0	1	MLLT11
SNRPE.1	0	1.61632098829271	0.996	0.757	0	1	SNRPE
BEX1.1	0	1.56654279317983	0.752	0.093	0	1	BEX1
PRAME.1	0	1.54243471328491	0.826	0.084	0	1	PRAME
GPC3	0	1.5323404011024	0.738	0.11	0	1	GPC3
CKS1B.1	0	1.45444275580382	0.817	0.386	0	1	CKS1B
AKAP12	0	1.44638514549946	0.696	0.282	0	1	AKAP12
PTTG1.1	0	1.43053018650287	0.63	0.163	0	1	PTTG1
NDUFA4L2.1	0	1.42861196528228	0.507	0.101	0	1	NDUFA4L2
PAX2.1	0	1.41795506194826	0.624	0.038	0	1	PAX2
MSMP	0	1.40722844376943	0.281	0.011	0	1	MSMP
NREP	0	1.39831877735394	0.888	0.337	0	1	NREP
BMP7.1	0	1.39548231178874	0.674	0.11	0	1	BMP7
DKK1	0	1.3886702114502	0.307	0.024	0	1	DKK1
TNNT1.1	0	1.37408797465063	0.893	0.256	0	1	TNNT1
SNRPF.1	0	1.34601317293466	0.974	0.648	0	1	SNRPF
MEX3A.1	0	1.31609180934782	0.747	0.157	0	1	MEX3A
ENC1	0	1.303215967032	0.72	0.126	0	1	ENC1
DUSP6.1	0	1.30275478306675	0.803	0.245	0	1	DUSP6
TOP2A.1	0	1.27930540038846	0.422	0.077	0	1	TOP2A
GNAS.1	0	1.27379309282252	0.957	0.72	0	1	GNAS
CBX5.1	0	1.27027233406416	0.866	0.392	0	1	CBX5
HIPK2.1	0	1.26595011054054	0.681	0.27	0	1	HIPK2
UNC5B	0	1.26428234165249	0.576	0.191	0	1	UNC5B
MPC2.1	0	1.26035857501467	0.868	0.514	0	1	MPC2
TTC3	0	1.25299295837468	0.97	0.631	0	1	TTC3
NME1.1	0	1.24904141674271	0.912	0.485	0	1	NME1
DBI.1	0	1.2485543964394	0.975	0.705	0	1	DBI
NGFRAP1	0	1.23334244638534	0.995	0.776	0	1	NGFRAP1
MSX2	0	1.21238604139756	0.456	0.022	0	1	MSX2
COBLL1	0	1.20851996779833	0.542	0.151	0	1	COBLL1
PTN.1	0	1.20588950375231	0.566	0.224	0	1	PTN
EDN3	0	1.19308725683029	0.258	0.011	0	1	EDN3
PRRC2C.1	0	1.17454284117368	0.958	0.631	0	1	PRRC2C
MMP1.1	0	1.15512430782589	0.48	0.022	0	1	MMP1
SRP9.1	0	1.15347639644569	0.976	0.739	0	1	SRP9
CKB.1	0	1.15259083832253	0.753	0.364	0	1	CKB
TBCA.1	0	1.15233690982704	0.99	0.802	0	1	TBCA
SEMA6A	0	1.14906511213757	0.667	0.07	0	1	SEMA6A
RPS12.1	0	1.13761487022347	1	0.989	0	1	RPS12
CFDP1	0	1.13437547897726	0.906	0.484	0	1	CFDP1
MT-ND1.1	0	1.12756454900766	0.997	0.976	0	1	MT-ND1
CXXC5.1	0	1.12005522897091	0.805	0.327	0	1	CXXC5
GCSH.1	0	1.1164906203382	0.838	0.311	0	1	GCSH
TOMM20.1	0	1.11497933439403	0.949	0.673	0	1	TOMM20
MECOM.1	0	1.1138849215906	0.613	0.179	0	1	MECOM
MSI2.1	0	1.11313672166975	0.758	0.246	0	1	MSI2
HMGN3.1	0	1.1087726384034	0.964	0.745	0	1	HMGN3
MT-ND6.1	0	1.10825973182861	0.79	0.347	0	1	MT-ND6
GOLIM4	0	1.102808836576	0.748	0.339	0	1	GOLIM4
LDHB.1	0	1.10250448306206	0.979	0.777	0	1	LDHB
PARP1.1	0	1.0993034976944	0.818	0.428	0	1	PARP1
HN1.1	0	1.09582370444877	0.855	0.448	0	1	HN1
IGF2BP2.1	0	1.09051224515126	0.818	0.25	0	1	IGF2BP2
MZT2A.1	0	1.0722324483083	0.944	0.653	0	1	MZT2A
GAPDH.1	0	1.07176422651588	1	0.961	0	1	GAPDH
CRABP2	0	1.07101779579493	0.895	0.404	0	1	CRABP2
HINT1.1	0	1.06527206110011	0.999	0.904	0	1	HINT1
FAM213A.1	0	1.05674258926512	0.867	0.35	0	1	FAM213A
ODC1.1	0	1.05640164523302	0.732	0.347	0	1	ODC1
SUMO2.1	0	1.05348325459789	0.999	0.914	0	1	SUMO2
HMGN1.1	0	1.05251547017139	0.987	0.797	0	1	HMGN1
BNIP3	0	1.05129744146142	0.68	0.389	0	1	BNIP3
WNT5A	0	1.04970264386988	0.487	0.093	0	1	WNT5A
ATOX1	0	1.04133128572861	0.959	0.65	0	1	ATOX1
UBE2C.1	0	1.03699536967624	0.432	0.117	0	1	UBE2C
KCNQ1OT1	0	1.03279544242256	0.908	0.513	0	1	KCNQ1OT1
YWHAE	0	1.0307464714021	0.976	0.762	0	1	YWHAE
EIF5A	0	1.02406916559507	0.933	0.562	0	1	EIF5A
HSPE1.1	0	1.02364410953409	0.975	0.74	0	1	HSPE1
WIF1	0	1.01863972287367	0.347	0.005	0	1	WIF1
PAFAH1B3.1	0	1.01317214260701	0.793	0.327	0	1	PAFAH1B3
NME4.1	0	1.0111237895965	0.906	0.52	0	1	NME4
RPL39L.1	0	1.00844430398501	0.742	0.284	0	1	RPL39L
COL9A3.1	0	1.00706395169278	0.683	0.104	0	1	COL9A3
S100A1.1	0	1.00592484850458	0.87	0.306	0	1	S100A1
MYL6B	0	0.991800735271175	0.892	0.495	0	1	MYL6B
S100A13.1	0	0.990995078125033	0.978	0.687	0	1	S100A13
LHX9	0	0.989819338201427	0.325	0.027	0	1	LHX9
HSPD1.1	0	0.987083329358112	0.919	0.628	0	1	HSPD1
KDM5B	0	0.98671533655233	0.746	0.282	0	1	KDM5B
XXbac-BPG32J3.19	0	0.979182935700414	0.408	0.007	0	1	XXbac-BPG32J3.19
HES1.1	0	0.97648657842443	0.634	0.216	0	1	HES1
HDAC2	0	0.97144766386962	0.849	0.469	0	1	HDAC2
RPL22L1.1	0	0.970878116986698	0.901	0.596	0	1	RPL22L1
RANBP1.1	0	0.970186500796076	0.917	0.646	0	1	RANBP1
LAGE3.1	0	0.969919628370453	0.849	0.392	0	1	LAGE3
GTF2I.1	0	0.969714568294599	0.864	0.432	0	1	GTF2I
UCHL1.1	0	0.965842149103372	0.722	0.24	0	1	UCHL1
PPIA.1	0	0.965166415803242	0.999	0.894	0	1	PPIA
RP11-408N14.1	0	0.963892018792598	0.581	0.003	0	1	RP11-408N14.1
MIF	0	0.956533745839595	0.984	0.741	0	1	MIF
ZNF428	0	0.949431622136681	0.905	0.558	0	1	ZNF428
UBE2T.1	0	0.941488802464649	0.501	0.115	0	1	UBE2T
DYNLT1	0	0.938501595507886	0.942	0.677	0	1	DYNLT1
PSMB5	0	0.936815734507925	0.938	0.633	0	1	PSMB5
SPATS2	0	0.932805211255129	0.723	0.29	0	1	SPATS2
CD24.1	0	0.932503784709379	0.874	0.304	0	1	CD24
FUS	0	0.93219938269822	0.969	0.766	0	1	FUS
H2AFY2.1	0	0.929834400715471	0.647	0.203	0	1	H2AFY2
HSBP1	0	0.9293503814311	0.965	0.717	0	1	HSBP1
PCBP2	0	0.92634593557085	0.987	0.82	0	1	PCBP2
SNRPG.1	0	0.925664918120595	0.965	0.71	0	1	SNRPG
PTMS	0	0.919496659706838	0.951	0.659	0	1	PTMS
PTMA.1	0	0.918307856584835	1	0.974	0	1	PTMA
TPR	0	0.916631046053905	0.872	0.524	0	1	TPR
SF3B5	0	0.916362347150871	0.949	0.676	0	1	SF3B5
ACBD6	0	0.915301107648631	0.766	0.328	0	1	ACBD6
TXNDC17.1	0	0.914999632510379	0.875	0.519	0	1	TXNDC17
NUDT4.1	0	0.907310956082079	0.76	0.312	0	1	NUDT4
ZIC2	0	0.900646583141325	0.515	0.018	0	1	ZIC2
RPL35A.1	0	0.899402741430903	1	0.985	0	1	RPL35A
PLEKHA1	0	0.899291081586892	0.634	0.264	0	1	PLEKHA1
PLK2	0	0.898080536201142	0.515	0.172	0	1	PLK2
FBL.1	0	0.897290267639133	0.937	0.634	0	1	FBL
ABRACL.1	0	0.89678420032635	0.844	0.45	0	1	ABRACL
LSM7.1	0	0.891856265930486	0.95	0.678	0	1	LSM7
ENAH	0	0.890901977452913	0.788	0.346	0	1	ENAH
SNRPD2	0	0.890862800648584	0.995	0.88	0	1	SNRPD2
RPS23.1	0	0.887659036930921	1	0.981	0	1	RPS23
S100A10.1	0	0.884801113482312	0.985	0.825	0	1	S100A10
HOXA9	0	0.884053023008543	0.53	0.023	0	1	HOXA9
MARCKS	0	0.881493346771795	0.92	0.501	0	1	MARCKS
S100A11.1	0	0.879870856767209	1	0.859	0	1	S100A11
CBX1	0	0.876411143751977	0.753	0.363	0	1	CBX1
IGFBP2.1	0	0.872054459985267	0.868	0.41	0	1	IGFBP2
TESC.1	0	0.872012349962191	0.369	0.047	0	1	TESC
C1orf53	0	0.868023177185615	0.585	0.134	0	1	C1orf53
KIAA0101.1	0	0.865863837459526	0.489	0.14	0	1	KIAA0101
H2AFZ.1	0	0.865820765271281	0.926	0.755	0	1	H2AFZ
TCP1	0	0.865550808799396	0.855	0.503	0	1	TCP1
NENF	0	0.863583799321466	0.937	0.658	0	1	NENF
ATP5G3.1	0	0.861990425879073	0.984	0.784	0	1	ATP5G3
GTF2H5	0	0.858770412361848	0.866	0.545	0	1	GTF2H5
CDKAL1	0	0.856684622691978	0.493	0.116	0	1	CDKAL1
FAM229B	0	0.855738540384816	0.739	0.282	0	1	FAM229B
PCOLCE2.1	0	0.855737809113702	0.433	0.096	0	1	PCOLCE2
LSM2.1	0	0.85031153114074	0.89	0.556	0	1	LSM2
MRPL52.1	0	0.845455235426023	0.89	0.567	0	1	MRPL52
MAL.1	0	0.845107287254715	0.561	0.118	0	1	MAL
MZT2B.1	0	0.843530649076115	0.983	0.789	0	1	MZT2B
ILF2.1	0	0.84118289725018	0.886	0.547	0	1	ILF2
NHP2.1	0	0.838620976374132	0.913	0.633	0	1	NHP2
HMGA1.1	0	0.838005295936503	0.679	0.377	0	1	HMGA1
H2AFV.1	0	0.834889140898458	0.876	0.573	0	1	H2AFV
RAB4A.1	0	0.834301021017294	0.817	0.45	0	1	RAB4A
TRIL	0	0.832561616772289	0.373	0.063	0	1	TRIL
DLX5	0	0.828337014563036	0.304	0.016	0	1	DLX5
MRPL55	0	0.82578444529359	0.849	0.527	0	1	MRPL55
SMARCA4.1	0	0.825207230968301	0.717	0.302	0	1	SMARCA4
POLR2J3.1	0	0.823621697841091	0.856	0.507	0	1	POLR2J3
UBE2S.1	0	0.82353250560384	0.592	0.263	0	1	UBE2S
PAK2.1	0	0.81899545767469	0.805	0.44	0	1	PAK2
NOS1AP	0	0.817648678412107	0.463	0.055	0	1	NOS1AP
HNRNPA0	0	0.816601845779397	0.962	0.762	0	1	HNRNPA0
ACTG1	0	0.812935770677321	1	0.956	0	1	ACTG1
NES	0	0.812692676405007	0.521	0.134	0	1	NES
PHLDB2	0	0.810600881326124	0.572	0.126	0	1	PHLDB2
ZCRB1	0	0.809645830135424	0.868	0.536	0	1	ZCRB1
HDDC2	0	0.807203190584483	0.807	0.462	0	1	HDDC2
OLA1.1	0	0.806421645535001	0.792	0.438	0	1	OLA1
CHCHD2.1	0	0.804742591072527	0.999	0.912	0	1	CHCHD2
UFC1.1	0	0.802654491852832	0.942	0.683	0	1	UFC1
DNAH5	0	0.800715649472797	0.263	0.018	0	1	DNAH5
IFT22	0	0.796937690713116	0.737	0.327	0	1	IFT22
KIF5C	0	0.796427845097939	0.351	0.069	0	1	KIF5C
DPCD	0	0.795628887227237	0.684	0.281	0	1	DPCD
DNAJC19.1	0	0.793630837638723	0.861	0.509	0	1	DNAJC19
LYRM4	0	0.784807740081474	0.783	0.392	0	1	LYRM4
COX20.1	0	0.783479106939457	0.833	0.475	0	1	COX20
HNRNPA1.1	0	0.782081999659017	1	0.94	0	1	HNRNPA1
COX7C.1	0	0.778361568505592	0.999	0.952	0	1	COX7C
STMN2	0	0.776033784185848	0.207	0.002	0	1	STMN2
KIFAP3	0	0.77216903809735	0.617	0.221	0	1	KIFAP3
NUTF2.1	0	0.771495932708868	0.817	0.454	0	1	NUTF2
HELLS.1	0	0.769275612311134	0.47	0.129	0	1	HELLS
SMYD2	0	0.768643745173807	0.597	0.204	0	1	SMYD2
DYNC1I1	0	0.768033320739899	0.325	0.024	0	1	DYNC1I1
SUMO1.1	0	0.767823498281988	0.945	0.715	0	1	SUMO1
SHFM1.1	0	0.766357971937309	0.988	0.817	0	1	SHFM1
DCDC2.1	0	0.765933348383548	0.414	0.104	0	1	DCDC2
ATP5E.1	0	0.764991439107483	1	0.941	0	1	ATP5E
RBMX	0	0.763379302356133	0.938	0.71	0	1	RBMX
DENR	0	0.762224028847727	0.763	0.389	0	1	DENR
PLD3	0	0.76138661455455	0.883	0.59	0	1	PLD3
MRPS6.1	0	0.760350245379897	0.816	0.483	0	1	MRPS6
CMSS1	0	0.76029263156826	0.686	0.295	0	1	CMSS1
IVNS1ABP.1	0	0.757457102308286	0.68	0.299	0	1	IVNS1ABP
NONO	0	0.757341213882084	0.863	0.559	0	1	NONO
NAP1L1	0	0.756747947975967	0.995	0.87	0	1	NAP1L1
RPL19.1	0	0.754150717862493	1	0.982	0	1	RPL19
APLP1	0	0.753467389965795	0.484	0.073	0	1	APLP1
GSPT1.1	0	0.753152025932749	0.729	0.373	0	1	GSPT1
UQCC2.1	0	0.752868537686149	0.816	0.484	0	1	UQCC2
CKAP4.1	0	0.752672531239193	0.741	0.336	0	1	CKAP4
ANP32E.1	0	0.751748347284161	0.632	0.293	0	1	ANP32E
ATP5G2.1	0	0.751443499152442	0.999	0.926	0	1	ATP5G2
GPM6B.1	0	0.750115641600969	0.577	0.233	0	1	GPM6B
KDELR1	0	0.749728751983963	0.899	0.652	0	1	KDELR1
SKIL	0	0.749594623388715	0.715	0.351	0	1	SKIL
PCBD1.1	0	0.748144445185225	0.819	0.52	0	1	PCBD1
AP2B1	0	0.747085956850787	0.733	0.385	0	1	AP2B1
EIF5B.1	0	0.746026006993273	0.891	0.605	0	1	EIF5B
BTF3.1	0	0.74552782742759	0.999	0.952	0	1	BTF3
FAM215B	0	0.743776570414118	0.557	0.112	0	1	FAM215B
TMSB15A	0	0.743633702985892	0.411	0.048	0	1	TMSB15A
LSM5.1	0	0.743304551158488	0.909	0.636	0	1	LSM5
POGZ	0	0.743296030003677	0.717	0.336	0	1	POGZ
USMG5.1	0	0.742122615571358	0.982	0.803	0	1	USMG5
SNU13.1	0	0.741254438016494	0.951	0.729	0	1	SNU13
HIF3A	0	0.739836329729257	0.543	0.103	0	1	HIF3A
UFD1L.1	0	0.738352758319073	0.734	0.385	0	1	UFD1L
SEC61G	0	0.733943350461754	0.98	0.8	0	1	SEC61G
POLR2H.1	0	0.73260183268871	0.793	0.411	0	1	POLR2H
CDK4	0	0.731589784951463	0.847	0.529	0	1	CDK4
DHFR.1	0	0.731058613311578	0.454	0.133	0	1	DHFR
TOMM22.1	0	0.729387704579355	0.847	0.535	0	1	TOMM22
IGF2.1	0	0.728208835227098	0.78	0.339	0	1	IGF2
EIF2S2.1	0	0.727307777587745	0.893	0.625	0	1	EIF2S2
UBL5.1	0	0.727020654422615	0.992	0.877	0	1	UBL5
PIGC	0	0.726375036246506	0.714	0.335	0	1	PIGC
ATP5J.1	0	0.726217622426292	0.984	0.824	0	1	ATP5J
CXADR	0	0.725101806923284	0.602	0.215	0	1	CXADR
SPRY4	0	0.722427509923409	0.437	0.054	0	1	SPRY4
TRAPPC1	0	0.720506097695181	0.918	0.66	0	1	TRAPPC1
ACP1.1	0	0.720374899342204	0.86	0.561	0	1	ACP1
DDX46.1	0	0.720046395251737	0.825	0.52	0	1	DDX46
RPAIN	0	0.718338702840381	0.743	0.391	0	1	RPAIN
DLG1	0	0.716401875247852	0.627	0.256	0	1	DLG1
DDAH2	0	0.716266998927852	0.932	0.643	0	1	DDAH2
NDUFA4.1	0	0.715117349599383	0.999	0.916	0	1	NDUFA4
CSRP2.1	0	0.714797128570798	0.743	0.281	0	1	CSRP2
CALCB	0	0.713243531305462	0.124	0.002	0	1	CALCB
RPL39.1	0	0.708938083605675	1	0.949	0	1	RPL39
KRT10	0	0.706378832140234	0.912	0.64	0	1	KRT10
SSR2	0	0.705522377020981	0.98	0.821	0	1	SSR2
COX17.1	0	0.705199678071408	0.85	0.566	0	1	COX17
SMAD5	0	0.705032953523415	0.668	0.29	0	1	SMAD5
PLAGL1.1	0	0.70422298514648	0.563	0.198	0	1	PLAGL1
SLC39A10	0	0.703894864495126	0.655	0.268	0	1	SLC39A10
SLC25A39.1	0	0.703640927348708	0.812	0.462	0	1	SLC25A39
MLEC	0	0.702878193975095	0.822	0.516	0	1	MLEC
POLR2F	0	0.6987937939715	0.875	0.612	0	1	POLR2F
COX7A2.1	0	0.695047838053752	0.994	0.877	0	1	COX7A2
RAN.1	0	0.689371660903079	0.948	0.754	0	1	RAN
PSMB1	0	0.688874124810462	0.943	0.757	0	1	PSMB1
ETV4	0	0.686928694735413	0.48	0.073	0	1	ETV4
KIF5B	0	0.686101552623054	0.834	0.559	0	1	KIF5B
SHC1	0	0.686006586301312	0.642	0.304	0	1	SHC1
ITGB1	0	0.685698649374004	0.909	0.607	0	1	ITGB1
PDCD5	0	0.683462529195171	0.851	0.584	0	1	PDCD5
TNNI3	0	0.683157958622732	0.525	0.075	0	1	TNNI3
RPL26L1	0	0.681459470580541	0.744	0.399	0	1	RPL26L1
EGFL7.1	0	0.680193416689983	0.586	0.108	0	1	EGFL7
CACYBP.1	0	0.673558002025885	0.768	0.491	0	1	CACYBP
IFT27	0	0.673557050109224	0.648	0.285	0	1	IFT27
KCNJ15	0	0.67210682504522	0.38	0.011	0	1	KCNJ15
THEM4	0	0.671671405069561	0.585	0.192	0	1	THEM4
SOX9	0	0.67129132887147	0.441	0.087	0	1	SOX9
BCL11A	0	0.670605357219202	0.475	0.084	0	1	BCL11A
NPTX2	0	0.669269873212008	0.293	0.058	0	1	NPTX2
TMCO1	0	0.668795303460105	0.861	0.58	0	1	TMCO1
NDUFB2.1	0	0.668646386743867	0.965	0.785	0	1	NDUFB2
PCGF2	0	0.668287519302682	0.675	0.284	0	1	PCGF2
PRAC2	0	0.66799043844519	0.408	0.001	0	1	PRAC2
NDUFB11.1	0	0.666499427942869	0.959	0.749	0	1	NDUFB11
PHB	0	0.666354291376586	0.834	0.55	0	1	PHB
HNRNPA3.1	0	0.665242089557608	0.922	0.707	0	1	HNRNPA3
TCEB2.1	0	0.66472274259504	0.997	0.893	0	1	TCEB2
DNAH14	0	0.66325198047047	0.517	0.1	0	1	DNAH14
COX6B1.1	0	0.662038444870172	0.997	0.885	0	1	COX6B1
RRP15	0	0.662029351168252	0.608	0.242	0	1	RRP15
PFDN2.1	0	0.661903722903893	0.849	0.554	0	1	PFDN2
TNRC6B	0	0.660502535048601	0.806	0.499	0	1	TNRC6B
CCT3.1	0	0.657897273169494	0.858	0.588	0	1	CCT3
IPO9	0	0.657049801567437	0.576	0.226	0	1	IPO9
CADM1.1	0	0.656660342943359	0.501	0.17	0	1	CADM1
TMEM97	0	0.656628657961428	0.506	0.135	0	1	TMEM97
BAX	0	0.656174314872382	0.82	0.531	0	1	BAX
MKI67.1	0	0.65569823693629	0.318	0.072	0	1	MKI67
TPM3.1	0	0.655236012673697	0.904	0.617	0	1	TPM3
MORN2	0	0.654767019182519	0.659	0.297	0	1	MORN2
ARL4A.1	0	0.654542032703939	0.673	0.307	0	1	ARL4A
HMGB3.1	0	0.654517026892727	0.563	0.227	0	1	HMGB3
TBCB.1	0	0.654163579622491	0.874	0.588	0	1	TBCB
USP22	0	0.653960080356132	0.695	0.351	0	1	USP22
SEPT9.1	0	0.653236765796072	0.729	0.38	0	1	SEPT9
POU3F3	0	0.653098766319772	0.42	0.002	0	1	POU3F3
POLR2I	0	0.651719385382823	0.891	0.625	0	1	POLR2I
TCAF1	0	0.651620724391057	0.612	0.241	0	1	TCAF1
NDUFB4.1	0	0.651298877520201	0.964	0.785	0	1	NDUFB4
CENPK	0	0.649144921743152	0.421	0.085	0	1	CENPK
FAM96B	0	0.647873775894737	0.865	0.623	0	1	FAM96B
PFDN4	0	0.64778340466705	0.791	0.48	0	1	PFDN4
MRPL9.1	0	0.647310347928213	0.723	0.381	0	1	MRPL9
ZNF292	0	0.646841640815719	0.698	0.359	0	1	ZNF292
CCDC167.1	0	0.646812638598048	0.7	0.341	0	1	CCDC167
GTF3C6	0	0.646523912311816	0.785	0.496	0	1	GTF3C6
BMP2	0	0.645731129129094	0.314	0.023	0	1	BMP2
RNF43	0	0.644965747495733	0.427	0.061	0	1	RNF43
QPRT	0	0.644372813560025	0.681	0.35	0	1	QPRT
RTN4.1	0	0.644322733925134	0.952	0.736	0	1	RTN4
C1orf43.1	0	0.643806663564863	0.843	0.587	0	1	C1orf43
FABP7	0	0.642585447328264	0.318	0.001	0	1	FABP7
SNRPB2	0	0.642495360661534	0.871	0.621	0	1	SNRPB2
GLI3.1	0	0.642309073329215	0.489	0.176	0	1	GLI3
MAP3K13.1	0	0.64033136566656	0.799	0.46	0	1	MAP3K13
HOXD10	0	0.639922777240275	0.422	0.006	0	1	HOXD10
NDUFAB1.1	0	0.63914844912635	0.876	0.615	0	1	NDUFAB1
MRPL51	0	0.63899834006774	0.933	0.705	0	1	MRPL51
STMN1.1	0	0.634272143665646	0.898	0.567	0	1	STMN1
GDF11	0	0.634167910257957	0.49	0.127	0	1	GDF11
NPW	0	0.633447343854002	0.444	0.112	0	1	NPW
NDUFA6	0	0.632613539369255	0.846	0.57	0	1	NDUFA6
METTL5	0	0.632595301701975	0.735	0.419	0	1	METTL5
COA3	0	0.632493394303379	0.75	0.479	0	1	COA3
NTPCR	0	0.632448625500931	0.65	0.315	0	1	NTPCR
EML4	0	0.632371216238367	0.654	0.322	0	1	EML4
PXDN.1	0	0.632082576903117	0.601	0.251	0	1	PXDN
GTF2H2	0	0.629566577678791	0.553	0.162	0	1	GTF2H2
CALU.1	0	0.629558156388907	0.856	0.51	0	1	CALU
UQCRQ	0	0.629008239386465	0.981	0.836	0	1	UQCRQ
DCAF7	0	0.627558856127636	0.672	0.334	0	1	DCAF7
C1QBP	0	0.627411374059075	0.805	0.533	0	1	C1QBP
TOR1AIP2	0	0.627011108422132	0.66	0.35	0	1	TOR1AIP2
NDUFS6.1	0	0.626524863537861	0.928	0.67	0	1	NDUFS6
CBX3.1	0	0.625882382188813	0.912	0.644	0	1	CBX3
ASPM	0	0.62547228697593	0.265	0.056	0	1	ASPM
SLC25A3	0	0.625338355376346	0.981	0.835	0	1	SLC25A3
RBX1	0	0.624854119910835	0.944	0.724	0	1	RBX1
CDCA7	0	0.624789482637764	0.417	0.074	0	1	CDCA7
NDUFB3.1	0	0.624455998877411	0.876	0.595	0	1	NDUFB3
NEBL	0	0.622833156544009	0.407	0.053	0	1	NEBL
RPL6.1	0	0.622078740652689	1	0.975	0	1	RPL6
GAP43	0	0.621822692416364	0.213	0.02	0	1	GAP43
CDK6	0	0.621383959588478	0.49	0.204	0	1	CDK6
TROVE2	0	0.621042541677928	0.703	0.392	0	1	TROVE2
RPS5	0	0.618770644999394	1	0.974	0	1	RPS5
STARD4-AS1	0	0.616670555091894	0.485	0.105	0	1	STARD4-AS1
IL17RD	0	0.61617898069954	0.387	0.054	0	1	IL17RD
UBE2L3.1	0	0.613784289761253	0.815	0.51	0	1	UBE2L3
DUSP23	0	0.61310514160667	0.81	0.515	0	1	DUSP23
UROS	0	0.612695515245363	0.685	0.371	0	1	UROS
CMC2	0	0.612570680010358	0.595	0.262	0	1	CMC2
P3H2	0	0.612002415657162	0.396	0.051	0	1	P3H2
COA6	0	0.611182568211125	0.652	0.317	0	1	COA6
STRAP	0	0.609511392522529	0.803	0.521	0	1	STRAP
DGUOK	0	0.607313847077754	0.843	0.546	0	1	DGUOK
TP53	0	0.605719199715798	0.557	0.225	0	1	TP53
NEDD8	0	0.604375365021544	0.978	0.817	0	1	NEDD8
NAV1	0	0.604227451795999	0.525	0.172	0	1	NAV1
EPHA4	0	0.602833489859187	0.42	0.058	0	1	EPHA4
HAX1.1	0	0.600581428531754	0.809	0.524	0	1	HAX1
FAT1	0	0.600431795214242	0.476	0.159	0	1	FAT1
PPM1G.1	0	0.599755551845996	0.742	0.443	0	1	PPM1G
GADD45GIP1	0	0.597282815821047	0.914	0.68	0	1	GADD45GIP1
RPL23A	0	0.596984787261956	1	0.983	0	1	RPL23A
SPATA33	0	0.595622680157056	0.518	0.15	0	1	SPATA33
NPM1.1	0	0.594055547989805	0.996	0.929	0	1	NPM1
GLRX3	0	0.592329725029844	0.687	0.379	0	1	GLRX3
ZC3H15	0	0.592292641092669	0.813	0.522	0	1	ZC3H15
POLD2.1	0	0.591671397907946	0.72	0.404	0	1	POLD2
DESI2	0	0.591549911498397	0.612	0.294	0	1	DESI2
TAF7	0	0.590439045340105	0.826	0.535	0	1	TAF7
RPS7.1	0	0.589217077934181	1	0.976	0	1	RPS7
GINS2	0	0.588261038812889	0.388	0.076	0	1	GINS2
SEZ6L2	0	0.587859558415289	0.59	0.259	0	1	SEZ6L2
SF3B6	0	0.585879325455348	0.946	0.738	0	1	SF3B6
CENPV	0	0.578243363291061	0.452	0.104	0	1	CENPV
COX6A1.1	0	0.574966004678855	0.99	0.846	0	1	COX6A1
PDCD2	0	0.572709681769369	0.68	0.364	0	1	PDCD2
IGF2BP1	0	0.566248702924453	0.397	0.022	0	1	IGF2BP1
LYRM2	0	0.564456045522403	0.634	0.307	0	1	LYRM2
NPM3	0	0.56373128884113	0.669	0.353	0	1	NPM3
HOXA7	0	0.563071977050839	0.401	0.059	0	1	HOXA7
MRPS14	0	0.562495751763931	0.714	0.403	0	1	MRPS14
TPX2.1	0	0.560100283701375	0.313	0.077	0	1	TPX2
OCIAD2.1	0	0.559752840551458	0.782	0.434	0	1	OCIAD2
LYPD1.1	0	0.559679561827593	0.475	0.168	0	1	LYPD1
MYO1B	0	0.551708056965665	0.507	0.195	0	1	MYO1B
ETV5	0	0.551328780536615	0.499	0.151	0	1	ETV5
XXYLT1	0	0.550812987298564	0.493	0.157	0	1	XXYLT1
OST4	0	0.550014888353486	0.997	0.916	0	1	OST4
RPL28	0	0.548642754420706	1	0.981	0	1	RPL28
CEP170	0	0.548489542195449	0.511	0.181	0	1	CEP170
TMEM233	0	0.547954830976499	0.314	0.027	0	1	TMEM233
PKP4	0	0.546305558477915	0.496	0.172	0	1	PKP4
RP11-357H14.17	0	0.545793158974092	0.325	0.022	0	1	RP11-357H14.17
SUCO	0	0.543089282064644	0.552	0.237	0	1	SUCO
RPS19.1	0	0.539735649473118	1	0.983	0	1	RPS19
DCTN5	0	0.539415111277557	0.542	0.209	0	1	DCTN5
PIGX	0	0.536483802293565	0.506	0.177	0	1	PIGX
STC1	0	0.534913004347326	0.35	0.037	0	1	STC1
CTXN1	0	0.534700838183039	0.464	0.15	0	1	CTXN1
ISYNA1.1	0	0.534364801447673	0.695	0.331	0	1	ISYNA1
HOXD9	0	0.532911573003218	0.384	0.042	0	1	HOXD9
ZNF667-AS1	0	0.53137597343349	0.618	0.268	0	1	ZNF667-AS1
FSCN1	0	0.531061115315509	0.685	0.317	0	1	FSCN1
NEDD9	0	0.530215420863145	0.548	0.186	0	1	NEDD9
RPS2.1	0	0.529950635136052	1	0.984	0	1	RPS2
GUCY1A2	0	0.529386395390648	0.385	0.068	0	1	GUCY1A2
NME7	0	0.528212313851417	0.554	0.226	0	1	NME7
ETV1	0	0.525300940253441	0.48	0.152	0	1	ETV1
SLC26A2	0	0.525100309984425	0.465	0.167	0	1	SLC26A2
CENPN	0	0.524996110199611	0.379	0.078	0	1	CENPN
RASAL2	0	0.523190670845826	0.453	0.168	0	1	RASAL2
BIRC5.1	0	0.522552344947162	0.324	0.084	0	1	BIRC5
AURKB	0	0.51842606293481	0.275	0.054	0	1	AURKB
PFN1.1	0	0.51773370125602	0.998	0.893	0	1	PFN1
PXMP2	0	0.51720997048977	0.521	0.224	0	1	PXMP2
PLCB1	0	0.51681782050711	0.454	0.106	0	1	PLCB1
SLC25A13	0	0.514572514953625	0.485	0.174	0	1	SLC25A13
LSM12	0	0.508693276571744	0.506	0.198	0	1	LSM12
SHPRH	0	0.507612428449877	0.537	0.208	0	1	SHPRH
PIGM	0	0.50363987547918	0.455	0.124	0	1	PIGM
PCDHB16	0	0.502364517545213	0.397	0.049	0	1	PCDHB16
F12	0	0.501384905967716	0.357	0.021	0	1	F12
GPR160	0	0.500287974557086	0.357	0.062	0	1	GPR160
COL4A4	0	0.500144774067083	0.306	0.014	0	1	COL4A4
TSEN15	0	0.491653512359204	0.521	0.227	0	1	TSEN15
S100B	0	0.490575647647036	0.228	0.04	0	1	S100B
FBN2	0	0.489274089019024	0.357	0.067	0	1	FBN2
COL2A1	0	0.488032522884218	0.279	0.038	0	1	COL2A1
SALL1	0	0.487616946272692	0.339	0.01	0	1	SALL1
HOXA11-AS	0	0.487461591863773	0.356	0.009	0	1	HOXA11-AS
ARID3A	0	0.484872525623098	0.423	0.139	0	1	ARID3A
TYMS.1	0	0.483810017896372	0.422	0.122	0	1	TYMS
AC004556.1	0	0.481933469830214	0.471	0.11	0	1	AC004556.1
NACA.1	0	0.481057076420692	1	0.967	0	1	NACA
FZD8	0	0.479720952892995	0.337	0.025	0	1	FZD8
[truncated: 36,615 more rows]
